# Supplementary material for: Matataki: an ultrafast mRNA quantification method for large-scale reanalysis of RNA-Seq data
Source: BMC Bioinformatics. 2018 Jul 16;19:266. doi: 10.1186/s12859-018-2279-y (PMC6048772; doi:10.1186/s12859-018-2279-y)
Supplement: Supplementary file 2 — Source code of Matataki. (GZ 7760 kb) [file 12859_2018_2279_MOESM2_ESM.gz]

Archive with 215 entries (199 files):
- matataki-0.0.2
- matataki-0.0.2/Makefile.in
- matataki-0.0.2/aclocal.m4
- matataki-0.0.2/test
- matataki-0.0.2/test/Makefile.in
- matataki-0.0.2/test/gtest
- matataki-0.0.2/test/gtest/Makefile.in
- matataki-0.0.2/test/gtest/gtest.h
- matataki-0.0.2/test/gtest/gtest-all.cc
- matataki-0.0.2/test/gtest/gtest_main.cc
- matataki-0.0.2/test/gtest/Makefile.am
- matataki-0.0.2/test/test_tabtable.cpp
- matataki-0.0.2/test/test_builder.cpp
- matataki-0.0.2/test/Makefile.am
- matataki-0.0.2/test/test_coverage.cpp
- matataki-0.0.2/test/test_genomehash.cpp
- matataki-0.0.2/test/test_pipedopen.cpp
- matataki-0.0.2/test/data
- matataki-0.0.2/test/data/Makefile.in
- matataki-0.0.2/test/data/simulation.fastq.bz2
- matataki-0.0.2/test/data/gene2refseq_test.txt.bz2
- matataki-0.0.2/test/data/sample.txt
- matataki-0.0.2/test/data/python-mapping-detail.txt.bz2
- matataki-0.0.2/test/data/simulation.txt
- matataki-0.0.2/test/data/paired-unified.fastq
- matataki-0.0.2/test/data/paired1.fastq
- matataki-0.0.2/test/data/sample.txt.gz
- matataki-0.0.2/test/data/test-data-builder
- matataki-0.0.2/test/data/test-data-builder/Makefile.in
- matataki-0.0.2/test/data/test-data-builder/commonlib.py
- matataki-0.0.2/test/data/test-data-builder/Makefile
- matataki-0.0.2/test/data/test-data-builder/06-quickexpression-python.py
- matataki-0.0.2/test/data/test-data-builder/03-search-unique.py
- matataki-0.0.2/test/data/test-data-builder/Makefile.am
- matataki-0.0.2/test/data/test-data-builder/.gitignore
- matataki-0.0.2/test/data/test-data-builder/04-create-simulation-data.py
- matataki-0.0.2/test/data/test-data-builder/00-filedownloader.sh
- matataki-0.0.2/test/data/test-data-builder/01-create-fasta.py
- matataki-0.0.2/test/data/coverage.txt
- matataki-0.0.2/test/data/refseq.rna.bz2
- matataki-0.0.2/test/data/python-mapping-result.txt
- matataki-0.0.2/test/data/sample.txt.xz
- matataki-0.0.2/test/data/sample.txt.lzo
- matataki-0.0.2/test/data/Makefile.am
- matataki-0.0.2/test/data/unique-10gram.txt.bz2
- matataki-0.0.2/test/data/unique-10gram-not.txt.bz2
- matataki-0.0.2/test/data/sample.txt.bz2
- matataki-0.0.2/test/data/paired2.fastq
- matataki-0.0.2/test/test_mapping.cpp
- matataki-0.0.2/test/test_common.cpp
- matataki-0.0.2/INSTALL
- matataki-0.0.2/build-aux
- matataki-0.0.2/build-aux/depcomp
- matataki-0.0.2/build-aux/config.guess
- matataki-0.0.2/build-aux/test-driver
- matataki-0.0.2/build-aux/ar-lib
- matataki-0.0.2/build-aux/config.sub
- matataki-0.0.2/build-aux/ltmain.sh
- matataki-0.0.2/build-aux/missing
- matataki-0.0.2/build-aux/install-sh
- matataki-0.0.2/configure
- matataki-0.0.2/COPYING
- matataki-0.0.2/build-binary-release.sh
- matataki-0.0.2/configure.ac
- matataki-0.0.2/Makefile.am
- matataki-0.0.2/m4
- matataki-0.0.2/m4/libtool.m4
- matataki-0.0.2/m4/ltoptions.m4
- matataki-0.0.2/m4/ltversion.m4
- matataki-0.0.2/m4/ltsugar.m4
- matataki-0.0.2/m4/lt~obsolete.m4
- matataki-0.0.2/README.md
- matataki-0.0.2/autogen.sh
- matataki-0.0.2/src
- matataki-0.0.2/src/dbcoverage.hpp
- matataki-0.0.2/src/quickexpression-builddb.cpp
- matataki-0.0.2/src/Makefile.in
- matataki-0.0.2/src/dbcommon.hpp
- matataki-0.0.2/src/refseqextract.cpp
- matataki-0.0.2/src/dbsummary.hpp
- matataki-0.0.2/src/spawn.c
- matataki-0.0.2/src/genomehash.cpp
- matataki-0.0.2/src/MurmurHash3.cpp
- matataki-0.0.2/src/gene2refseq.hpp
- matataki-0.0.2/src/quickexpression.cpp
- matataki-0.0.2/src/dbbuilder.hpp
- matataki-0.0.2/src/dbcoverage.cpp
- matataki-0.0.2/src/MurmurHash3.h
- matataki-0.0.2/src/gene2refseq.cpp
- matataki-0.0.2/src/quickexpression-dbsummary.cpp
- matataki-0.0.2/src/pipedopen.h
- matataki-0.0.2/src/genomehash.hpp
- matataki-0.0.2/src/mapping.cpp
- matataki-0.0.2/src/Makefile.am
- matataki-0.0.2/src/config.h.in
- matataki-0.0.2/src/quickcommon.hpp
- matataki-0.0.2/src/dbbuilder.cpp
- matataki-0.0.2/src/mapping.hpp
- matataki-0.0.2/src/quickcommon.cpp
- matataki-0.0.2/src/pipedopen.c
- matataki-0.0.2/src/spawn.h
- matataki-0.0.2/src/dbsummary.cpp
- matataki-0.0.2/src/tabtable.hpp
- matataki-0.0.2/src/dbcommon.cpp
- matataki-0.0.2/src/config.h
- matataki-0.0.2/src/tabtable.cpp
- matataki-0.0.2/libs
- matataki-0.0.2/libs/Makefile.in
- matataki-0.0.2/libs/CppFasta
- matataki-0.0.2/libs/CppFasta/Makefile.in
- matataki-0.0.2/libs/CppFasta/aclocal.m4
- matataki-0.0.2/libs/CppFasta/test
- matataki-0.0.2/libs/CppFasta/test/Makefile.in
- matataki-0.0.2/libs/CppFasta/test/gtest
- matataki-0.0.2/libs/CppFasta/test/gtest/Makefile.in
- matataki-0.0.2/libs/CppFasta/test/gtest/gtest.h
- matataki-0.0.2/libs/CppFasta/test/gtest/gtest-all.cc
- matataki-0.0.2/libs/CppFasta/test/gtest/gtest_main.cc
- matataki-0.0.2/libs/CppFasta/test/gtest/Makefile.am
- matataki-0.0.2/libs/CppFasta/test/test_fasta_write.cpp
- matataki-0.0.2/libs/CppFasta/test/test_fasta.cpp
- matataki-0.0.2/libs/CppFasta/test/test_filewriter.cpp
- matataki-0.0.2/libs/CppFasta/test/Makefile.am
- matataki-0.0.2/libs/CppFasta/test/data
- matataki-0.0.2/libs/CppFasta/test/data/GCF_000865085.1_ViralMultiSegProj15622_genomic.fna
- matataki-0.0.2/libs/CppFasta/test/data/Makefile.in
- matataki-0.0.2/libs/CppFasta/test/data/DRR000035_101-200.fastq.bz2
- matataki-0.0.2/libs/CppFasta/test/data/DRR000035_head100.fastq.gz
- matataki-0.0.2/libs/CppFasta/test/data/GCF_000865085.1_ViralMultiSegProj15622_genomic.fna.bz2
- matataki-0.0.2/libs/CppFasta/test/data/DRR000035_101-200.fastq.gz
- matataki-0.0.2/libs/CppFasta/test/data/GCF_000865085.1_ViralMultiSegProj15622_genomic.fna.gz
- matataki-0.0.2/libs/CppFasta/test/data/DRR000035_101-200.fastq
- matataki-0.0.2/libs/CppFasta/test/data/linedata.txt.bz2
- matataki-0.0.2/libs/CppFasta/test/data/DRR000035_head100.fastq.bz2
- matataki-0.0.2/libs/CppFasta/test/data/Makefile.am
- matataki-0.0.2/libs/CppFasta/test/data/DRR000035_head100.fastq
- matataki-0.0.2/libs/CppFasta/test/data/linedata.txt
- matataki-0.0.2/libs/CppFasta/test/data/linedata.txt.gz
- matataki-0.0.2/libs/CppFasta/test/test_fasta2.cpp
- matataki-0.0.2/libs/CppFasta/test/test_filereader.cpp
- matataki-0.0.2/libs/CppFasta/INSTALL
- matataki-0.0.2/libs/CppFasta/build-aux
- matataki-0.0.2/libs/CppFasta/build-aux/depcomp
- matataki-0.0.2/libs/CppFasta/build-aux/config.guess
- matataki-0.0.2/libs/CppFasta/build-aux/test-driver
- matataki-0.0.2/libs/CppFasta/build-aux/ar-lib
- matataki-0.0.2/libs/CppFasta/build-aux/config.sub
- matataki-0.0.2/libs/CppFasta/build-aux/ltmain.sh
- matataki-0.0.2/libs/CppFasta/build-aux/missing
- matataki-0.0.2/libs/CppFasta/build-aux/install-sh
- matataki-0.0.2/libs/CppFasta/configure
- matataki-0.0.2/libs/CppFasta/COPYING
- matataki-0.0.2/libs/CppFasta/configure.ac
- matataki-0.0.2/libs/CppFasta/Makefile.am
- matataki-0.0.2/libs/CppFasta/Doxyfile.in
- matataki-0.0.2/libs/CppFasta/README.md
- matataki-0.0.2/libs/CppFasta/src
- matataki-0.0.2/libs/CppFasta/src/Makefile.in
- matataki-0.0.2/libs/CppFasta/src/cppfasta2.hpp
- matataki-0.0.2/libs/CppFasta/src/filereader.hpp
- matataki-0.0.2/libs/CppFasta/src/filereader.cpp
- matataki-0.0.2/libs/CppFasta/src/Makefile.am
- matataki-0.0.2/libs/CppFasta/src/config.h.in
- matataki-0.0.2/libs/CppFasta/src/filewriter.hpp
- matataki-0.0.2/libs/CppFasta/src/cppfasta.hpp
- matataki-0.0.2/libs/CppFasta/src/filewriter.cpp
- matataki-0.0.2/libs/CppFasta/src/cppfasta.cpp
- matataki-0.0.2/libs/kyotocabinet
- matataki-0.0.2/libs/kyotocabinet/kcthread.h
- matataki-0.0.2/libs/kyotocabinet/Makefile.in
- matataki-0.0.2/libs/kyotocabinet/kccommon.h
- matataki-0.0.2/libs/kyotocabinet/FOSSEXCEPTION
- matataki-0.0.2/libs/kyotocabinet/kcdb.cc
- matataki-0.0.2/libs/kyotocabinet/kctextdb.cc
- matataki-0.0.2/libs/kyotocabinet/kccompress.h
- matataki-0.0.2/libs/kyotocabinet/kcdbext.cc
- matataki-0.0.2/libs/kyotocabinet/kcprotodb.cc
- matataki-0.0.2/libs/kyotocabinet/kcutil.cc
- matataki-0.0.2/libs/kyotocabinet/kctextdb.h
- matataki-0.0.2/libs/kyotocabinet/kcfile.h
- matataki-0.0.2/libs/kyotocabinet/README
- matataki-0.0.2/libs/kyotocabinet/kccachedb.h
- matataki-0.0.2/libs/kyotocabinet/kcdirdb.cc
- matataki-0.0.2/libs/kyotocabinet/kcmap.h
- matataki-0.0.2/libs/kyotocabinet/LINKEXCEPTION
- matataki-0.0.2/libs/kyotocabinet/ChangeLog
- matataki-0.0.2/libs/kyotocabinet/kcpolydb.cc
- matataki-0.0.2/libs/kyotocabinet/kcmap.cc
- matataki-0.0.2/libs/kyotocabinet/kcplantdb.cc
- matataki-0.0.2/libs/kyotocabinet/kcregex.cc
- matataki-0.0.2/libs/kyotocabinet/kcprotodb.h
- matataki-0.0.2/libs/kyotocabinet/kcdirdb.h
- matataki-0.0.2/libs/kyotocabinet/kcfile.cc
- matataki-0.0.2/libs/kyotocabinet/cmdcommon.h
- matataki-0.0.2/libs/kyotocabinet/kchashdb.h
- matataki-0.0.2/libs/kyotocabinet/kcstashdb.cc
- matataki-0.0.2/libs/kyotocabinet/kcpolydb.h
- matataki-0.0.2/libs/kyotocabinet/kccompare.h
- matataki-0.0.2/libs/kyotocabinet/COPYING
- matataki-0.0.2/libs/kyotocabinet/kclangc.h
- matataki-0.0.2/libs/kyotocabinet/Makefile.am
- matataki-0.0.2/libs/kyotocabinet/kccompress.cc
- matataki-0.0.2/libs/kyotocabinet/kchashdb.cc
- matataki-0.0.2/libs/kyotocabinet/kcstashdb.h
- matataki-0.0.2/libs/kyotocabinet/kccompare.cc
- matataki-0.0.2/libs/kyotocabinet/kcutil.h
- matataki-0.0.2/libs/kyotocabinet/kclangc.cc
- matataki-0.0.2/libs/kyotocabinet/myconf.h
- matataki-0.0.2/libs/kyotocabinet/kcthread.cc
- matataki-0.0.2/libs/kyotocabinet/kcdb.h
- matataki-0.0.2/libs/kyotocabinet/kcdbext.h
- matataki-0.0.2/libs/kyotocabinet/kcplantdb.h
- matataki-0.0.2/libs/kyotocabinet/kcregex.h
- matataki-0.0.2/libs/kyotocabinet/kccachedb.cc
- matataki-0.0.2/libs/Makefile.am
