# Supplementary material for: Matataki: an ultrafast mRNA quantification method for large-scale reanalysis of RNA-Seq data
Source: BMC Bioinformatics. 2018 Jul 16;19:266. doi: 10.1186/s12859-018-2279-y (PMC6048772; doi:10.1186/s12859-018-2279-y)
Supplement: Supplementary file 2 — Source code of Matataki. (GZ 7760 kb) [file 12859_2018_2279_MOESM2_ESM.gz › matataki-0.0.2/test/gtest/gtest.h]

// Copyright 2005, Google Inc.
// All rights reserved.
//
// Redistribution and use in source and binary forms, with or without
// modification, are permitted provided that the following conditions are
// met:
//
//     * Redistributions of source code must retain the above copyright
// notice, this list of conditions and the following disclaimer.
//     * Redistributions in binary form must reproduce the above
// copyright notice, this list of conditions and the following disclaimer
// in the documentation and/or other materials provided with the
// distribution.
//     * Neither the name of Google Inc. nor the names of its
// contributors may be used to endorse or promote products derived from
// this software without specific prior written permission.
//
// THIS SOFTWARE IS PROVIDED BY THE COPYRIGHT HOLDERS AND CONTRIBUTORS
// "AS IS" AND ANY EXPRESS OR IMPLIED WARRANTIES, INCLUDING, BUT NOT
// LIMITED TO, THE IMPLIED WARRANTIES OF MERCHANTABILITY AND FITNESS FOR
// A PARTICULAR PURPOSE ARE DISCLAIMED. IN NO EVENT SHALL THE COPYRIGHT
// OWNER OR CONTRIBUTORS BE LIABLE FOR ANY DIRECT, INDIRECT, INCIDENTAL,
// SPECIAL, EXEMPLARY, OR CONSEQUENTIAL DAMAGES (INCLUDING, BUT NOT
// LIMITED TO, PROCUREMENT OF SUBSTITUTE GOODS OR SERVICES; LOSS OF USE,
// DATA, OR PROFITS; OR BUSINESS INTERRUPTION) HOWEVER CAUSED AND ON ANY
// THEORY OF LIABILITY, WHETHER IN CONTRACT, STRICT LIABILITY, OR TORT
// (INCLUDING NEGLIGENCE OR OTHERWISE) ARISING IN ANY WAY OUT OF THE USE
// OF THIS SOFTWARE, EVEN IF ADVISED OF THE POSSIBILITY OF SUCH DAMAGE.
//
// Author: wan@google.com (Zhanyong Wan)
//
// The Google C++ Testing Framework (Google Test)
//
// This header file defines the public API for Google Test.  It should be
// included by any test program that uses Google Test.
//
// IMPORTANT NOTE: Due to limitation of the C++ language, we have to
// leave some internal implementation details in this header file.
// They are clearly marked by comments like this:
//
//   // INTERNAL IMPLEMENTATION - DO NOT USE IN A USER PROGRAM.
//
// Such code is NOT meant to be used by a user directly, and is subject
// to CHANGE WITHOUT NOTICE.  Therefore DO NOT DEPEND ON IT in a user
// program!
//
// Acknowledgment: Google Test borrowed the idea of automatic test
// registration from Barthelemy Dagenais' (barthelemy@prologique.com)
// easyUnit framework.

#ifndef GTEST_INCLUDE_GTEST_GTEST_H_
#define GTEST_INCLUDE_GTEST_GTEST_H_

#include <limits>
#include <ostream>
#include <vector>

// Copyright 2005, Google Inc.
// All rights reserved.
//
// Redistribution and use in source and binary forms, with or without
// modification, are permitted provided that the following conditions are
// met:
//
//     * Redistributions of source code must retain the above copyright
// notice, this list of conditions and the following disclaimer.
//     * Redistributions in binary form must reproduce the above
// copyright notice, this list of conditions and the following disclaimer
// in the documentation and/or other materials provided with the
// distribution.
//     * Neither the name of Google Inc. nor the names of its
// contributors may be used to endorse or promote products derived from
// this software without specific prior written permission.
//
// THIS SOFTWARE IS PROVIDED BY THE COPYRIGHT HOLDERS AND CONTRIBUTORS
// "AS IS" AND ANY EXPRESS OR IMPLIED WARRANTIES, INCLUDING, BUT NOT
// LIMITED TO, THE IMPLIED WARRANTIES OF MERCHANTABILITY AND FITNESS FOR
// A PARTICULAR PURPOSE ARE DISCLAIMED. IN NO EVENT SHALL THE COPYRIGHT
// OWNER OR CONTRIBUTORS BE LIABLE FOR ANY DIRECT, INDIRECT, INCIDENTAL,
// SPECIAL, EXEMPLARY, OR CONSEQUENTIAL DAMAGES (INCLUDING, BUT NOT
// LIMITED TO, PROCUREMENT OF SUBSTITUTE GOODS OR SERVICES; LOSS OF USE,
// DATA, OR PROFITS; OR BUSINESS INTERRUPTION) HOWEVER CAUSED AND ON ANY
// THEORY OF LIABILITY, WHETHER IN CONTRACT, STRICT LIABILITY, OR TORT
// (INCLUDING NEGLIGENCE OR OTHERWISE) ARISING IN ANY WAY OUT OF THE USE
// OF THIS SOFTWARE, EVEN IF ADVISED OF THE POSSIBILITY OF SUCH DAMAGE.
//
// Authors: wan@google.com (Zhanyong Wan), eefacm@gmail.com (Sean Mcafee)
//
// The Google C++ Testing Framework (Google Test)
//
// This header file declares functions and macros used internally by
// Google Test.  They are subject to change without notice.

#ifndef GTEST_INCLUDE_GTEST_INTERNAL_GTEST_INTERNAL_H_
#define GTEST_INCLUDE_GTEST_INTERNAL_GTEST_INTERNAL_H_

// Copyright 2005, Google Inc.
// All rights reserved.
//
// Redistribution and use in source and binary forms, with or without
// modification, are permitted provided that the following conditions are
// met:
//
//     * Redistributions of source code must retain the above copyright
// notice, this list of conditions and the following disclaimer.
//     * Redistributions in binary form must reproduce the above
// copyright notice, this list of conditions and the following disclaimer
// in the documentation and/or other materials provided with the
// distribution.
//     * Neither the name of Google Inc. nor the names of its
// contributors may be used to endorse or promote products derived from
// this software without specific prior written permission.
//
// THIS SOFTWARE IS PROVIDED BY THE COPYRIGHT HOLDERS AND CONTRIBUTORS
// "AS IS" AND ANY EXPRESS OR IMPLIED WARRANTIES, INCLUDING, BUT NOT
// LIMITED TO, THE IMPLIED WARRANTIES OF MERCHANTABILITY AND FITNESS FOR
// A PARTICULAR PURPOSE ARE DISCLAIMED. IN NO EVENT SHALL THE COPYRIGHT
// OWNER OR CONTRIBUTORS BE LIABLE FOR ANY DIRECT, INDIRECT, INCIDENTAL,
// SPECIAL, EXEMPLARY, OR CONSEQUENTIAL DAMAGES (INCLUDING, BUT NOT
// LIMITED TO, PROCUREMENT OF SUBSTITUTE GOODS OR SERVICES; LOSS OF USE,
// DATA, OR PROFITS; OR BUSINESS INTERRUPTION) HOWEVER CAUSED AND ON ANY
// THEORY OF LIABILITY, WHETHER IN CONTRACT, STRICT LIABILITY, OR TORT
// (INCLUDING NEGLIGENCE OR OTHERWISE) ARISING IN ANY WAY OUT OF THE USE
// OF THIS SOFTWARE, EVEN IF ADVISED OF THE POSSIBILITY OF SUCH DAMAGE.
//
// Authors: wan@google.com (Zhanyong Wan)
//
// Low-level types and utilities for porting Google Test to various
// platforms.  They are subject to change without notice.  DO NOT USE
// THEM IN USER CODE.
//
// This file is fundamental to Google Test.  All other Google Test source
// files are expected to #include this.  Therefore, it cannot #include
// any other Google Test header.

#ifndef GTEST_INCLUDE_GTEST_INTERNAL_GTEST_PORT_H_
#define GTEST_INCLUDE_GTEST_INTERNAL_GTEST_PORT_H_

// The user can define the following macros in the build script to
// control Google Test's behavior.  If the user doesn't define a macro
// in this list, Google Test will define it.
//
//   GTEST_HAS_CLONE          - Define it to 1/0 to indicate that clone(2)
//                              is/isn't available.
//   GTEST_HAS_EXCEPTIONS     - Define it to 1/0 to indicate that exceptions
//                              are enabled.
//   GTEST_HAS_GLOBAL_STRING  - Define it to 1/0 to indicate that ::string
//                              is/isn't available (some systems define
//                              ::string, which is different to std::string).
//   GTEST_HAS_GLOBAL_WSTRING - Define it to 1/0 to indicate that ::string
//                              is/isn't available (some systems define
//                              ::wstring, which is different to std::wstring).
//   GTEST_HAS_POSIX_RE       - Define it to 1/0 to indicate that POSIX regular
//                              expressions are/aren't available.
//   GTEST_HAS_PTHREAD        - Define it to 1/0 to indicate that <pthread.h>
//                              is/isn't available.
//   GTEST_HAS_RTTI           - Define it to 1/0 to indicate that RTTI is/isn't
//                              enabled.
//   GTEST_HAS_STD_WSTRING    - Define it to 1/0 to indicate that
//                              std::wstring does/doesn't work (Google Test can
//                              be used where std::wstring is unavailable).
//   GTEST_HAS_TR1_TUPLE      - Define it to 1/0 to indicate tr1::tuple
//                              is/isn't available.
//   GTEST_HAS_SEH            - Define it to 1/0 to indicate whether the
//                              compiler supports Microsoft's "Structured
//                              Exception Handling".
//   GTEST_HAS_STREAM_REDIRECTION
//                            - Define it to 1/0 to indicate whether the
//                              platform supports I/O stream redirection using
//                              dup() and dup2().
//   GTEST_USE_OWN_TR1_TUPLE  - Define it to 1/0 to indicate whether Google
//                              Test's own tr1 tuple implementation should be
//                              used.  Unused when the user sets
//                              GTEST_HAS_TR1_TUPLE to 0.
//   GTEST_LANG_CXX11         - Define it to 1/0 to indicate that Google Test
//                              is building in C++11/C++98 mode.
//   GTEST_LINKED_AS_SHARED_LIBRARY
//                            - Define to 1 when compiling tests that use
//                              Google Test as a shared library (known as
//                              DLL on Windows).
//   GTEST_CREATE_SHARED_LIBRARY
//                            - Define to 1 when compiling Google Test itself
//                              as a shared library.

// This header defines the following utilities:
//
// Macros indicating the current platform (defined to 1 if compiled on
// the given platform; otherwise undefined):
//   GTEST_OS_AIX      - IBM AIX
//   GTEST_OS_CYGWIN   - Cygwin
//   GTEST_OS_HPUX     - HP-UX
//   GTEST_OS_LINUX    - Linux
//     GTEST_OS_LINUX_ANDROID - Google Android
//   GTEST_OS_MAC      - Mac OS X
//     GTEST_OS_IOS    - iOS
//       GTEST_OS_IOS_SIMULATOR - iOS simulator
//   GTEST_OS_NACL     - Google Native Client (NaCl)
//   GTEST_OS_OPENBSD  - OpenBSD
//   GTEST_OS_QNX      - QNX
//   GTEST_OS_SOLARIS  - Sun Solaris
//   GTEST_OS_SYMBIAN  - Symbian
//   GTEST_OS_WINDOWS  - Windows (Desktop, MinGW, or Mobile)
//     GTEST_OS_WINDOWS_DESKTOP  - Windows Desktop
//     GTEST_OS_WINDOWS_MINGW    - MinGW
//     GTEST_OS_WINDOWS_MOBILE   - Windows Mobile
//   GTEST_OS_ZOS      - z/OS
//
// Among the platforms, Cygwin, Linux, Max OS X, and Windows have the
// most stable support.  Since core members of the Google Test project
// don't have access to other platforms, support for them may be less
// stable.  If you notice any problems on your platform, please notify
// googletestframework@googlegroups.com (patches for fixing them are
// even more welcome!).
//
// Note that it is possible that none of the GTEST_OS_* macros are defined.
//
// Macros indicating available Google Test features (defined to 1 if
// the corresponding feature is supported; otherwise undefined):
//   GTEST_HAS_COMBINE      - the Combine() function (for value-parameterized
//                            tests)
//   GTEST_HAS_DEATH_TEST   - death tests
//   GTEST_HAS_PARAM_TEST   - value-parameterized tests
//   GTEST_HAS_TYPED_TEST   - typed tests
//   GTEST_HAS_TYPED_TEST_P - type-parameterized tests
//   GTEST_USES_POSIX_RE    - enhanced POSIX regex is used. Do not confuse with
//                            GTEST_HAS_POSIX_RE (see above) which users can
//                            define themselves.
//   GTEST_USES_SIMPLE_RE   - our own simple regex is used;
//                            the above two are mutually exclusive.
//   GTEST_CAN_COMPARE_NULL - accepts untyped NULL in EXPECT_EQ().
//
// Macros for basic C++ coding:
//   GTEST_AMBIGUOUS_ELSE_BLOCKER_ - for disabling a gcc warning.
//   GTEST_ATTRIBUTE_UNUSED_  - declares that a class' instances or a
//                              variable don't have to be used.
//   GTEST_DISALLOW_ASSIGN_   - disables operator=.
//   GTEST_DISALLOW_COPY_AND_ASSIGN_ - disables copy ctor and operator=.
//   GTEST_MUST_USE_RESULT_   - declares that a function's result must be used.
//
// Synchronization:
//   Mutex, MutexLock, ThreadLocal, GetThreadCount()
//                  - synchronization primitives.
//   GTEST_IS_THREADSAFE - defined to 1 to indicate that the above
//                         synchronization primitives have real implementations
//                         and Google Test is thread-safe; or 0 otherwise.
//
// Template meta programming:
//   is_pointer     - as in TR1; needed on Symbian and IBM XL C/C++ only.
//   IteratorTraits - partial implementation of std::iterator_traits, which
//                    is not available in libCstd when compiled with Sun C++.
//
// Smart pointers:
//   scoped_ptr     - as in TR2.
//
// Regular expressions:
//   RE             - a simple regular expression class using the POSIX
//                    Extended Regular Expression syntax on UNIX-like
//                    platforms, or a reduced regular exception syntax on
//                    other platforms, including Windows.
//
// Logging:
//   GTEST_LOG_()   - logs messages at the specified severity level.
//   LogToStderr()  - directs all log messages to stderr.
//   FlushInfoLog() - flushes informational log messages.
//
// Stdout and stderr capturing:
//   CaptureStdout()     - starts capturing stdout.
//   GetCapturedStdout() - stops capturing stdout and returns the captured
//                         string.
//   CaptureStderr()     - starts capturing stderr.
//   GetCapturedStderr() - stops capturing stderr and returns the captured
//                         string.
//
// Integer types:
//   TypeWithSize   - maps an integer to a int type.
//   Int32, UInt32, Int64, UInt64, TimeInMillis
//                  - integers of known sizes.
//   BiggestInt     - the biggest signed integer type.
//
// Command-line utilities:
//   GTEST_FLAG()       - references a flag.
//   GTEST_DECLARE_*()  - declares a flag.
//   GTEST_DEFINE_*()   - defines a flag.
//   GetInjectableArgvs() - returns the command line as a vector of strings.
//
// Environment variable utilities:
//   GetEnv()             - gets the value of an environment variable.
//   BoolFromGTestEnv()   - parses a bool environment variable.
//   Int32FromGTestEnv()  - parses an Int32 environment variable.
//   StringFromGTestEnv() - parses a string environment variable.

#include <ctype.h>   // for isspace, etc
#include <stddef.h>  // for ptrdiff_t
#include <stdlib.h>
#include <stdio.h>
#include <string.h>
#ifndef _WIN32_WCE
# include <sys/types.h>
# include <sys/stat.h>
#endif  // !_WIN32_WCE

#if defined __APPLE__
# include <AvailabilityMacros.h>
# include <TargetConditionals.h>
#endif

#include <iostream>  // NOLINT
#include <sstream>  // NOLINT
#include <string>  // NOLINT

#define GTEST_DEV_EMAIL_ "googletestframework@@googlegroups.com"
#define GTEST_FLAG_PREFIX_ "gtest_"
#define GTEST_FLAG_PREFIX_DASH_ "gtest-"
#define GTEST_FLAG_PREFIX_UPPER_ "GTEST_"
#define GTEST_NAME_ "Google Test"
#define GTEST_PROJECT_URL_ "http://code.google.com/p/googletest/"

// Determines the version of gcc that is used to compile this.
#ifdef __GNUC__
// 40302 means version 4.3.2.
# define GTEST_GCC_VER_ \
    (__GNUC__*10000 + __GNUC_MINOR__*100 + __GNUC_PATCHLEVEL__)
#endif  // __GNUC__

// Determines the platform on which Google Test is compiled.
#ifdef __CYGWIN__
# define GTEST_OS_CYGWIN 1
#elif defined __SYMBIAN32__
# define GTEST_OS_SYMBIAN 1
#elif defined _WIN32
# define GTEST_OS_WINDOWS 1
# ifdef _WIN32_WCE
#  define GTEST_OS_WINDOWS_MOBILE 1
# elif defined(__MINGW__) || defined(__MINGW32__)
#  define GTEST_OS_WINDOWS_MINGW 1
# else
#  define GTEST_OS_WINDOWS_DESKTOP 1
# endif  // _WIN32_WCE
#elif defined __APPLE__
# define GTEST_OS_MAC 1
# if TARGET_OS_IPHONE
#  define GTEST_OS_IOS 1
#  if TARGET_IPHONE_SIMULATOR
#   define GTEST_OS_IOS_SIMULATOR 1
#  endif
# endif
#elif defined __linux__
# define GTEST_OS_LINUX 1
# if defined __ANDROID__
#  define GTEST_OS_LINUX_ANDROID 1
# endif
#elif defined __MVS__
# define GTEST_OS_ZOS 1
#elif defined(__sun) && defined(__SVR4)
# define GTEST_OS_SOLARIS 1
#elif defined(_AIX)
# define GTEST_OS_AIX 1
#elif defined(__hpux)
# define GTEST_OS_HPUX 1
#elif defined __native_client__
# define GTEST_OS_NACL 1
#elif defined __OpenBSD__
# define GTEST_OS_OPENBSD 1
#elif defined __QNX__
# define GTEST_OS_QNX 1
#endif  // __CYGWIN__

#ifndef GTEST_LANG_CXX11
// gcc and clang define __GXX_EXPERIMENTAL_CXX0X__ when
// -std={c,gnu}++{0x,11} is passed.  The C++11 standard specifies a
// value for __cplusplus, and recent versions of clang, gcc, and
// probably other compilers set that too in C++11 mode.
# if __GXX_EXPERIMENTAL_CXX0X__ || __cplusplus >= 201103L
// Compiling in at least C++11 mode.
#  define GTEST_LANG_CXX11 1
# else
#  define GTEST_LANG_CXX11 0
# endif
#endif

// Brings in definitions for functions used in the testing::internal::posix
// namespace (read, write, close, chdir, isatty, stat). We do not currently
// use them on Windows Mobile.
#if !GTEST_OS_WINDOWS
// This assumes that non-Windows OSes provide unistd.h. For OSes where this
// is not the case, we need to include headers that provide the functions
// mentioned above.
# include <unistd.h>
# include <strings.h>
#elif !GTEST_OS_WINDOWS_MOBILE
# include <direct.h>
# include <io.h>
#endif

#if GTEST_OS_LINUX_ANDROID
// Used to define __ANDROID_API__ matching the target NDK API level.
#  include <android/api-level.h>  // NOLINT
#endif

// Defines this to true iff Google Test can use POSIX regular expressions.
#ifndef GTEST_HAS_POSIX_RE
# if GTEST_OS_LINUX_ANDROID
// On Android, <regex.h> is only available starting with Gingerbread.
#  define GTEST_HAS_POSIX_RE (__ANDROID_API__ >= 9)
# else
#  define GTEST_HAS_POSIX_RE (!GTEST_OS_WINDOWS)
# endif
#endif

#if GTEST_HAS_POSIX_RE

// On some platforms, <regex.h> needs someone to define size_t, and
// won't compile otherwise.  We can #include it here as we already
// included <stdlib.h>, which is guaranteed to define size_t through
// <stddef.h>.
# include <regex.h>  // NOLINT

# define GTEST_USES_POSIX_RE 1

#elif GTEST_OS_WINDOWS

// <regex.h> is not available on Windows.  Use our own simple regex
// implementation instead.
# define GTEST_USES_SIMPLE_RE 1

#else

// <regex.h> may not be available on this platform.  Use our own
// simple regex implementation instead.
# define GTEST_USES_SIMPLE_RE 1

#endif  // GTEST_HAS_POSIX_RE

#ifndef GTEST_HAS_EXCEPTIONS
// The user didn't tell us whether exceptions are enabled, so we need
// to figure it out.
# if defined(_MSC_VER) || defined(__BORLANDC__)
// MSVC's and C++Builder's implementations of the STL use the _HAS_EXCEPTIONS
// macro to enable exceptions, so we'll do the same.
// Assumes that exceptions are enabled by default.
#  ifndef _HAS_EXCEPTIONS
#   define _HAS_EXCEPTIONS 1
#  endif  // _HAS_EXCEPTIONS
#  define GTEST_HAS_EXCEPTIONS _HAS_EXCEPTIONS
# elif defined(__GNUC__) && __EXCEPTIONS
// gcc defines __EXCEPTIONS to 1 iff exceptions are enabled.
#  define GTEST_HAS_EXCEPTIONS 1
# elif defined(__SUNPRO_CC)
// Sun Pro CC supports exceptions.  However, there is no compile-time way of
// detecting whether they are enabled or not.  Therefore, we assume that
// they are enabled unless the user tells us otherwise.
#  define GTEST_HAS_EXCEPTIONS 1
# elif defined(__IBMCPP__) && __EXCEPTIONS
// xlC defines __EXCEPTIONS to 1 iff exceptions are enabled.
#  define GTEST_HAS_EXCEPTIONS 1
# elif defined(__HP_aCC)
// Exception handling is in effect by default in HP aCC compiler. It has to
// be turned of by +noeh compiler option if desired.
#  define GTEST_HAS_EXCEPTIONS 1
# else
// For other compilers, we assume exceptions are disabled to be
// conservative.
#  define GTEST_HAS_EXCEPTIONS 0
# endif  // defined(_MSC_VER) || defined(__BORLANDC__)
#endif  // GTEST_HAS_EXCEPTIONS

#if !defined(GTEST_HAS_STD_STRING)
// Even though we don't use this macro any longer, we keep it in case
// some clients still depend on it.
# define GTEST_HAS_STD_STRING 1
#elif !GTEST_HAS_STD_STRING
// The user told us that ::std::string isn't available.
# error "Google Test cannot be used where ::std::string isn't available."
#endif  // !defined(GTEST_HAS_STD_STRING)

#ifndef GTEST_HAS_GLOBAL_STRING
// The user didn't tell us whether ::string is available, so we need
// to figure it out.

# define GTEST_HAS_GLOBAL_STRING 0

#endif  // GTEST_HAS_GLOBAL_STRING

#ifndef GTEST_HAS_STD_WSTRING
// The user didn't tell us whether ::std::wstring is available, so we need
// to figure it out.
// TODO(wan@google.com): uses autoconf to detect whether ::std::wstring
//   is available.

// Cygwin 1.7 and below doesn't support ::std::wstring.
// Solaris' libc++ doesn't support it either.  Android has
// no support for it at least as recent as Froyo (2.2).
# define GTEST_HAS_STD_WSTRING \
    (!(GTEST_OS_LINUX_ANDROID || GTEST_OS_CYGWIN || GTEST_OS_SOLARIS))

#endif  // GTEST_HAS_STD_WSTRING

#ifndef GTEST_HAS_GLOBAL_WSTRING
// The user didn't tell us whether ::wstring is available, so we need
// to figure it out.
# define GTEST_HAS_GLOBAL_WSTRING \
    (GTEST_HAS_STD_WSTRING && GTEST_HAS_GLOBAL_STRING)
#endif  // GTEST_HAS_GLOBAL_WSTRING

// Determines whether RTTI is available.
#ifndef GTEST_HAS_RTTI
// The user didn't tell us whether RTTI is enabled, so we need to
// figure it out.

# ifdef _MSC_VER

#  ifdef _CPPRTTI  // MSVC defines this macro iff RTTI is enabled.
#   define GTEST_HAS_RTTI 1
#  else
#   define GTEST_HAS_RTTI 0
#  endif

// Starting with version 4.3.2, gcc defines __GXX_RTTI iff RTTI is enabled.
# elif defined(__GNUC__) && (GTEST_GCC_VER_ >= 40302)

#  ifdef __GXX_RTTI
// When building against STLport with the Android NDK and with
// -frtti -fno-exceptions, the build fails at link time with undefined
// references to __cxa_bad_typeid. Note sure if STL or toolchain bug,
// so disable RTTI when detected.
#   if GTEST_OS_LINUX_ANDROID && defined(_STLPORT_MAJOR) && \
       !defined(__EXCEPTIONS)
#    define GTEST_HAS_RTTI 0
#   else
#    define GTEST_HAS_RTTI 1
#   endif  // GTEST_OS_LINUX_ANDROID && __STLPORT_MAJOR && !__EXCEPTIONS
#  else
#   define GTEST_HAS_RTTI 0
#  endif  // __GXX_RTTI

// Clang defines __GXX_RTTI starting with version 3.0, but its manual recommends
// using has_feature instead. has_feature(cxx_rtti) is supported since 2.7, the
// first version with C++ support.
# elif defined(__clang__)

#  define GTEST_HAS_RTTI __has_feature(cxx_rtti)

// Starting with version 9.0 IBM Visual Age defines __RTTI_ALL__ to 1 if
// both the typeid and dynamic_cast features are present.
# elif defined(__IBMCPP__) && (__IBMCPP__ >= 900)

#  ifdef __RTTI_ALL__
#   define GTEST_HAS_RTTI 1
#  else
#   define GTEST_HAS_RTTI 0
#  endif

# else

// For all other compilers, we assume RTTI is enabled.
#  define GTEST_HAS_RTTI 1

# endif  // _MSC_VER

#endif  // GTEST_HAS_RTTI

// It's this header's responsibility to #include <typeinfo> when RTTI
// is enabled.
#if GTEST_HAS_RTTI
# include <typeinfo>
#endif

// Determines whether Google Test can use the pthreads library.
#ifndef GTEST_HAS_PTHREAD
// The user didn't tell us explicitly, so we assume pthreads support is
// available on Linux and Mac.
//
// To disable threading support in Google Test, add -DGTEST_HAS_PTHREAD=0
// to your compiler flags.
# define GTEST_HAS_PTHREAD (GTEST_OS_LINUX || GTEST_OS_MAC || GTEST_OS_HPUX \
    || GTEST_OS_QNX)
#endif  // GTEST_HAS_PTHREAD

#if GTEST_HAS_PTHREAD
// gtest-port.h guarantees to #include <pthread.h> when GTEST_HAS_PTHREAD is
// true.
# include <pthread.h>  // NOLINT

// For timespec and nanosleep, used below.
# include <time.h>  // NOLINT
#endif

// Determines whether Google Test can use tr1/tuple.  You can define
// this macro to 0 to prevent Google Test from using tuple (any
// feature depending on tuple with be disabled in this mode).
#ifndef GTEST_HAS_TR1_TUPLE
# if GTEST_OS_LINUX_ANDROID && defined(_STLPORT_MAJOR)
// STLport, provided with the Android NDK, has neither <tr1/tuple> or <tuple>.
#  define GTEST_HAS_TR1_TUPLE 0
# else
// The user didn't tell us not to do it, so we assume it's OK.
#  define GTEST_HAS_TR1_TUPLE 1
# endif
#endif  // GTEST_HAS_TR1_TUPLE

// Determines whether Google Test's own tr1 tuple implementation
// should be used.
#ifndef GTEST_USE_OWN_TR1_TUPLE
// The user didn't tell us, so we need to figure it out.

// We use our own TR1 tuple if we aren't sure the user has an
// implementation of it already.  At this time, libstdc++ 4.0.0+ and
// MSVC 2010 are the only mainstream standard libraries that come
// with a TR1 tuple implementation.  NVIDIA's CUDA NVCC compiler
// pretends to be GCC by defining __GNUC__ and friends, but cannot
// compile GCC's tuple implementation.  MSVC 2008 (9.0) provides TR1
// tuple in a 323 MB Feature Pack download, which we cannot assume the
// user has.  QNX's QCC compiler is a modified GCC but it doesn't
// support TR1 tuple.  libc++ only provides std::tuple, in C++11 mode,
// and it can be used with some compilers that define __GNUC__.
# if (defined(__GNUC__) && !defined(__CUDACC__) && (GTEST_GCC_VER_ >= 40000) \
      && !GTEST_OS_QNX && !defined(_LIBCPP_VERSION)) || _MSC_VER >= 1600
#  define GTEST_ENV_HAS_TR1_TUPLE_ 1
# endif

// C++11 specifies that <tuple> provides std::tuple. Use that if gtest is used
// in C++11 mode and libstdc++ isn't very old (binaries targeting OS X 10.6
// can build with clang but need to use gcc4.2's libstdc++).
# if GTEST_LANG_CXX11 && (!defined(__GLIBCXX__) || __GLIBCXX__ > 20110325)
#  define GTEST_ENV_HAS_STD_TUPLE_ 1
# endif

# if GTEST_ENV_HAS_TR1_TUPLE_ || GTEST_ENV_HAS_STD_TUPLE_
#  define GTEST_USE_OWN_TR1_TUPLE 0
# else
#  define GTEST_USE_OWN_TR1_TUPLE 1
# endif

#endif  // GTEST_USE_OWN_TR1_TUPLE

// To avoid conditional compilation everywhere, we make it
// gtest-port.h's responsibility to #include the header implementing
// tr1/tuple.
#if GTEST_HAS_TR1_TUPLE

# if GTEST_USE_OWN_TR1_TUPLE
// This file was GENERATED by command:
//     pump.py gtest-tuple.h.pump
// DO NOT EDIT BY HAND!!!

// Copyright 2009 Google Inc.
// All Rights Reserved.
//
// Redistribution and use in source and binary forms, with or without
// modification, are permitted provided that the following conditions are
// met:
//
//     * Redistributions of source code must retain the above copyright
// notice, this list of conditions and the following disclaimer.
//     * Redistributions in binary form must reproduce the above
// copyright notice, this list of conditions and the following disclaimer
// in the documentation and/or other materials provided with the
// distribution.
//     * Neither the name of Google Inc. nor the names of its
// contributors may be used to endorse or promote products derived from
// this software without specific prior written permission.
//
// THIS SOFTWARE IS PROVIDED BY THE COPYRIGHT HOLDERS AND CONTRIBUTORS
// "AS IS" AND ANY EXPRESS OR IMPLIED WARRANTIES, INCLUDING, BUT NOT
// LIMITED TO, THE IMPLIED WARRANTIES OF MERCHANTABILITY AND FITNESS FOR
// A PARTICULAR PURPOSE ARE DISCLAIMED. IN NO EVENT SHALL THE COPYRIGHT
// OWNER OR CONTRIBUTORS BE LIABLE FOR ANY DIRECT, INDIRECT, INCIDENTAL,
// SPECIAL, EXEMPLARY, OR CONSEQUENTIAL DAMAGES (INCLUDING, BUT NOT
// LIMITED TO, PROCUREMENT OF SUBSTITUTE GOODS OR SERVICES; LOSS OF USE,
// DATA, OR PROFITS; OR BUSINESS INTERRUPTION) HOWEVER CAUSED AND ON ANY
// THEORY OF LIABILITY, WHETHER IN CONTRACT, STRICT LIABILITY, OR TORT
// (INCLUDING NEGLIGENCE OR OTHERWISE) ARISING IN ANY WAY OUT OF THE USE
// OF THIS SOFTWARE, EVEN IF ADVISED OF THE POSSIBILITY OF SUCH DAMAGE.
//
// Author: wan@google.com (Zhanyong Wan)

// Implements a subset of TR1 tuple needed by Google Test and Google Mock.

#ifndef GTEST_INCLUDE_GTEST_INTERNAL_GTEST_TUPLE_H_
#define GTEST_INCLUDE_GTEST_INTERNAL_GTEST_TUPLE_H_

#include <utility>  // For ::std::pair.

// The compiler used in Symbian has a bug that prevents us from declaring the
// tuple template as a friend (it complains that tuple is redefined).  This
// hack bypasses the bug by declaring the members that should otherwise be
// private as public.
// Sun Studio versions < 12 also have the above bug.
#if defined(__SYMBIAN32__) || (defined(__SUNPRO_CC) && __SUNPRO_CC < 0x590)
# define GTEST_DECLARE_TUPLE_AS_FRIEND_ public:
#else
# define GTEST_DECLARE_TUPLE_AS_FRIEND_ \
    template <GTEST_10_TYPENAMES_(U)> friend class tuple; \
   private:
#endif

// GTEST_n_TUPLE_(T) is the type of an n-tuple.
#define GTEST_0_TUPLE_(T) tuple<>
#define GTEST_1_TUPLE_(T) tuple<T##0, void, void, void, void, void, void, \
    void, void, void>
#define GTEST_2_TUPLE_(T) tuple<T##0, T##1, void, void, void, void, void, \
    void, void, void>
#define GTEST_3_TUPLE_(T) tuple<T##0, T##1, T##2, void, void, void, void, \
    void, void, void>
#define GTEST_4_TUPLE_(T) tuple<T##0, T##1, T##2, T##3, void, void, void, \
    void, void, void>
#define GTEST_5_TUPLE_(T) tuple<T##0, T##1, T##2, T##3, T##4, void, void, \
    void, void, void>
#define GTEST_6_TUPLE_(T) tuple<T##0, T##1, T##2, T##3, T##4, T##5, void, \
    void, void, void>
#define GTEST_7_TUPLE_(T) tuple<T##0, T##1, T##2, T##3, T##4, T##5, T##6, \
    void, void, void>
#define GTEST_8_TUPLE_(T) tuple<T##0, T##1, T##2, T##3, T##4, T##5, T##6, \
    T##7, void, void>
#define GTEST_9_TUPLE_(T) tuple<T##0, T##1, T##2, T##3, T##4, T##5, T##6, \
    T##7, T##8, void>
#define GTEST_10_TUPLE_(T) tuple<T##0, T##1, T##2, T##3, T##4, T##5, T##6, \
    T##7, T##8, T##9>

// GTEST_n_TYPENAMES_(T) declares a list of n typenames.
#define GTEST_0_TYPENAMES_(T)
#define GTEST_1_TYPENAMES_(T) typename T##0
#define GTEST_2_TYPENAMES_(T) typename T##0, typename T##1
#define GTEST_3_TYPENAMES_(T) typename T##0, typename T##1, typename T##2
#define GTEST_4_TYPENAMES_(T) typename T##0, typename T##1, typename T##2, \
    typename T##3
#define GTEST_5_TYPENAMES_(T) typename T##0, typename T##1, typename T##2, \
    typename T##3, typename T##4
#define GTEST_6_TYPENAMES_(T) typename T##0, typename T##1, typename T##2, \
    typename T##3, typename T##4, typename T##5
#define GTEST_7_TYPENAMES_(T) typename T##0, typename T##1, typename T##2, \
    typename T##3, typename T##4, typename T##5, typename T##6
#define GTEST_8_TYPENAMES_(T) typename T##0, typename T##1, typename T##2, \
    typename T##3, typename T##4, typename T##5, typename T##6, typename T##7
#define GTEST_9_TYPENAMES_(T) typename T##0, typename T##1, typename T##2, \
    typename T##3, typename T##4, typename T##5, typename T##6, \
    typename T##7, typename T##8
#define GTEST_10_TYPENAMES_(T) typename T##0, typename T##1, typename T##2, \
    typename T##3, typename T##4, typename T##5, typename T##6, \
    typename T##7, typename T##8, typename T##9

// In theory, defining stuff in the ::std namespace is undefined
// behavior.  We can do this as we are playing the role of a standard
// library vendor.
namespace std {
namespace tr1 {

template <typename T0 = void, typename T1 = void, typename T2 = void,
    typename T3 = void, typename T4 = void, typename T5 = void,
    typename T6 = void, typename T7 = void, typename T8 = void,
    typename T9 = void>
class tuple;

// Anything in namespace gtest_internal is Google Test's INTERNAL
// IMPLEMENTATION DETAIL and MUST NOT BE USED DIRECTLY in user code.
namespace gtest_internal {

// ByRef<T>::type is T if T is a reference; otherwise it's const T&.
template <typename T>
struct ByRef { typedef const T& type; };  // NOLINT
template <typename T>
struct ByRef<T&> { typedef T& type; };  // NOLINT

// A handy wrapper for ByRef.
#define GTEST_BY_REF_(T) typename ::std::tr1::gtest_internal::ByRef<T>::type

// AddRef<T>::type is T if T is a reference; otherwise it's T&.  This
// is the same as tr1::add_reference<T>::type.
template <typename T>
struct AddRef { typedef T& type; };  // NOLINT
template <typename T>
struct AddRef<T&> { typedef T& type; };  // NOLINT

// A handy wrapper for AddRef.
#define GTEST_ADD_REF_(T) typename ::std::tr1::gtest_internal::AddRef<T>::type

// A helper for implementing get<k>().
template <int k> class Get;

// A helper for implementing tuple_element<k, T>.  kIndexValid is true
// iff k < the number of fields in tuple type T.
template <bool kIndexValid, int kIndex, class Tuple>
struct TupleElement;

template <GTEST_10_TYPENAMES_(T)>
struct TupleElement<true, 0, GTEST_10_TUPLE_(T) > {
  typedef T0 type;
};

template <GTEST_10_TYPENAMES_(T)>
struct TupleElement<true, 1, GTEST_10_TUPLE_(T) > {
  typedef T1 type;
};

template <GTEST_10_TYPENAMES_(T)>
struct TupleElement<true, 2, GTEST_10_TUPLE_(T) > {
  typedef T2 type;
};

template <GTEST_10_TYPENAMES_(T)>
struct TupleElement<true, 3, GTEST_10_TUPLE_(T) > {
  typedef T3 type;
};

template <GTEST_10_TYPENAMES_(T)>
struct TupleElement<true, 4, GTEST_10_TUPLE_(T) > {
  typedef T4 type;
};

template <GTEST_10_TYPENAMES_(T)>
struct TupleElement<true, 5, GTEST_10_TUPLE_(T) > {
  typedef T5 type;
};

template <GTEST_10_TYPENAMES_(T)>
struct TupleElement<true, 6, GTEST_10_TUPLE_(T) > {
  typedef T6 type;
};

template <GTEST_10_TYPENAMES_(T)>
struct TupleElement<true, 7, GTEST_10_TUPLE_(T) > {
  typedef T7 type;
};

template <GTEST_10_TYPENAMES_(T)>
struct TupleElement<true, 8, GTEST_10_TUPLE_(T) > {
  typedef T8 type;
};

template <GTEST_10_TYPENAMES_(T)>
struct TupleElement<true, 9, GTEST_10_TUPLE_(T) > {
  typedef T9 type;
};

}  // namespace gtest_internal

template <>
class tuple<> {
 public:
  tuple() {}
  tuple(const tuple& /* t */)  {}
  tuple& operator=(const tuple& /* t */) { return *this; }
};

template <GTEST_1_TYPENAMES_(T)>
class GTEST_1_TUPLE_(T) {
 public:
  template <int k> friend class gtest_internal::Get;

  tuple() : f0_() {}

  explicit tuple(GTEST_BY_REF_(T0) f0) : f0_(f0) {}

  tuple(const tuple& t) : f0_(t.f0_) {}

  template <GTEST_1_TYPENAMES_(U)>
  tuple(const GTEST_1_TUPLE_(U)& t) : f0_(t.f0_) {}

  tuple& operator=(const tuple& t) { return CopyFrom(t); }

  template <GTEST_1_TYPENAMES_(U)>
  tuple& operator=(const GTEST_1_TUPLE_(U)& t) {
    return CopyFrom(t);
  }

  GTEST_DECLARE_TUPLE_AS_FRIEND_

  template <GTEST_1_TYPENAMES_(U)>
  tuple& CopyFrom(const GTEST_1_TUPLE_(U)& t) {
    f0_ = t.f0_;
    return *this;
  }

  T0 f0_;
};

template <GTEST_2_TYPENAMES_(T)>
class GTEST_2_TUPLE_(T) {
 public:
  template <int k> friend class gtest_internal::Get;

  tuple() : f0_(), f1_() {}

  explicit tuple(GTEST_BY_REF_(T0) f0, GTEST_BY_REF_(T1) f1) : f0_(f0),
      f1_(f1) {}

  tuple(const tuple& t) : f0_(t.f0_), f1_(t.f1_) {}

  template <GTEST_2_TYPENAMES_(U)>
  tuple(const GTEST_2_TUPLE_(U)& t) : f0_(t.f0_), f1_(t.f1_) {}
  template <typename U0, typename U1>
  tuple(const ::std::pair<U0, U1>& p) : f0_(p.first), f1_(p.second) {}

  tuple& operator=(const tuple& t) { return CopyFrom(t); }

  template <GTEST_2_TYPENAMES_(U)>
  tuple& operator=(const GTEST_2_TUPLE_(U)& t) {
    return CopyFrom(t);
  }
  template <typename U0, typename U1>
  tuple& operator=(const ::std::pair<U0, U1>& p) {
    f0_ = p.first;
    f1_ = p.second;
    return *this;
  }

  GTEST_DECLARE_TUPLE_AS_FRIEND_

  template <GTEST_2_TYPENAMES_(U)>
  tuple& CopyFrom(const GTEST_2_TUPLE_(U)& t) {
    f0_ = t.f0_;
    f1_ = t.f1_;
    return *this;
  }

  T0 f0_;
  T1 f1_;
};

template <GTEST_3_TYPENAMES_(T)>
class GTEST_3_TUPLE_(T) {
 public:
  template <int k> friend class gtest_internal::Get;

  tuple() : f0_(), f1_(), f2_() {}

  explicit tuple(GTEST_BY_REF_(T0) f0, GTEST_BY_REF_(T1) f1,
      GTEST_BY_REF_(T2) f2) : f0_(f0), f1_(f1), f2_(f2) {}

  tuple(const tuple& t) : f0_(t.f0_), f1_(t.f1_), f2_(t.f2_) {}

  template <GTEST_3_TYPENAMES_(U)>
  tuple(const GTEST_3_TUPLE_(U)& t) : f0_(t.f0_), f1_(t.f1_), f2_(t.f2_) {}

  tuple& operator=(const tuple& t) { return CopyFrom(t); }

  template <GTEST_3_TYPENAMES_(U)>
  tuple& operator=(const GTEST_3_TUPLE_(U)& t) {
    return CopyFrom(t);
  }

  GTEST_DECLARE_TUPLE_AS_FRIEND_

  template <GTEST_3_TYPENAMES_(U)>
  tuple& CopyFrom(const GTEST_3_TUPLE_(U)& t) {
    f0_ = t.f0_;
    f1_ = t.f1_;
    f2_ = t.f2_;
    return *this;
  }

  T0 f0_;
  T1 f1_;
  T2 f2_;
};

template <GTEST_4_TYPENAMES_(T)>
class GTEST_4_TUPLE_(T) {
 public:
  template <int k> friend class gtest_internal::Get;

  tuple() : f0_(), f1_(), f2_(), f3_() {}

  explicit tuple(GTEST_BY_REF_(T0) f0, GTEST_BY_REF_(T1) f1,
      GTEST_BY_REF_(T2) f2, GTEST_BY_REF_(T3) f3) : f0_(f0), f1_(f1), f2_(f2),
      f3_(f3) {}

  tuple(const tuple& t) : f0_(t.f0_), f1_(t.f1_), f2_(t.f2_), f3_(t.f3_) {}

  template <GTEST_4_TYPENAMES_(U)>
  tuple(const GTEST_4_TUPLE_(U)& t) : f0_(t.f0_), f1_(t.f1_), f2_(t.f2_),
      f3_(t.f3_) {}

  tuple& operator=(const tuple& t) { return CopyFrom(t); }

  template <GTEST_4_TYPENAMES_(U)>
  tuple& operator=(const GTEST_4_TUPLE_(U)& t) {
    return CopyFrom(t);
  }

  GTEST_DECLARE_TUPLE_AS_FRIEND_

  template <GTEST_4_TYPENAMES_(U)>
  tuple& CopyFrom(const GTEST_4_TUPLE_(U)& t) {
    f0_ = t.f0_;
    f1_ = t.f1_;
    f2_ = t.f2_;
    f3_ = t.f3_;
    return *this;
  }

  T0 f0_;
  T1 f1_;
  T2 f2_;
  T3 f3_;
};

template <GTEST_5_TYPENAMES_(T)>
class GTEST_5_TUPLE_(T) {
 public:
  template <int k> friend class gtest_internal::Get;

  tuple() : f0_(), f1_(), f2_(), f3_(), f4_() {}

  explicit tuple(GTEST_BY_REF_(T0) f0, GTEST_BY_REF_(T1) f1,
      GTEST_BY_REF_(T2) f2, GTEST_BY_REF_(T3) f3,
      GTEST_BY_REF_(T4) f4) : f0_(f0), f1_(f1), f2_(f2), f3_(f3), f4_(f4) {}

  tuple(const tuple& t) : f0_(t.f0_), f1_(t.f1_), f2_(t.f2_), f3_(t.f3_),
      f4_(t.f4_) {}

  template <GTEST_5_TYPENAMES_(U)>
  tuple(const GTEST_5_TUPLE_(U)& t) : f0_(t.f0_), f1_(t.f1_), f2_(t.f2_),
      f3_(t.f3_), f4_(t.f4_) {}

  tuple& operator=(const tuple& t) { return CopyFrom(t); }

  template <GTEST_5_TYPENAMES_(U)>
  tuple& operator=(const GTEST_5_TUPLE_(U)& t) {
    return CopyFrom(t);
  }

  GTEST_DECLARE_TUPLE_AS_FRIEND_

  template <GTEST_5_TYPENAMES_(U)>
  tuple& CopyFrom(const GTEST_5_TUPLE_(U)& t) {
    f0_ = t.f0_;
    f1_ = t.f1_;
    f2_ = t.f2_;
    f3_ = t.f3_;
    f4_ = t.f4_;
    return *this;
  }

  T0 f0_;
  T1 f1_;
  T2 f2_;
  T3 f3_;
  T4 f4_;
};

template <GTEST_6_TYPENAMES_(T)>
class GTEST_6_TUPLE_(T) {
 public:
  template <int k> friend class gtest_internal::Get;

  tuple() : f0_(), f1_(), f2_(), f3_(), f4_(), f5_() {}

  explicit tuple(GTEST_BY_REF_(T0) f0, GTEST_BY_REF_(T1) f1,
      GTEST_BY_REF_(T2) f2, GTEST_BY_REF_(T3) f3, GTEST_BY_REF_(T4) f4,
      GTEST_BY_REF_(T5) f5) : f0_(f0), f1_(f1), f2_(f2), f3_(f3), f4_(f4),
      f5_(f5) {}

  tuple(const tuple& t) : f0_(t.f0_), f1_(t.f1_), f2_(t.f2_), f3_(t.f3_),
      f4_(t.f4_), f5_(t.f5_) {}

  template <GTEST_6_TYPENAMES_(U)>
  tuple(const GTEST_6_TUPLE_(U)& t) : f0_(t.f0_), f1_(t.f1_), f2_(t.f2_),
      f3_(t.f3_), f4_(t.f4_), f5_(t.f5_) {}

  tuple& operator=(const tuple& t) { return CopyFrom(t); }

  template <GTEST_6_TYPENAMES_(U)>
  tuple& operator=(const GTEST_6_TUPLE_(U)& t) {
    return CopyFrom(t);
  }

  GTEST_DECLARE_TUPLE_AS_FRIEND_

  template <GTEST_6_TYPENAMES_(U)>
  tuple& CopyFrom(const GTEST_6_TUPLE_(U)& t) {
    f0_ = t.f0_;
    f1_ = t.f1_;
    f2_ = t.f2_;
    f3_ = t.f3_;
    f4_ = t.f4_;
    f5_ = t.f5_;
    return *this;
  }

  T0 f0_;
  T1 f1_;
  T2 f2_;
  T3 f3_;
  T4 f4_;
  T5 f5_;
};

template <GTEST_7_TYPENAMES_(T)>
class GTEST_7_TUPLE_(T) {
 public:
  template <int k> friend class gtest_internal::Get;

  tuple() : f0_(), f1_(), f2_(), f3_(), f4_(), f5_(), f6_() {}

  explicit tuple(GTEST_BY_REF_(T0) f0, GTEST_BY_REF_(T1) f1,
      GTEST_BY_REF_(T2) f2, GTEST_BY_REF_(T3) f3, GTEST_BY_REF_(T4) f4,
      GTEST_BY_REF_(T5) f5, GTEST_BY_REF_(T6) f6) : f0_(f0), f1_(f1), f2_(f2),
      f3_(f3), f4_(f4), f5_(f5), f6_(f6) {}

  tuple(const tuple& t) : f0_(t.f0_), f1_(t.f1_), f2_(t.f2_), f3_(t.f3_),
      f4_(t.f4_), f5_(t.f5_), f6_(t.f6_) {}

  template <GTEST_7_TYPENAMES_(U)>
  tuple(const GTEST_7_TUPLE_(U)& t) : f0_(t.f0_), f1_(t.f1_), f2_(t.f2_),
      f3_(t.f3_), f4_(t.f4_), f5_(t.f5_), f6_(t.f6_) {}

  tuple& operator=(const tuple& t) { return CopyFrom(t); }

  template <GTEST_7_TYPENAMES_(U)>
  tuple& operator=(const GTEST_7_TUPLE_(U)& t) {
    return CopyFrom(t);
  }

  GTEST_DECLARE_TUPLE_AS_FRIEND_

  template <GTEST_7_TYPENAMES_(U)>
  tuple& CopyFrom(const GTEST_7_TUPLE_(U)& t) {
    f0_ = t.f0_;
    f1_ = t.f1_;
    f2_ = t.f2_;
    f3_ = t.f3_;
    f4_ = t.f4_;
    f5_ = t.f5_;
    f6_ = t.f6_;
    return *this;
  }

  T0 f0_;
  T1 f1_;
  T2 f2_;
  T3 f3_;
  T4 f4_;
  T5 f5_;
  T6 f6_;
};

template <GTEST_8_TYPENAMES_(T)>
class GTEST_8_TUPLE_(T) {
 public:
  template <int k> friend class gtest_internal::Get;

  tuple() : f0_(), f1_(), f2_(), f3_(), f4_(), f5_(), f6_(), f7_() {}

  explicit tuple(GTEST_BY_REF_(T0) f0, GTEST_BY_REF_(T1) f1,
      GTEST_BY_REF_(T2) f2, GTEST_BY_REF_(T3) f3, GTEST_BY_REF_(T4) f4,
      GTEST_BY_REF_(T5) f5, GTEST_BY_REF_(T6) f6,
      GTEST_BY_REF_(T7) f7) : f0_(f0), f1_(f1), f2_(f2), f3_(f3), f4_(f4),
      f5_(f5), f6_(f6), f7_(f7) {}

  tuple(const tuple& t) : f0_(t.f0_), f1_(t.f1_), f2_(t.f2_), f3_(t.f3_),
      f4_(t.f4_), f5_(t.f5_), f6_(t.f6_), f7_(t.f7_) {}

  template <GTEST_8_TYPENAMES_(U)>
  tuple(const GTEST_8_TUPLE_(U)& t) : f0_(t.f0_), f1_(t.f1_), f2_(t.f2_),
      f3_(t.f3_), f4_(t.f4_), f5_(t.f5_), f6_(t.f6_), f7_(t.f7_) {}

  tuple& operator=(const tuple& t) { return CopyFrom(t); }

  template <GTEST_8_TYPENAMES_(U)>
  tuple& operator=(const GTEST_8_TUPLE_(U)& t) {
    return CopyFrom(t);
  }

  GTEST_DECLARE_TUPLE_AS_FRIEND_

  template <GTEST_8_TYPENAMES_(U)>
  tuple& CopyFrom(const GTEST_8_TUPLE_(U)& t) {
    f0_ = t.f0_;
    f1_ = t.f1_;
    f2_ = t.f2_;
    f3_ = t.f3_;
    f4_ = t.f4_;
    f5_ = t.f5_;
    f6_ = t.f6_;
    f7_ = t.f7_;
    return *this;
  }

  T0 f0_;
  T1 f1_;
  T2 f2_;
  T3 f3_;
  T4 f4_;
  T5 f5_;
  T6 f6_;
  T7 f7_;
};

template <GTEST_9_TYPENAMES_(T)>
class GTEST_9_TUPLE_(T) {
 public:
  template <int k> friend class gtest_internal::Get;

  tuple() : f0_(), f1_(), f2_(), f3_(), f4_(), f5_(), f6_(), f7_(), f8_() {}

  explicit tuple(GTEST_BY_REF_(T0) f0, GTEST_BY_REF_(T1) f1,
      GTEST_BY_REF_(T2) f2, GTEST_BY_REF_(T3) f3, GTEST_BY_REF_(T4) f4,
      GTEST_BY_REF_(T5) f5, GTEST_BY_REF_(T6) f6, GTEST_BY_REF_(T7) f7,
      GTEST_BY_REF_(T8) f8) : f0_(f0), f1_(f1), f2_(f2), f3_(f3), f4_(f4),
      f5_(f5), f6_(f6), f7_(f7), f8_(f8) {}

  tuple(const tuple& t) : f0_(t.f0_), f1_(t.f1_), f2_(t.f2_), f3_(t.f3_),
      f4_(t.f4_), f5_(t.f5_), f6_(t.f6_), f7_(t.f7_), f8_(t.f8_) {}

  template <GTEST_9_TYPENAMES_(U)>
  tuple(const GTEST_9_TUPLE_(U)& t) : f0_(t.f0_), f1_(t.f1_), f2_(t.f2_),
      f3_(t.f3_), f4_(t.f4_), f5_(t.f5_), f6_(t.f6_), f7_(t.f7_), f8_(t.f8_) {}

  tuple& operator=(const tuple& t) { return CopyFrom(t); }

  template <GTEST_9_TYPENAMES_(U)>
  tuple& operator=(const GTEST_9_TUPLE_(U)& t) {
    return CopyFrom(t);
  }

  GTEST_DECLARE_TUPLE_AS_FRIEND_

  template <GTEST_9_TYPENAMES_(U)>
  tuple& CopyFrom(const GTEST_9_TUPLE_(U)& t) {
    f0_ = t.f0_;
    f1_ = t.f1_;
    f2_ = t.f2_;
    f3_ = t.f3_;
    f4_ = t.f4_;
    f5_ = t.f5_;
    f6_ = t.f6_;
    f7_ = t.f7_;
    f8_ = t.f8_;
    return *this;
  }

  T0 f0_;
  T1 f1_;
  T2 f2_;
  T3 f3_;
  T4 f4_;
  T5 f5_;
  T6 f6_;
  T7 f7_;
  T8 f8_;
};

template <GTEST_10_TYPENAMES_(T)>
class tuple {
 public:
  template <int k> friend class gtest_internal::Get;

  tuple() : f0_(), f1_(), f2_(), f3_(), f4_(), f5_(), f6_(), f7_(), f8_(),
      f9_() {}

  explicit tuple(GTEST_BY_REF_(T0) f0, GTEST_BY_REF_(T1) f1,
      GTEST_BY_REF_(T2) f2, GTEST_BY_REF_(T3) f3, GTEST_BY_REF_(T4) f4,
      GTEST_BY_REF_(T5) f5, GTEST_BY_REF_(T6) f6, GTEST_BY_REF_(T7) f7,
      GTEST_BY_REF_(T8) f8, GTEST_BY_REF_(T9) f9) : f0_(f0), f1_(f1), f2_(f2),
      f3_(f3), f4_(f4), f5_(f5), f6_(f6), f7_(f7), f8_(f8), f9_(f9) {}

  tuple(const tuple& t) : f0_(t.f0_), f1_(t.f1_), f2_(t.f2_), f3_(t.f3_),
      f4_(t.f4_), f5_(t.f5_), f6_(t.f6_), f7_(t.f7_), f8_(t.f8_), f9_(t.f9_) {}

  template <GTEST_10_TYPENAMES_(U)>
  tuple(const GTEST_10_TUPLE_(U)& t) : f0_(t.f0_), f1_(t.f1_), f2_(t.f2_),
      f3_(t.f3_), f4_(t.f4_), f5_(t.f5_), f6_(t.f6_), f7_(t.f7_), f8_(t.f8_),
      f9_(t.f9_) {}

  tuple& operator=(const tuple& t) { return CopyFrom(t); }

  template <GTEST_10_TYPENAMES_(U)>
  tuple& operator=(const GTEST_10_TUPLE_(U)& t) {
    return CopyFrom(t);
  }

  GTEST_DECLARE_TUPLE_AS_FRIEND_

  template <GTEST_10_TYPENAMES_(U)>
  tuple& CopyFrom(const GTEST_10_TUPLE_(U)& t) {
    f0_ = t.f0_;
    f1_ = t.f1_;
    f2_ = t.f2_;
    f3_ = t.f3_;
    f4_ = t.f4_;
    f5_ = t.f5_;
    f6_ = t.f6_;
    f7_ = t.f7_;
    f8_ = t.f8_;
    f9_ = t.f9_;
    return *this;
  }

  T0 f0_;
  T1 f1_;
  T2 f2_;
  T3 f3_;
  T4 f4_;
  T5 f5_;
  T6 f6_;
  T7 f7_;
  T8 f8_;
  T9 f9_;
};

// 6.1.3.2 Tuple creation functions.

// Known limitations: we don't support passing an
// std::tr1::reference_wrapper<T> to make_tuple().  And we don't
// implement tie().

inline tuple<> make_tuple() { return tuple<>(); }

template <GTEST_1_TYPENAMES_(T)>
inline GTEST_1_TUPLE_(T) make_tuple(const T0& f0) {
  return GTEST_1_TUPLE_(T)(f0);
}

template <GTEST_2_TYPENAMES_(T)>
inline GTEST_2_TUPLE_(T) make_tuple(const T0& f0, const T1& f1) {
  return GTEST_2_TUPLE_(T)(f0, f1);
}

template <GTEST_3_TYPENAMES_(T)>
inline GTEST_3_TUPLE_(T) make_tuple(const T0& f0, const T1& f1, const T2& f2) {
  return GTEST_3_TUPLE_(T)(f0, f1, f2);
}

template <GTEST_4_TYPENAMES_(T)>
inline GTEST_4_TUPLE_(T) make_tuple(const T0& f0, const T1& f1, const T2& f2,
    const T3& f3) {
  return GTEST_4_TUPLE_(T)(f0, f1, f2, f3);
}

template <GTEST_5_TYPENAMES_(T)>
inline GTEST_5_TUPLE_(T) make_tuple(const T0& f0, const T1& f1, const T2& f2,
    const T3& f3, const T4& f4) {
  return GTEST_5_TUPLE_(T)(f0, f1, f2, f3, f4);
}

template <GTEST_6_TYPENAMES_(T)>
inline GTEST_6_TUPLE_(T) make_tuple(const T0& f0, const T1& f1, const T2& f2,
    const T3& f3, const T4& f4, const T5& f5) {
  return GTEST_6_TUPLE_(T)(f0, f1, f2, f3, f4, f5);
}

template <GTEST_7_TYPENAMES_(T)>
inline GTEST_7_TUPLE_(T) make_tuple(const T0& f0, const T1& f1, const T2& f2,
    const T3& f3, const T4& f4, const T5& f5, const T6& f6) {
  return GTEST_7_TUPLE_(T)(f0, f1, f2, f3, f4, f5, f6);
}

template <GTEST_8_TYPENAMES_(T)>
inline GTEST_8_TUPLE_(T) make_tuple(const T0& f0, const T1& f1, const T2& f2,
    const T3& f3, const T4& f4, const T5& f5, const T6& f6, const T7& f7) {
  return GTEST_8_TUPLE_(T)(f0, f1, f2, f3, f4, f5, f6, f7);
}

template <GTEST_9_TYPENAMES_(T)>
inline GTEST_9_TUPLE_(T) make_tuple(const T0& f0, const T1& f1, const T2& f2,
    const T3& f3, const T4& f4, const T5& f5, const T6& f6, const T7& f7,
    const T8& f8) {
  return GTEST_9_TUPLE_(T)(f0, f1, f2, f3, f4, f5, f6, f7, f8);
}

template <GTEST_10_TYPENAMES_(T)>
inline GTEST_10_TUPLE_(T) make_tuple(const T0& f0, const T1& f1, const T2& f2,
    const T3& f3, const T4& f4, const T5& f5, const T6& f6, const T7& f7,
    const T8& f8, const T9& f9) {
  return GTEST_10_TUPLE_(T)(f0, f1, f2, f3, f4, f5, f6, f7, f8, f9);
}

// 6.1.3.3 Tuple helper classes.

template <typename Tuple> struct tuple_size;

template <GTEST_0_TYPENAMES_(T)>
struct tuple_size<GTEST_0_TUPLE_(T) > {
  static const int value = 0;
};

template <GTEST_1_TYPENAMES_(T)>
struct tuple_size<GTEST_1_TUPLE_(T) > {
  static const int value = 1;
};

template <GTEST_2_TYPENAMES_(T)>
struct tuple_size<GTEST_2_TUPLE_(T) > {
  static const int value = 2;
};

template <GTEST_3_TYPENAMES_(T)>
struct tuple_size<GTEST_3_TUPLE_(T) > {
  static const int value = 3;
};

template <GTEST_4_TYPENAMES_(T)>
struct tuple_size<GTEST_4_TUPLE_(T) > {
  static const int value = 4;
};

template <GTEST_5_TYPENAMES_(T)>
struct tuple_size<GTEST_5_TUPLE_(T) > {
  static const int value = 5;
};

template <GTEST_6_TYPENAMES_(T)>
struct tuple_size<GTEST_6_TUPLE_(T) > {
  static const int value = 6;
};

template <GTEST_7_TYPENAMES_(T)>
struct tuple_size<GTEST_7_TUPLE_(T) > {
  static const int value = 7;
};

template <GTEST_8_TYPENAMES_(T)>
struct tuple_size<GTEST_8_TUPLE_(T) > {
  static const int value = 8;
};

template <GTEST_9_TYPENAMES_(T)>
struct tuple_size<GTEST_9_TUPLE_(T) > {
  static const int value = 9;
};

template <GTEST_10_TYPENAMES_(T)>
struct tuple_size<GTEST_10_TUPLE_(T) > {
  static const int value = 10;
};

template <int k, class Tuple>
struct tuple_element {
  typedef typename gtest_internal::TupleElement<
      k < (tuple_size<Tuple>::value), k, Tuple>::type type;
};

#define GTEST_TUPLE_ELEMENT_(k, Tuple) typename tuple_element<k, Tuple >::type

// 6.1.3.4 Element access.

namespace gtest_internal {

template <>
class Get<0> {
 public:
  template <class Tuple>
  static GTEST_ADD_REF_(GTEST_TUPLE_ELEMENT_(0, Tuple))
  Field(Tuple& t) { return t.f0_; }  // NOLINT

  template <class Tuple>
  static GTEST_BY_REF_(GTEST_TUPLE_ELEMENT_(0, Tuple))
  ConstField(const Tuple& t) { return t.f0_; }
};

template <>
class Get<1> {
 public:
  template <class Tuple>
  static GTEST_ADD_REF_(GTEST_TUPLE_ELEMENT_(1, Tuple))
  Field(Tuple& t) { return t.f1_; }  // NOLINT

  template <class Tuple>
  static GTEST_BY_REF_(GTEST_TUPLE_ELEMENT_(1, Tuple))
  ConstField(const Tuple& t) { return t.f1_; }
};

template <>
class Get<2> {
 public:
  template <class Tuple>
  static GTEST_ADD_REF_(GTEST_TUPLE_ELEMENT_(2, Tuple))
  Field(Tuple& t) { return t.f2_; }  // NOLINT

  template <class Tuple>
  static GTEST_BY_REF_(GTEST_TUPLE_ELEMENT_(2, Tuple))
  ConstField(const Tuple& t) { return t.f2_; }
};

template <>
class Get<3> {
 public:
  template <class Tuple>
  static GTEST_ADD_REF_(GTEST_TUPLE_ELEMENT_(3, Tuple))
  Field(Tuple& t) { return t.f3_; }  // NOLINT

  template <class Tuple>
  static GTEST_BY_REF_(GTEST_TUPLE_ELEMENT_(3, Tuple))
  ConstField(const Tuple& t) { return t.f3_; }
};

template <>
class Get<4> {
 public:
  template <class Tuple>
  static GTEST_ADD_REF_(GTEST_TUPLE_ELEMENT_(4, Tuple))
  Field(Tuple& t) { return t.f4_; }  // NOLINT

  template <class Tuple>
  static GTEST_BY_REF_(GTEST_TUPLE_ELEMENT_(4, Tuple))
  ConstField(const Tuple& t) { return t.f4_; }
};

template <>
class Get<5> {
 public:
  template <class Tuple>
  static GTEST_ADD_REF_(GTEST_TUPLE_ELEMENT_(5, Tuple))
  Field(Tuple& t) { return t.f5_; }  // NOLINT

  template <class Tuple>
  static GTEST_BY_REF_(GTEST_TUPLE_ELEMENT_(5, Tuple))
  ConstField(const Tuple& t) { return t.f5_; }
};

template <>
class Get<6> {
 public:
  template <class Tuple>
  static GTEST_ADD_REF_(GTEST_TUPLE_ELEMENT_(6, Tuple))
  Field(Tuple& t) { return t.f6_; }  // NOLINT

  template <class Tuple>
  static GTEST_BY_REF_(GTEST_TUPLE_ELEMENT_(6, Tuple))
  ConstField(const Tuple& t) { return t.f6_; }
};

template <>
class Get<7> {
 public:
  template <class Tuple>
  static GTEST_ADD_REF_(GTEST_TUPLE_ELEMENT_(7, Tuple))
  Field(Tuple& t) { return t.f7_; }  // NOLINT

  template <class Tuple>
  static GTEST_BY_REF_(GTEST_TUPLE_ELEMENT_(7, Tuple))
  ConstField(const Tuple& t) { return t.f7_; }
};

template <>
class Get<8> {
 public:
  template <class Tuple>
  static GTEST_ADD_REF_(GTEST_TUPLE_ELEMENT_(8, Tuple))
  Field(Tuple& t) { return t.f8_; }  // NOLINT

  template <class Tuple>
  static GTEST_BY_REF_(GTEST_TUPLE_ELEMENT_(8, Tuple))
  ConstField(const Tuple& t) { return t.f8_; }
};

template <>
class Get<9> {
 public:
  template <class Tuple>
  static GTEST_ADD_REF_(GTEST_TUPLE_ELEMENT_(9, Tuple))
  Field(Tuple& t) { return t.f9_; }  // NOLINT

  template <class Tuple>
  static GTEST_BY_REF_(GTEST_TUPLE_ELEMENT_(9, Tuple))
  ConstField(const Tuple& t) { return t.f9_; }
};

}  // namespace gtest_internal

template <int k, GTEST_10_TYPENAMES_(T)>
GTEST_ADD_REF_(GTEST_TUPLE_ELEMENT_(k, GTEST_10_TUPLE_(T)))
get(GTEST_10_TUPLE_(T)& t) {
  return gtest_internal::Get<k>::Field(t);
}

template <int k, GTEST_10_TYPENAMES_(T)>
GTEST_BY_REF_(GTEST_TUPLE_ELEMENT_(k,  GTEST_10_TUPLE_(T)))
get(const GTEST_10_TUPLE_(T)& t) {
  return gtest_internal::Get<k>::ConstField(t);
}

// 6.1.3.5 Relational operators

// We only implement == and !=, as we don't have a need for the rest yet.

namespace gtest_internal {

// SameSizeTuplePrefixComparator<k, k>::Eq(t1, t2) returns true if the
// first k fields of t1 equals the first k fields of t2.
// SameSizeTuplePrefixComparator(k1, k2) would be a compiler error if
// k1 != k2.
template <int kSize1, int kSize2>
struct SameSizeTuplePrefixComparator;

template <>
struct SameSizeTuplePrefixComparator<0, 0> {
  template <class Tuple1, class Tuple2>
  static bool Eq(const Tuple1& /* t1 */, const Tuple2& /* t2 */) {
    return true;
  }
};

template <int k>
struct SameSizeTuplePrefixComparator<k, k> {
  template <class Tuple1, class Tuple2>
  static bool Eq(const Tuple1& t1, const Tuple2& t2) {
    return SameSizeTuplePrefixComparator<k - 1, k - 1>::Eq(t1, t2) &&
        ::std::tr1::get<k - 1>(t1) == ::std::tr1::get<k - 1>(t2);
  }
};

}  // namespace gtest_internal

template <GTEST_10_TYPENAMES_(T), GTEST_10_TYPENAMES_(U)>
inline bool operator==(const GTEST_10_TUPLE_(T)& t,
                       const GTEST_10_TUPLE_(U)& u) {
  return gtest_internal::SameSizeTuplePrefixComparator<
      tuple_size<GTEST_10_TUPLE_(T) >::value,
      tuple_size<GTEST_10_TUPLE_(U) >::value>::Eq(t, u);
}

template <GTEST_10_TYPENAMES_(T), GTEST_10_TYPENAMES_(U)>
inline bool operator!=(const GTEST_10_TUPLE_(T)& t,
                       const GTEST_10_TUPLE_(U)& u) { return !(t == u); }

// 6.1.4 Pairs.
// Unimplemented.

}  // namespace tr1
}  // namespace std

#undef GTEST_0_TUPLE_
#undef GTEST_1_TUPLE_
#undef GTEST_2_TUPLE_
#undef GTEST_3_TUPLE_
#undef GTEST_4_TUPLE_
#undef GTEST_5_TUPLE_
#undef GTEST_6_TUPLE_
#undef GTEST_7_TUPLE_
#undef GTEST_8_TUPLE_
#undef GTEST_9_TUPLE_
#undef GTEST_10_TUPLE_

#undef GTEST_0_TYPENAMES_
#undef GTEST_1_TYPENAMES_
#undef GTEST_2_TYPENAMES_
#undef GTEST_3_TYPENAMES_
#undef GTEST_4_TYPENAMES_
#undef GTEST_5_TYPENAMES_
#undef GTEST_6_TYPENAMES_
#undef GTEST_7_TYPENAMES_
#undef GTEST_8_TYPENAMES_
#undef GTEST_9_TYPENAMES_
#undef GTEST_10_TYPENAMES_

#undef GTEST_DECLARE_TUPLE_AS_FRIEND_
#undef GTEST_BY_REF_
#undef GTEST_ADD_REF_
#undef GTEST_TUPLE_ELEMENT_

#endif  // GTEST_INCLUDE_GTEST_INTERNAL_GTEST_TUPLE_H_
# elif GTEST_ENV_HAS_STD_TUPLE_
#  include <tuple>
// C++11 puts its tuple into the ::std namespace rather than
// ::std::tr1.  gtest expects tuple to live in ::std::tr1, so put it there.
// This causes undefined behavior, but supported compilers react in
// the way we intend.
namespace std {
namespace tr1 {
using ::std::get;
using ::std::make_tuple;
using ::std::tuple;
using ::std::tuple_element;
using ::std::tuple_size;
}
}

# elif GTEST_OS_SYMBIAN

// On Symbian, BOOST_HAS_TR1_TUPLE causes Boost's TR1 tuple library to
// use STLport's tuple implementation, which unfortunately doesn't
// work as the copy of STLport distributed with Symbian is incomplete.
// By making sure BOOST_HAS_TR1_TUPLE is undefined, we force Boost to
// use its own tuple implementation.
#  ifdef BOOST_HAS_TR1_TUPLE
#   undef BOOST_HAS_TR1_TUPLE
#  endif  // BOOST_HAS_TR1_TUPLE

// This prevents <boost/tr1/detail/config.hpp>, which defines
// BOOST_HAS_TR1_TUPLE, from being #included by Boost's <tuple>.
#  define BOOST_TR1_DETAIL_CONFIG_HPP_INCLUDED
#  include <tuple>

# elif defined(__GNUC__) && (GTEST_GCC_VER_ >= 40000)
// GCC 4.0+ implements tr1/tuple in the <tr1/tuple> header.  This does
// not conform to the TR1 spec, which requires the header to be <tuple>.

#  if !GTEST_HAS_RTTI && GTEST_GCC_VER_ < 40302
// Until version 4.3.2, gcc has a bug that causes <tr1/functional>,
// which is #included by <tr1/tuple>, to not compile when RTTI is
// disabled.  _TR1_FUNCTIONAL is the header guard for
// <tr1/functional>.  Hence the following #define is a hack to prevent
// <tr1/functional> from being included.
#   define _TR1_FUNCTIONAL 1
#   include <tr1/tuple>
#   undef _TR1_FUNCTIONAL  // Allows the user to #include
                        // <tr1/functional> if he chooses to.
#  else
#   include <tr1/tuple>  // NOLINT
#  endif  // !GTEST_HAS_RTTI && GTEST_GCC_VER_ < 40302

# else
// If the compiler is not GCC 4.0+, we assume the user is using a
// spec-conforming TR1 implementation.
#  include <tuple>  // NOLINT
# endif  // GTEST_USE_OWN_TR1_TUPLE

#endif  // GTEST_HAS_TR1_TUPLE

// Determines whether clone(2) is supported.
// Usually it will only be available on Linux, excluding
// Linux on the Itanium architecture.
// Also see http://linux.die.net/man/2/clone.
#ifndef GTEST_HAS_CLONE
// The user didn't tell us, so we need to figure it out.

# if GTEST_OS_LINUX && !defined(__ia64__)
#  if GTEST_OS_LINUX_ANDROID
// On Android, clone() is only available on ARM starting with Gingerbread.
#    if defined(__arm__) && __ANDROID_API__ >= 9
#     define GTEST_HAS_CLONE 1
#    else
#     define GTEST_HAS_CLONE 0
#    endif
#  else
#   define GTEST_HAS_CLONE 1
#  endif
# else
#  define GTEST_HAS_CLONE 0
# endif  // GTEST_OS_LINUX && !defined(__ia64__)

#endif  // GTEST_HAS_CLONE

// Determines whether to support stream redirection. This is used to test
// output correctness and to implement death tests.
#ifndef GTEST_HAS_STREAM_REDIRECTION
// By default, we assume that stream redirection is supported on all
// platforms except known mobile ones.
# if GTEST_OS_WINDOWS_MOBILE || GTEST_OS_SYMBIAN
#  define GTEST_HAS_STREAM_REDIRECTION 0
# else
#  define GTEST_HAS_STREAM_REDIRECTION 1
# endif  // !GTEST_OS_WINDOWS_MOBILE && !GTEST_OS_SYMBIAN
#endif  // GTEST_HAS_STREAM_REDIRECTION

// Determines whether to support death tests.
// Google Test does not support death tests for VC 7.1 and earlier as
// abort() in a VC 7.1 application compiled as GUI in debug config
// pops up a dialog window that cannot be suppressed programmatically.
#if (GTEST_OS_LINUX || GTEST_OS_CYGWIN || GTEST_OS_SOLARIS || \
     (GTEST_OS_MAC && !GTEST_OS_IOS) || GTEST_OS_IOS_SIMULATOR || \
     (GTEST_OS_WINDOWS_DESKTOP && _MSC_VER >= 1400) || \
     GTEST_OS_WINDOWS_MINGW || GTEST_OS_AIX || GTEST_OS_HPUX || \
     GTEST_OS_OPENBSD || GTEST_OS_QNX)
# define GTEST_HAS_DEATH_TEST 1
# include <vector>  // NOLINT
#endif

// We don't support MSVC 7.1 with exceptions disabled now.  Therefore
// all the compilers we care about are adequate for supporting
// value-parameterized tests.
#define GTEST_HAS_PARAM_TEST 1

// Determines whether to support type-driven tests.

// Typed tests need <typeinfo> and variadic macros, which GCC, VC++ 8.0,
// Sun Pro CC, IBM Visual Age, and HP aCC support.
#if defined(__GNUC__) || (_MSC_VER >= 1400) || defined(__SUNPRO_CC) || \
    defined(__IBMCPP__) || defined(__HP_aCC)
# define GTEST_HAS_TYPED_TEST 1
# define GTEST_HAS_TYPED_TEST_P 1
#endif

// Determines whether to support Combine(). This only makes sense when
// value-parameterized tests are enabled.  The implementation doesn't
// work on Sun Studio since it doesn't understand templated conversion
// operators.
#if GTEST_HAS_PARAM_TEST && GTEST_HAS_TR1_TUPLE && !defined(__SUNPRO_CC)
# define GTEST_HAS_COMBINE 1
#endif

// Determines whether the system compiler uses UTF-16 for encoding wide strings.
#define GTEST_WIDE_STRING_USES_UTF16_ \
    (GTEST_OS_WINDOWS || GTEST_OS_CYGWIN || GTEST_OS_SYMBIAN || GTEST_OS_AIX)

// Determines whether test results can be streamed to a socket.
#if GTEST_OS_LINUX
# define GTEST_CAN_STREAM_RESULTS_ 1
#endif

// Defines some utility macros.

// The GNU compiler emits a warning if nested "if" statements are followed by
// an "else" statement and braces are not used to explicitly disambiguate the
// "else" binding.  This leads to problems with code like:
//
//   if (gate)
//     ASSERT_*(condition) << "Some message";
//
// The "switch (0) case 0:" idiom is used to suppress this.
#ifdef __INTEL_COMPILER
# define GTEST_AMBIGUOUS_ELSE_BLOCKER_
#else
# define GTEST_AMBIGUOUS_ELSE_BLOCKER_ switch (0) case 0: default:  // NOLINT
#endif

// Use this annotation at the end of a struct/class definition to
// prevent the compiler from optimizing away instances that are never
// used.  This is useful when all interesting logic happens inside the
// c'tor and / or d'tor.  Example:
//
//   struct Foo {
//     Foo() { ... }
//   } GTEST_ATTRIBUTE_UNUSED_;
//
// Also use it after a variable or parameter declaration to tell the
// compiler the variable/parameter does not have to be used.
#if defined(__GNUC__) && !defined(COMPILER_ICC)
# define GTEST_ATTRIBUTE_UNUSED_ __attribute__ ((unused))
#else
# define GTEST_ATTRIBUTE_UNUSED_
#endif

// A macro to disallow operator=
// This should be used in the private: declarations for a class.
#define GTEST_DISALLOW_ASSIGN_(type)\
  void operator=(type const &)

// A macro to disallow copy constructor and operator=
// This should be used in the private: declarations for a class.
#define GTEST_DISALLOW_COPY_AND_ASSIGN_(type)\
  type(type const &);\
  GTEST_DISALLOW_ASSIGN_(type)

// Tell the compiler to warn about unused return values for functions declared
// with this macro.  The macro should be used on function declarations
// following the argument list:
//
//   Sprocket* AllocateSprocket() GTEST_MUST_USE_RESULT_;
#if defined(__GNUC__) && (GTEST_GCC_VER_ >= 30400) && !defined(COMPILER_ICC)
# define GTEST_MUST_USE_RESULT_ __attribute__ ((warn_unused_result))
#else
# define GTEST_MUST_USE_RESULT_
#endif  // __GNUC__ && (GTEST_GCC_VER_ >= 30400) && !COMPILER_ICC

// Determine whether the compiler supports Microsoft's Structured Exception
// Handling.  This is supported by several Windows compilers but generally
// does not exist on any other system.
#ifndef GTEST_HAS_SEH
// The user didn't tell us, so we need to figure it out.

# if defined(_MSC_VER) || defined(__BORLANDC__)
// These two compilers are known to support SEH.
#  define GTEST_HAS_SEH 1
# else
// Assume no SEH.
#  define GTEST_HAS_SEH 0
# endif

#endif  // GTEST_HAS_SEH

#ifdef _MSC_VER

# if GTEST_LINKED_AS_SHARED_LIBRARY
#  define GTEST_API_ __declspec(dllimport)
# elif GTEST_CREATE_SHARED_LIBRARY
#  define GTEST_API_ __declspec(dllexport)
# endif

#endif  // _MSC_VER

#ifndef GTEST_API_
# define GTEST_API_
#endif

#ifdef __GNUC__
// Ask the compiler to never inline a given function.
# define GTEST_NO_INLINE_ __attribute__((noinline))
#else
# define GTEST_NO_INLINE_
#endif

// _LIBCPP_VERSION is defined by the libc++ library from the LLVM project.
#if defined(__GLIBCXX__) || defined(_LIBCPP_VERSION)
# define GTEST_HAS_CXXABI_H_ 1
#else
# define GTEST_HAS_CXXABI_H_ 0
#endif

namespace testing {

class Message;

namespace internal {

// A secret type that Google Test users don't know about.  It has no
// definition on purpose.  Therefore it's impossible to create a
// Secret object, which is what we want.
class Secret;

// The GTEST_COMPILE_ASSERT_ macro can be used to verify that a compile time
// expression is true. For example, you could use it to verify the
// size of a static array:
//
//   GTEST_COMPILE_ASSERT_(ARRAYSIZE(content_type_names) == CONTENT_NUM_TYPES,
//                         content_type_names_incorrect_size);
//
// or to make sure a struct is smaller than a certain size:
//
//   GTEST_COMPILE_ASSERT_(sizeof(foo) < 128, foo_too_large);
//
// The second argument to the macro is the name of the variable. If
// the expression is false, most compilers will issue a warning/error
// containing the name of the variable.

template <bool>
struct CompileAssert {
};

#define GTEST_COMPILE_ASSERT_(expr, msg) \
  typedef ::testing::internal::CompileAssert<(static_cast<bool>(expr))> \
      msg[static_cast<bool>(expr) ? 1 : -1] GTEST_ATTRIBUTE_UNUSED_

// Implementation details of GTEST_COMPILE_ASSERT_:
//
// - GTEST_COMPILE_ASSERT_ works by defining an array type that has -1
//   elements (and thus is invalid) when the expression is false.
//
// - The simpler definition
//
//    #define GTEST_COMPILE_ASSERT_(expr, msg) typedef char msg[(expr) ? 1 : -1]
//
//   does not work, as gcc supports variable-length arrays whose sizes
//   are determined at run-time (this is gcc's extension and not part
//   of the C++ standard).  As a result, gcc fails to reject the
//   following code with the simple definition:
//
//     int foo;
//     GTEST_COMPILE_ASSERT_(foo, msg); // not supposed to compile as foo is
//                                      // not a compile-time constant.
//
// - By using the type CompileAssert<(bool(expr))>, we ensures that
//   expr is a compile-time constant.  (Template arguments must be
//   determined at compile-time.)
//
// - The outter parentheses in CompileAssert<(bool(expr))> are necessary
//   to work around a bug in gcc 3.4.4 and 4.0.1.  If we had written
//
//     CompileAssert<bool(expr)>
//
//   instead, these compilers will refuse to compile
//
//     GTEST_COMPILE_ASSERT_(5 > 0, some_message);
//
//   (They seem to think the ">" in "5 > 0" marks the end of the
//   template argument list.)
//
// - The array size is (bool(expr) ? 1 : -1), instead of simply
//
//     ((expr) ? 1 : -1).
//
//   This is to avoid running into a bug in MS VC 7.1, which
//   causes ((0.0) ? 1 : -1) to incorrectly evaluate to 1.

// StaticAssertTypeEqHelper is used by StaticAssertTypeEq defined in gtest.h.
//
// This template is declared, but intentionally undefined.
template <typename T1, typename T2>
struct StaticAssertTypeEqHelper;

template <typename T>
struct StaticAssertTypeEqHelper<T, T> {};

#if GTEST_HAS_GLOBAL_STRING
typedef ::string string;
#else
typedef ::std::string string;
#endif  // GTEST_HAS_GLOBAL_STRING

#if GTEST_HAS_GLOBAL_WSTRING
typedef ::wstring wstring;
#elif GTEST_HAS_STD_WSTRING
typedef ::std::wstring wstring;
#endif  // GTEST_HAS_GLOBAL_WSTRING

// A helper for suppressing warnings on constant condition.  It just
// returns 'condition'.
GTEST_API_ bool IsTrue(bool condition);

// Defines scoped_ptr.

// This implementation of scoped_ptr is PARTIAL - it only contains
// enough stuff to satisfy Google Test's need.
template <typename T>
class scoped_ptr {
 public:
  typedef T element_type;

  explicit scoped_ptr(T* p = NULL) : ptr_(p) {}
  ~scoped_ptr() { reset(); }

  T& operator*() const { return *ptr_; }
  T* operator->() const { return ptr_; }
  T* get() const { return ptr_; }

  T* release() {
    T* const ptr = ptr_;
    ptr_ = NULL;
    return ptr;
  }

  void reset(T* p = NULL) {
    if (p != ptr_) {
      if (IsTrue(sizeof(T) > 0)) {  // Makes sure T is a complete type.
        delete ptr_;
      }
      ptr_ = p;
    }
  }

 private:
  T* ptr_;

  GTEST_DISALLOW_COPY_AND_ASSIGN_(scoped_ptr);
};

// Defines RE.

// A simple C++ wrapper for <regex.h>.  It uses the POSIX Extended
// Regular Expression syntax.
class GTEST_API_ RE {
 public:
  // A copy constructor is required by the Standard to initialize object
  // references from r-values.
  RE(const RE& other) { Init(other.pattern()); }

  // Constructs an RE from a string.
  RE(const ::std::string& regex) { Init(regex.c_str()); }  // NOLINT

#if GTEST_HAS_GLOBAL_STRING

  RE(const ::string& regex) { Init(regex.c_str()); }  // NOLINT

#endif  // GTEST_HAS_GLOBAL_STRING

  RE(const char* regex) { Init(regex); }  // NOLINT
  ~RE();

  // Returns the string representation of the regex.
  const char* pattern() const { return pattern_; }

  // FullMatch(str, re) returns true iff regular expression re matches
  // the entire str.
  // PartialMatch(str, re) returns true iff regular expression re
  // matches a substring of str (including str itself).
  //
  // TODO(wan@google.com): make FullMatch() and PartialMatch() work
  // when str contains NUL characters.
  static bool FullMatch(const ::std::string& str, const RE& re) {
    return FullMatch(str.c_str(), re);
  }
  static bool PartialMatch(const ::std::string& str, const RE& re) {
    return PartialMatch(str.c_str(), re);
  }

#if GTEST_HAS_GLOBAL_STRING

  static bool FullMatch(const ::string& str, const RE& re) {
    return FullMatch(str.c_str(), re);
  }
  static bool PartialMatch(const ::string& str, const RE& re) {
    return PartialMatch(str.c_str(), re);
  }

#endif  // GTEST_HAS_GLOBAL_STRING

  static bool FullMatch(const char* str, const RE& re);
  static bool PartialMatch(const char* str, const RE& re);

 private:
  void Init(const char* regex);

  // We use a const char* instead of an std::string, as Google Test used to be
  // used where std::string is not available.  TODO(wan@google.com): change to
  // std::string.
  const char* pattern_;
  bool is_valid_;

#if GTEST_USES_POSIX_RE

  regex_t full_regex_;     // For FullMatch().
  regex_t partial_regex_;  // For PartialMatch().

#else  // GTEST_USES_SIMPLE_RE

  const char* full_pattern_;  // For FullMatch();

#endif

  GTEST_DISALLOW_ASSIGN_(RE);
};

// Formats a source file path and a line number as they would appear
// in an error message from the compiler used to compile this code.
GTEST_API_ ::std::string FormatFileLocation(const char* file, int line);

// Formats a file location for compiler-independent XML output.
// Although this function is not platform dependent, we put it next to
// FormatFileLocation in order to contrast the two functions.
GTEST_API_ ::std::string FormatCompilerIndependentFileLocation(const char* file,
                                                               int line);

// Defines logging utilities:
//   GTEST_LOG_(severity) - logs messages at the specified severity level. The
//                          message itself is streamed into the macro.
//   LogToStderr()  - directs all log messages to stderr.
//   FlushInfoLog() - flushes informational log messages.

enum GTestLogSeverity {
  GTEST_INFO,
  GTEST_WARNING,
  GTEST_ERROR,
  GTEST_FATAL
};

// Formats log entry severity, provides a stream object for streaming the
// log message, and terminates the message with a newline when going out of
// scope.
class GTEST_API_ GTestLog {
 public:
  GTestLog(GTestLogSeverity severity, const char* file, int line);

  // Flushes the buffers and, if severity is GTEST_FATAL, aborts the program.
  ~GTestLog();

  ::std::ostream& GetStream() { return ::std::cerr; }

 private:
  const GTestLogSeverity severity_;

  GTEST_DISALLOW_COPY_AND_ASSIGN_(GTestLog);
};

#define GTEST_LOG_(severity) \
    ::testing::internal::GTestLog(::testing::internal::GTEST_##severity, \
                                  __FILE__, __LINE__).GetStream()

inline void LogToStderr() {}
inline void FlushInfoLog() { fflush(NULL); }

// INTERNAL IMPLEMENTATION - DO NOT USE.
//
// GTEST_CHECK_ is an all-mode assert. It aborts the program if the condition
// is not satisfied.
//  Synopsys:
//    GTEST_CHECK_(boolean_condition);
//     or
//    GTEST_CHECK_(boolean_condition) << "Additional message";
//
//    This checks the condition and if the condition is not satisfied
//    it prints message about the condition violation, including the
//    condition itself, plus additional message streamed into it, if any,
//    and then it aborts the program. It aborts the program irrespective of
//    whether it is built in the debug mode or not.
#define GTEST_CHECK_(condition) \
    GTEST_AMBIGUOUS_ELSE_BLOCKER_ \
    if (::testing::internal::IsTrue(condition)) \
      ; \
    else \
      GTEST_LOG_(FATAL) << "Condition " #condition " failed. "

// An all-mode assert to verify that the given POSIX-style function
// call returns 0 (indicating success).  Known limitation: this
// doesn't expand to a balanced 'if' statement, so enclose the macro
// in {} if you need to use it as the only statement in an 'if'
// branch.
#define GTEST_CHECK_POSIX_SUCCESS_(posix_call) \
  if (const int gtest_error = (posix_call)) \
    GTEST_LOG_(FATAL) << #posix_call << "failed with error " \
                      << gtest_error

// INTERNAL IMPLEMENTATION - DO NOT USE IN USER CODE.
//
// Use ImplicitCast_ as a safe version of static_cast for upcasting in
// the type hierarchy (e.g. casting a Foo* to a SuperclassOfFoo* or a
// const Foo*).  When you use ImplicitCast_, the compiler checks that
// the cast is safe.  Such explicit ImplicitCast_s are necessary in
// surprisingly many situations where C++ demands an exact type match
// instead of an argument type convertable to a target type.
//
// The syntax for using ImplicitCast_ is the same as for static_cast:
//
//   ImplicitCast_<ToType>(expr)
//
// ImplicitCast_ would have been part of the C++ standard library,
// but the proposal was submitted too late.  It will probably make
// its way into the language in the future.
//
// This relatively ugly name is intentional. It prevents clashes with
// similar functions users may have (e.g., implicit_cast). The internal
// namespace alone is not enough because the function can be found by ADL.
template<typename To>
inline To ImplicitCast_(To x) { return x; }

// When you upcast (that is, cast a pointer from type Foo to type
// SuperclassOfFoo), it's fine to use ImplicitCast_<>, since upcasts
// always succeed.  When you downcast (that is, cast a pointer from
// type Foo to type SubclassOfFoo), static_cast<> isn't safe, because
// how do you know the pointer is really of type SubclassOfFoo?  It
// could be a bare Foo, or of type DifferentSubclassOfFoo.  Thus,
// when you downcast, you should use this macro.  In debug mode, we
// use dynamic_cast<> to double-check the downcast is legal (we die
// if it's not).  In normal mode, we do the efficient static_cast<>
// instead.  Thus, it's important to test in debug mode to make sure
// the cast is legal!
//    This is the only place in the code we should use dynamic_cast<>.
// In particular, you SHOULDN'T be using dynamic_cast<> in order to
// do RTTI (eg code like this:
//    if (dynamic_cast<Subclass1>(foo)) HandleASubclass1Object(foo);
//    if (dynamic_cast<Subclass2>(foo)) HandleASubclass2Object(foo);
// You should design the code some other way not to need this.
//
// This relatively ugly name is intentional. It prevents clashes with
// similar functions users may have (e.g., down_cast). The internal
// namespace alone is not enough because the function can be found by ADL.
template<typename To, typename From>  // use like this: DownCast_<T*>(foo);
inline To DownCast_(From* f) {  // so we only accept pointers
  // Ensures that To is a sub-type of From *.  This test is here only
  // for compile-time type checking, and has no overhead in an
  // optimized build at run-time, as it will be optimized away
  // completely.
  if (false) {
    const To to = NULL;
    ::testing::internal::ImplicitCast_<From*>(to);
  }

#if GTEST_HAS_RTTI
  // RTTI: debug mode only!
  GTEST_CHECK_(f == NULL || dynamic_cast<To>(f) != NULL);
#endif
  return static_cast<To>(f);
}

// Downcasts the pointer of type Base to Derived.
// Derived must be a subclass of Base. The parameter MUST
// point to a class of type Derived, not any subclass of it.
// When RTTI is available, the function performs a runtime
// check to enforce this.
template <class Derived, class Base>
Derived* CheckedDowncastToActualType(Base* base) {
#if GTEST_HAS_RTTI
  GTEST_CHECK_(typeid(*base) == typeid(Derived));
  return dynamic_cast<Derived*>(base);  // NOLINT
#else
  return static_cast<Derived*>(base);  // Poor man's downcast.
#endif
}

#if GTEST_HAS_STREAM_REDIRECTION

// Defines the stderr capturer:
//   CaptureStdout     - starts capturing stdout.
//   GetCapturedStdout - stops capturing stdout and returns the captured string.
//   CaptureStderr     - starts capturing stderr.
//   GetCapturedStderr - stops capturing stderr and returns the captured string.
//
GTEST_API_ void CaptureStdout();
GTEST_API_ std::string GetCapturedStdout();
GTEST_API_ void CaptureStderr();
GTEST_API_ std::string GetCapturedStderr();

#endif  // GTEST_HAS_STREAM_REDIRECTION


#if GTEST_HAS_DEATH_TEST

const ::std::vector<testing::internal::string>& GetInjectableArgvs();
void SetInjectableArgvs(const ::std::vector<testing::internal::string>*
                             new_argvs);

// A copy of all command line arguments.  Set by InitGoogleTest().
extern ::std::vector<testing::internal::string> g_argvs;

#endif  // GTEST_HAS_DEATH_TEST

// Defines synchronization primitives.

#if GTEST_HAS_PTHREAD

// Sleeps for (roughly) n milli-seconds.  This function is only for
// testing Google Test's own constructs.  Don't use it in user tests,
// either directly or indirectly.
inline void SleepMilliseconds(int n) {
  const timespec time = {
    0,                  // 0 seconds.
    n * 1000L * 1000L,  // And n ms.
  };
  nanosleep(&time, NULL);
}

// Allows a controller thread to pause execution of newly created
// threads until notified.  Instances of this class must be created
// and destroyed in the controller thread.
//
// This class is only for testing Google Test's own constructs. Do not
// use it in user tests, either directly or indirectly.
class Notification {
 public:
  Notification() : notified_(false) {
    GTEST_CHECK_POSIX_SUCCESS_(pthread_mutex_init(&mutex_, NULL));
  }
  ~Notification() {
    pthread_mutex_destroy(&mutex_);
  }

  // Notifies all threads created with this notification to start. Must
  // be called from the controller thread.
  void Notify() {
    pthread_mutex_lock(&mutex_);
    notified_ = true;
    pthread_mutex_unlock(&mutex_);
  }

  // Blocks until the controller thread notifies. Must be called from a test
  // thread.
  void WaitForNotification() {
    for (;;) {
      pthread_mutex_lock(&mutex_);
      const bool notified = notified_;
      pthread_mutex_unlock(&mutex_);
      if (notified)
        break;
      SleepMilliseconds(10);
    }
  }

 private:
  pthread_mutex_t mutex_;
  bool notified_;

  GTEST_DISALLOW_COPY_AND_ASSIGN_(Notification);
};

// As a C-function, ThreadFuncWithCLinkage cannot be templated itself.
// Consequently, it cannot select a correct instantiation of ThreadWithParam
// in order to call its Run(). Introducing ThreadWithParamBase as a
// non-templated base class for ThreadWithParam allows us to bypass this
// problem.
class ThreadWithParamBase {
 public:
  virtual ~ThreadWithParamBase() {}
  virtual void Run() = 0;
};

// pthread_create() accepts a pointer to a function type with the C linkage.
// According to the Standard (7.5/1), function types with different linkages
// are different even if they are otherwise identical.  Some compilers (for
// example, SunStudio) treat them as different types.  Since class methods
// cannot be defined with C-linkage we need to define a free C-function to
// pass into pthread_create().
extern "C" inline void* ThreadFuncWithCLinkage(void* thread) {
  static_cast<ThreadWithParamBase*>(thread)->Run();
  return NULL;
}

// Helper class for testing Google Test's multi-threading constructs.
// To use it, write:
//
//   void ThreadFunc(int param) { /* Do things with param */ }
//   Notification thread_can_start;
//   ...
//   // The thread_can_start parameter is optional; you can supply NULL.
//   ThreadWithParam<int> thread(&ThreadFunc, 5, &thread_can_start);
//   thread_can_start.Notify();
//
// These classes are only for testing Google Test's own constructs. Do
// not use them in user tests, either directly or indirectly.
template <typename T>
class ThreadWithParam : public ThreadWithParamBase {
 public:
  typedef void (*UserThreadFunc)(T);

  ThreadWithParam(
      UserThreadFunc func, T param, Notification* thread_can_start)
      : func_(func),
        param_(param),
        thread_can_start_(thread_can_start),
        finished_(false) {
    ThreadWithParamBase* const base = this;
    // The thread can be created only after all fields except thread_
    // have been initialized.
    GTEST_CHECK_POSIX_SUCCESS_(
        pthread_create(&thread_, 0, &ThreadFuncWithCLinkage, base));
  }
  ~ThreadWithParam() { Join(); }

  void Join() {
    if (!finished_) {
      GTEST_CHECK_POSIX_SUCCESS_(pthread_join(thread_, 0));
      finished_ = true;
    }
  }

  virtual void Run() {
    if (thread_can_start_ != NULL)
      thread_can_start_->WaitForNotification();
    func_(param_);
  }

 private:
  const UserThreadFunc func_;  // User-supplied thread function.
  const T param_;  // User-supplied parameter to the thread function.
  // When non-NULL, used to block execution until the controller thread
  // notifies.
  Notification* const thread_can_start_;
  bool finished_;  // true iff we know that the thread function has finished.
  pthread_t thread_;  // The native thread object.

  GTEST_DISALLOW_COPY_AND_ASSIGN_(ThreadWithParam);
};

// MutexBase and Mutex implement mutex on pthreads-based platforms. They
// are used in conjunction with class MutexLock:
//
//   Mutex mutex;
//   ...
//   MutexLock lock(&mutex);  // Acquires the mutex and releases it at the end
//                            // of the current scope.
//
// MutexBase implements behavior for both statically and dynamically
// allocated mutexes.  Do not use MutexBase directly.  Instead, write
// the following to define a static mutex:
//
//   GTEST_DEFINE_STATIC_MUTEX_(g_some_mutex);
//
// You can forward declare a static mutex like this:
//
//   GTEST_DECLARE_STATIC_MUTEX_(g_some_mutex);
//
// To create a dynamic mutex, just define an object of type Mutex.
class MutexBase {
 public:
  // Acquires this mutex.
  void Lock() {
    GTEST_CHECK_POSIX_SUCCESS_(pthread_mutex_lock(&mutex_));
    owner_ = pthread_self();
    has_owner_ = true;
  }

  // Releases this mutex.
  void Unlock() {
    // Since the lock is being released the owner_ field should no longer be
    // considered valid. We don't protect writing to has_owner_ here, as it's
    // the caller's responsibility to ensure that the current thread holds the
    // mutex when this is called.
    has_owner_ = false;
    GTEST_CHECK_POSIX_SUCCESS_(pthread_mutex_unlock(&mutex_));
  }

  // Does nothing if the current thread holds the mutex. Otherwise, crashes
  // with high probability.
  void AssertHeld() const {
    GTEST_CHECK_(has_owner_ && pthread_equal(owner_, pthread_self()))
        << "The current thread is not holding the mutex @" << this;
  }

  // A static mutex may be used before main() is entered.  It may even
  // be used before the dynamic initialization stage.  Therefore we
  // must be able to initialize a static mutex object at link time.
  // This means MutexBase has to be a POD and its member variables
  // have to be public.
 public:
  pthread_mutex_t mutex_;  // The underlying pthread mutex.
  // has_owner_ indicates whether the owner_ field below contains a valid thread
  // ID and is therefore safe to inspect (e.g., to use in pthread_equal()). All
  // accesses to the owner_ field should be protected by a check of this field.
  // An alternative might be to memset() owner_ to all zeros, but there's no
  // guarantee that a zero'd pthread_t is necessarily invalid or even different
  // from pthread_self().
  bool has_owner_;
  pthread_t owner_;  // The thread holding the mutex.
};

// Forward-declares a static mutex.
# define GTEST_DECLARE_STATIC_MUTEX_(mutex) \
    extern ::testing::internal::MutexBase mutex

// Defines and statically (i.e. at link time) initializes a static mutex.
// The initialization list here does not explicitly initialize each field,
// instead relying on default initialization for the unspecified fields. In
// particular, the owner_ field (a pthread_t) is not explicitly initialized.
// This allows initialization to work whether pthread_t is a scalar or struct.
// The flag -Wmissing-field-initializers must not be specified for this to work.
# define GTEST_DEFINE_STATIC_MUTEX_(mutex) \
    ::testing::internal::MutexBase mutex = { PTHREAD_MUTEX_INITIALIZER, false }

// The Mutex class can only be used for mutexes created at runtime. It
// shares its API with MutexBase otherwise.
class Mutex : public MutexBase {
 public:
  Mutex() {
    GTEST_CHECK_POSIX_SUCCESS_(pthread_mutex_init(&mutex_, NULL));
    has_owner_ = false;
  }
  ~Mutex() {
    GTEST_CHECK_POSIX_SUCCESS_(pthread_mutex_destroy(&mutex_));
  }

 private:
  GTEST_DISALLOW_COPY_AND_ASSIGN_(Mutex);
};

// We cannot name this class MutexLock as the ctor declaration would
// conflict with a macro named MutexLock, which is defined on some
// platforms.  Hence the typedef trick below.
class GTestMutexLock {
 public:
  explicit GTestMutexLock(MutexBase* mutex)
      : mutex_(mutex) { mutex_->Lock(); }

  ~GTestMutexLock() { mutex_->Unlock(); }

 private:
  MutexBase* const mutex_;

  GTEST_DISALLOW_COPY_AND_ASSIGN_(GTestMutexLock);
};

typedef GTestMutexLock MutexLock;

// Helpers for ThreadLocal.

// pthread_key_create() requires DeleteThreadLocalValue() to have
// C-linkage.  Therefore it cannot be templatized to access
// ThreadLocal<T>.  Hence the need for class
// ThreadLocalValueHolderBase.
class ThreadLocalValueHolderBase {
 public:
  virtual ~ThreadLocalValueHolderBase() {}
};

// Called by pthread to delete thread-local data stored by
// pthread_setspecific().
extern "C" inline void DeleteThreadLocalValue(void* value_holder) {
  delete static_cast<ThreadLocalValueHolderBase*>(value_holder);
}

// Implements thread-local storage on pthreads-based systems.
//
//   // Thread 1
//   ThreadLocal<int> tl(100);  // 100 is the default value for each thread.
//
//   // Thread 2
//   tl.set(150);  // Changes the value for thread 2 only.
//   EXPECT_EQ(150, tl.get());
//
//   // Thread 1
//   EXPECT_EQ(100, tl.get());  // In thread 1, tl has the original value.
//   tl.set(200);
//   EXPECT_EQ(200, tl.get());
//
// The template type argument T must have a public copy constructor.
// In addition, the default ThreadLocal constructor requires T to have
// a public default constructor.
//
// An object managed for a thread by a ThreadLocal instance is deleted
// when the thread exits.  Or, if the ThreadLocal instance dies in
// that thread, when the ThreadLocal dies.  It's the user's
// responsibility to ensure that all other threads using a ThreadLocal
// have exited when it dies, or the per-thread objects for those
// threads will not be deleted.
//
// Google Test only uses global ThreadLocal objects.  That means they
// will die after main() has returned.  Therefore, no per-thread
// object managed by Google Test will be leaked as long as all threads
// using Google Test have exited when main() returns.
template <typename T>
class ThreadLocal {
 public:
  ThreadLocal() : key_(CreateKey()),
                  default_() {}
  explicit ThreadLocal(const T& value) : key_(CreateKey()),
                                         default_(value) {}

  ~ThreadLocal() {
    // Destroys the managed object for the current thread, if any.
    DeleteThreadLocalValue(pthread_getspecific(key_));

    // Releases resources associated with the key.  This will *not*
    // delete managed objects for other threads.
    GTEST_CHECK_POSIX_SUCCESS_(pthread_key_delete(key_));
  }

  T* pointer() { return GetOrCreateValue(); }
  const T* pointer() const { return GetOrCreateValue(); }
  const T& get() const { return *pointer(); }
  void set(const T& value) { *pointer() = value; }

 private:
  // Holds a value of type T.
  class ValueHolder : public ThreadLocalValueHolderBase {
   public:
    explicit ValueHolder(const T& value) : value_(value) {}

    T* pointer() { return &value_; }

   private:
    T value_;
    GTEST_DISALLOW_COPY_AND_ASSIGN_(ValueHolder);
  };

  static pthread_key_t CreateKey() {
    pthread_key_t key;
    // When a thread exits, DeleteThreadLocalValue() will be called on
    // the object managed for that thread.
    GTEST_CHECK_POSIX_SUCCESS_(
        pthread_key_create(&key, &DeleteThreadLocalValue));
    return key;
  }

  T* GetOrCreateValue() const {
    ThreadLocalValueHolderBase* const holder =
        static_cast<ThreadLocalValueHolderBase*>(pthread_getspecific(key_));
    if (holder != NULL) {
      return CheckedDowncastToActualType<ValueHolder>(holder)->pointer();
    }

    ValueHolder* const new_holder = new ValueHolder(default_);
    ThreadLocalValueHolderBase* const holder_base = new_holder;
    GTEST_CHECK_POSIX_SUCCESS_(pthread_setspecific(key_, holder_base));
    return new_holder->pointer();
  }

  // A key pthreads uses for looking up per-thread values.
  const pthread_key_t key_;
  const T default_;  // The default value for each thread.

  GTEST_DISALLOW_COPY_AND_ASSIGN_(ThreadLocal);
};

# define GTEST_IS_THREADSAFE 1

#else  // GTEST_HAS_PTHREAD

// A dummy implementation of synchronization primitives (mutex, lock,
// and thread-local variable).  Necessary for compiling Google Test where
// mutex is not supported - using Google Test in multiple threads is not
// supported on such platforms.

class Mutex {
 public:
  Mutex() {}
  void Lock() {}
  void Unlock() {}
  void AssertHeld() const {}
};

# define GTEST_DECLARE_STATIC_MUTEX_(mutex) \
  extern ::testing::internal::Mutex mutex

# define GTEST_DEFINE_STATIC_MUTEX_(mutex) ::testing::internal::Mutex mutex

class GTestMutexLock {
 public:
  explicit GTestMutexLock(Mutex*) {}  // NOLINT
};

typedef GTestMutexLock MutexLock;

template <typename T>
class ThreadLocal {
 public:
  ThreadLocal() : value_() {}
  explicit ThreadLocal(const T& value) : value_(value) {}
  T* pointer() { return &value_; }
  const T* pointer() const { return &value_; }
  const T& get() const { return value_; }
  void set(const T& value) { value_ = value; }
 private:
  T value_;
};

// The above synchronization primitives have dummy implementations.
// Therefore Google Test is not thread-safe.
# define GTEST_IS_THREADSAFE 0

#endif  // GTEST_HAS_PTHREAD

// Returns the number of threads running in the process, or 0 to indicate that
// we cannot detect it.
GTEST_API_ size_t GetThreadCount();

// Passing non-POD classes through ellipsis (...) crashes the ARM
// compiler and generates a warning in Sun Studio.  The Nokia Symbian
// and the IBM XL C/C++ compiler try to instantiate a copy constructor
// for objects passed through ellipsis (...), failing for uncopyable
// objects.  We define this to ensure that only POD is passed through
// ellipsis on these systems.
#if defined(__SYMBIAN32__) || defined(__IBMCPP__) || defined(__SUNPRO_CC)
// We lose support for NULL detection where the compiler doesn't like
// passing non-POD classes through ellipsis (...).
# define GTEST_ELLIPSIS_NEEDS_POD_ 1
#else
# define GTEST_CAN_COMPARE_NULL 1
#endif

// The Nokia Symbian and IBM XL C/C++ compilers cannot decide between
// const T& and const T* in a function template.  These compilers
// _can_ decide between class template specializations for T and T*,
// so a tr1::type_traits-like is_pointer works.
#if defined(__SYMBIAN32__) || defined(__IBMCPP__)
# define GTEST_NEEDS_IS_POINTER_ 1
#endif

template <bool bool_value>
struct bool_constant {
  typedef bool_constant<bool_value> type;
  static const bool value = bool_value;
};
template <bool bool_value> const bool bool_constant<bool_value>::value;

typedef bool_constant<false> false_type;
typedef bool_constant<true> true_type;

template <typename T>
struct is_pointer : public false_type {};

template <typename T>
struct is_pointer<T*> : public true_type {};

template <typename Iterator>
struct IteratorTraits {
  typedef typename Iterator::value_type value_type;
};

template <typename T>
struct IteratorTraits<T*> {
  typedef T value_type;
};

template <typename T>
struct IteratorTraits<const T*> {
  typedef T value_type;
};

#if GTEST_OS_WINDOWS
# define GTEST_PATH_SEP_ "\\"
# define GTEST_HAS_ALT_PATH_SEP_ 1
// The biggest signed integer type the compiler supports.
typedef __int64 BiggestInt;
#else
# define GTEST_PATH_SEP_ "/"
# define GTEST_HAS_ALT_PATH_SEP_ 0
typedef long long BiggestInt;  // NOLINT
#endif  // GTEST_OS_WINDOWS

// Utilities for char.

// isspace(int ch) and friends accept an unsigned char or EOF.  char
// may be signed, depending on the compiler (or compiler flags).
// Therefore we need to cast a char to unsigned char before calling
// isspace(), etc.

inline bool IsAlpha(char ch) {
  return isalpha(static_cast<unsigned char>(ch)) != 0;
}
inline bool IsAlNum(char ch) {
  return isalnum(static_cast<unsigned char>(ch)) != 0;
}
inline bool IsDigit(char ch) {
  return isdigit(static_cast<unsigned char>(ch)) != 0;
}
inline bool IsLower(char ch) {
  return islower(static_cast<unsigned char>(ch)) != 0;
}
inline bool IsSpace(char ch) {
  return isspace(static_cast<unsigned char>(ch)) != 0;
}
inline bool IsUpper(char ch) {
  return isupper(static_cast<unsigned char>(ch)) != 0;
}
inline bool IsXDigit(char ch) {
  return isxdigit(static_cast<unsigned char>(ch)) != 0;
}
inline bool IsXDigit(wchar_t ch) {
  const unsigned char low_byte = static_cast<unsigned char>(ch);
  return ch == low_byte && isxdigit(low_byte) != 0;
}

inline char ToLower(char ch) {
  return static_cast<char>(tolower(static_cast<unsigned char>(ch)));
}
inline char ToUpper(char ch) {
  return static_cast<char>(toupper(static_cast<unsigned char>(ch)));
}

// The testing::internal::posix namespace holds wrappers for common
// POSIX functions.  These wrappers hide the differences between
// Windows/MSVC and POSIX systems.  Since some compilers define these
// standard functions as macros, the wrapper cannot have the same name
// as the wrapped function.

namespace posix {

// Functions with a different name on Windows.

#if GTEST_OS_WINDOWS

typedef struct _stat StatStruct;

# ifdef __BORLANDC__
inline int IsATTY(int fd) { return isatty(fd); }
inline int StrCaseCmp(const char* s1, const char* s2) {
  return stricmp(s1, s2);
}
inline char* StrDup(const char* src) { return strdup(src); }
# else  // !__BORLANDC__
#  if GTEST_OS_WINDOWS_MOBILE
inline int IsATTY(int /* fd */) { return 0; }
#  else
inline int IsATTY(int fd) { return _isatty(fd); }
#  endif  // GTEST_OS_WINDOWS_MOBILE
inline int StrCaseCmp(const char* s1, const char* s2) {
  return _stricmp(s1, s2);
}
inline char* StrDup(const char* src) { return _strdup(src); }
# endif  // __BORLANDC__

# if GTEST_OS_WINDOWS_MOBILE
inline int FileNo(FILE* file) { return reinterpret_cast<int>(_fileno(file)); }
// Stat(), RmDir(), and IsDir() are not needed on Windows CE at this
// time and thus not defined there.
# else
inline int FileNo(FILE* file) { return _fileno(file); }
inline int Stat(const char* path, StatStruct* buf) { return _stat(path, buf); }
inline int RmDir(const char* dir) { return _rmdir(dir); }
inline bool IsDir(const StatStruct& st) {
  return (_S_IFDIR & st.st_mode) != 0;
}
# endif  // GTEST_OS_WINDOWS_MOBILE

#else

typedef struct stat StatStruct;

inline int FileNo(FILE* file) { return fileno(file); }
inline int IsATTY(int fd) { return isatty(fd); }
inline int Stat(const char* path, StatStruct* buf) { return stat(path, buf); }
inline int StrCaseCmp(const char* s1, const char* s2) {
  return strcasecmp(s1, s2);
}
inline char* StrDup(const char* src) { return strdup(src); }
inline int RmDir(const char* dir) { return rmdir(dir); }
inline bool IsDir(const StatStruct& st) { return S_ISDIR(st.st_mode); }

#endif  // GTEST_OS_WINDOWS

// Functions deprecated by MSVC 8.0.

#ifdef _MSC_VER
// Temporarily disable warning 4996 (deprecated function).
# pragma warning(push)
# pragma warning(disable:4996)
#endif

inline const char* StrNCpy(char* dest, const char* src, size_t n) {
  return strncpy(dest, src, n);
}

// ChDir(), FReopen(), FDOpen(), Read(), Write(), Close(), and
// StrError() aren't needed on Windows CE at this time and thus not
// defined there.

#if !GTEST_OS_WINDOWS_MOBILE
inline int ChDir(const char* dir) { return chdir(dir); }
#endif
inline FILE* FOpen(const char* path, const char* mode) {
  return fopen(path, mode);
}
#if !GTEST_OS_WINDOWS_MOBILE
inline FILE *FReopen(const char* path, const char* mode, FILE* stream) {
  return freopen(path, mode, stream);
}
inline FILE* FDOpen(int fd, const char* mode) { return fdopen(fd, mode); }
#endif
inline int FClose(FILE* fp) { return fclose(fp); }
#if !GTEST_OS_WINDOWS_MOBILE
inline int Read(int fd, void* buf, unsigned int count) {
  return static_cast<int>(read(fd, buf, count));
}
inline int Write(int fd, const void* buf, unsigned int count) {
  return static_cast<int>(write(fd, buf, count));
}
inline int Close(int fd) { return close(fd); }
inline const char* StrError(int errnum) { return strerror(errnum); }
#endif
inline const char* GetEnv(const char* name) {
#if GTEST_OS_WINDOWS_MOBILE
  // We are on Windows CE, which has no environment variables.
  return NULL;
#elif defined(__BORLANDC__) || defined(__SunOS_5_8) || defined(__SunOS_5_9)
  // Environment variables which we programmatically clear will be set to the
  // empty string rather than unset (NULL).  Handle that case.
  const char* const env = getenv(name);
  return (env != NULL && env[0] != '\0') ? env : NULL;
#else
  return getenv(name);
#endif
}

#ifdef _MSC_VER
# pragma warning(pop)  // Restores the warning state.
#endif

#if GTEST_OS_WINDOWS_MOBILE
// Windows CE has no C library. The abort() function is used in
// several places in Google Test. This implementation provides a reasonable
// imitation of standard behaviour.
void Abort();
#else
inline void Abort() { abort(); }
#endif  // GTEST_OS_WINDOWS_MOBILE

}  // namespace posix

// MSVC "deprecates" snprintf and issues warnings wherever it is used.  In
// order to avoid these warnings, we need to use _snprintf or _snprintf_s on
// MSVC-based platforms.  We map the GTEST_SNPRINTF_ macro to the appropriate
// function in order to achieve that.  We use macro definition here because
// snprintf is a variadic function.
#if _MSC_VER >= 1400 && !GTEST_OS_WINDOWS_MOBILE
// MSVC 2005 and above support variadic macros.
# define GTEST_SNPRINTF_(buffer, size, format, ...) \
     _snprintf_s(buffer, size, size, format, __VA_ARGS__)
#elif defined(_MSC_VER)
// Windows CE does not define _snprintf_s and MSVC prior to 2005 doesn't
// complain about _snprintf.
# define GTEST_SNPRINTF_ _snprintf
#else
# define GTEST_SNPRINTF_ snprintf
#endif

// The maximum number a BiggestInt can represent.  This definition
// works no matter BiggestInt is represented in one's complement or
// two's complement.
//
// We cannot rely on numeric_limits in STL, as __int64 and long long
// are not part of standard C++ and numeric_limits doesn't need to be
// defined for them.
const BiggestInt kMaxBiggestInt =
    ~(static_cast<BiggestInt>(1) << (8*sizeof(BiggestInt) - 1));

// This template class serves as a compile-time function from size to
// type.  It maps a size in bytes to a primitive type with that
// size. e.g.
//
//   TypeWithSize<4>::UInt
//
// is typedef-ed to be unsigned int (unsigned integer made up of 4
// bytes).
//
// Such functionality should belong to STL, but I cannot find it
// there.
//
// Google Test uses this class in the implementation of floating-point
// comparison.
//
// For now it only handles UInt (unsigned int) as that's all Google Test
// needs.  Other types can be easily added in the future if need
// arises.
template <size_t size>
class TypeWithSize {
 public:
  // This prevents the user from using TypeWithSize<N> with incorrect
  // values of N.
  typedef void UInt;
};

// The specialization for size 4.
template <>
class TypeWithSize<4> {
 public:
  // unsigned int has size 4 in both gcc and MSVC.
  //
  // As base/basictypes.h doesn't compile on Windows, we cannot use
  // uint32, uint64, and etc here.
  typedef int Int;
  typedef unsigned int UInt;
};

// The specialization for size 8.
template <>
class TypeWithSize<8> {
 public:
#if GTEST_OS_WINDOWS
  typedef __int64 Int;
  typedef unsigned __int64 UInt;
#else
  typedef long long Int;  // NOLINT
  typedef unsigned long long UInt;  // NOLINT
#endif  // GTEST_OS_WINDOWS
};

// Integer types of known sizes.
typedef TypeWithSize<4>::Int Int32;
typedef TypeWithSize<4>::UInt UInt32;
typedef TypeWithSize<8>::Int Int64;
typedef TypeWithSize<8>::UInt UInt64;
typedef TypeWithSize<8>::Int TimeInMillis;  // Represents time in milliseconds.

// Utilities for command line flags and environment variables.

// Macro for referencing flags.
#define GTEST_FLAG(name) FLAGS_gtest_##name

// Macros for declaring flags.
#define GTEST_DECLARE_bool_(name) GTEST_API_ extern bool GTEST_FLAG(name)
#define GTEST_DECLARE_int32_(name) \
    GTEST_API_ extern ::testing::internal::Int32 GTEST_FLAG(name)
#define GTEST_DECLARE_string_(name) \
    GTEST_API_ extern ::std::string GTEST_FLAG(name)

// Macros for defining flags.
#define GTEST_DEFINE_bool_(name, default_val, doc) \
    GTEST_API_ bool GTEST_FLAG(name) = (default_val)
#define GTEST_DEFINE_int32_(name, default_val, doc) \
    GTEST_API_ ::testing::internal::Int32 GTEST_FLAG(name) = (default_val)
#define GTEST_DEFINE_string_(name, default_val, doc) \
    GTEST_API_ ::std::string GTEST_FLAG(name) = (default_val)

// Thread annotations
#define GTEST_EXCLUSIVE_LOCK_REQUIRED_(locks)
#define GTEST_LOCK_EXCLUDED_(locks)

// Parses 'str' for a 32-bit signed integer.  If successful, writes the result
// to *value and returns true; otherwise leaves *value unchanged and returns
// false.
// TODO(chandlerc): Find a better way to refactor flag and environment parsing
// out of both gtest-port.cc and gtest.cc to avoid exporting this utility
// function.
bool ParseInt32(const Message& src_text, const char* str, Int32* value);

// Parses a bool/Int32/string from the environment variable
// corresponding to the given Google Test flag.
bool BoolFromGTestEnv(const char* flag, bool default_val);
GTEST_API_ Int32 Int32FromGTestEnv(const char* flag, Int32 default_val);
const char* StringFromGTestEnv(const char* flag, const char* default_val);

}  // namespace internal
}  // namespace testing

#endif  // GTEST_INCLUDE_GTEST_INTERNAL_GTEST_PORT_H_

#if GTEST_OS_LINUX
# include <stdlib.h>
# include <sys/types.h>
# include <sys/wait.h>
# include <unistd.h>
#endif  // GTEST_OS_LINUX

#if GTEST_HAS_EXCEPTIONS
# include <stdexcept>
#endif

#include <ctype.h>
#include <float.h>
#include <string.h>
#include <iomanip>
#include <limits>
#include <set>

// Copyright 2005, Google Inc.
// All rights reserved.
//
// Redistribution and use in source and binary forms, with or without
// modification, are permitted provided that the following conditions are
// met:
//
//     * Redistributions of source code must retain the above copyright
// notice, this list of conditions and the following disclaimer.
//     * Redistributions in binary form must reproduce the above
// copyright notice, this list of conditions and the following disclaimer
// in the documentation and/or other materials provided with the
// distribution.
//     * Neither the name of Google Inc. nor the names of its
// contributors may be used to endorse or promote products derived from
// this software without specific prior written permission.
//
// THIS SOFTWARE IS PROVIDED BY THE COPYRIGHT HOLDERS AND CONTRIBUTORS
// "AS IS" AND ANY EXPRESS OR IMPLIED WARRANTIES, INCLUDING, BUT NOT
// LIMITED TO, THE IMPLIED WARRANTIES OF MERCHANTABILITY AND FITNESS FOR
// A PARTICULAR PURPOSE ARE DISCLAIMED. IN NO EVENT SHALL THE COPYRIGHT
// OWNER OR CONTRIBUTORS BE LIABLE FOR ANY DIRECT, INDIRECT, INCIDENTAL,
// SPECIAL, EXEMPLARY, OR CONSEQUENTIAL DAMAGES (INCLUDING, BUT NOT
// LIMITED TO, PROCUREMENT OF SUBSTITUTE GOODS OR SERVICES; LOSS OF USE,
// DATA, OR PROFITS; OR BUSINESS INTERRUPTION) HOWEVER CAUSED AND ON ANY
// THEORY OF LIABILITY, WHETHER IN CONTRACT, STRICT LIABILITY, OR TORT
// (INCLUDING NEGLIGENCE OR OTHERWISE) ARISING IN ANY WAY OUT OF THE USE
// OF THIS SOFTWARE, EVEN IF ADVISED OF THE POSSIBILITY OF SUCH DAMAGE.
//
// Author: wan@google.com (Zhanyong Wan)
//
// The Google C++ Testing Framework (Google Test)
//
// This header file defines the Message class.
//
// IMPORTANT NOTE: Due to limitation of the C++ language, we have to
// leave some internal implementation details in this header file.
// They are clearly marked by comments like this:
//
//   // INTERNAL IMPLEMENTATION - DO NOT USE IN A USER PROGRAM.
//
// Such code is NOT meant to be used by a user directly, and is subject
// to CHANGE WITHOUT NOTICE.  Therefore DO NOT DEPEND ON IT in a user
// program!

#ifndef GTEST_INCLUDE_GTEST_GTEST_MESSAGE_H_
#define GTEST_INCLUDE_GTEST_GTEST_MESSAGE_H_

#include <limits>


// Ensures that there is at least one operator<< in the global namespace.
// See Message& operator<<(...) below for why.
void operator<<(const testing::internal::Secret&, int);

namespace testing {

// The Message class works like an ostream repeater.
//
// Typical usage:
//
//   1. You stream a bunch of values to a Message object.
//      It will remember the text in a stringstream.
//   2. Then you stream the Message object to an ostream.
//      This causes the text in the Message to be streamed
//      to the ostream.
//
// For example;
//
//   testing::Message foo;
//   foo << 1 << " != " << 2;
//   std::cout << foo;
//
// will print "1 != 2".
//
// Message is not intended to be inherited from.  In particular, its
// destructor is not virtual.
//
// Note that stringstream behaves differently in gcc and in MSVC.  You
// can stream a NULL char pointer to it in the former, but not in the
// latter (it causes an access violation if you do).  The Message
// class hides this difference by treating a NULL char pointer as
// "(null)".
class GTEST_API_ Message {
 private:
  // The type of basic IO manipulators (endl, ends, and flush) for
  // narrow streams.
  typedef std::ostream& (*BasicNarrowIoManip)(std::ostream&);

 public:
  // Constructs an empty Message.
  Message();

  // Copy constructor.
  Message(const Message& msg) : ss_(new ::std::stringstream) {  // NOLINT
    *ss_ << msg.GetString();
  }

  // Constructs a Message from a C-string.
  explicit Message(const char* str) : ss_(new ::std::stringstream) {
    *ss_ << str;
  }

#if GTEST_OS_SYMBIAN
  // Streams a value (either a pointer or not) to this object.
  template <typename T>
  inline Message& operator <<(const T& value) {
    StreamHelper(typename internal::is_pointer<T>::type(), value);
    return *this;
  }
#else
  // Streams a non-pointer value to this object.
  template <typename T>
  inline Message& operator <<(const T& val) {
    // Some libraries overload << for STL containers.  These
    // overloads are defined in the global namespace instead of ::std.
    //
    // C++'s symbol lookup rule (i.e. Koenig lookup) says that these
    // overloads are visible in either the std namespace or the global
    // namespace, but not other namespaces, including the testing
    // namespace which Google Test's Message class is in.
    //
    // To allow STL containers (and other types that has a << operator
    // defined in the global namespace) to be used in Google Test
    // assertions, testing::Message must access the custom << operator
    // from the global namespace.  With this using declaration,
    // overloads of << defined in the global namespace and those
    // visible via Koenig lookup are both exposed in this function.
    using ::operator <<;
    *ss_ << val;
    return *this;
  }

  // Streams a pointer value to this object.
  //
  // This function is an overload of the previous one.  When you
  // stream a pointer to a Message, this definition will be used as it
  // is more specialized.  (The C++ Standard, section
  // [temp.func.order].)  If you stream a non-pointer, then the
  // previous definition will be used.
  //
  // The reason for this overload is that streaming a NULL pointer to
  // ostream is undefined behavior.  Depending on the compiler, you
  // may get "0", "(nil)", "(null)", or an access violation.  To
  // ensure consistent result across compilers, we always treat NULL
  // as "(null)".
  template <typename T>
  inline Message& operator <<(T* const& pointer) {  // NOLINT
    if (pointer == NULL) {
      *ss_ << "(null)";
    } else {
      *ss_ << pointer;
    }
    return *this;
  }
#endif  // GTEST_OS_SYMBIAN

  // Since the basic IO manipulators are overloaded for both narrow
  // and wide streams, we have to provide this specialized definition
  // of operator <<, even though its body is the same as the
  // templatized version above.  Without this definition, streaming
  // endl or other basic IO manipulators to Message will confuse the
  // compiler.
  Message& operator <<(BasicNarrowIoManip val) {
    *ss_ << val;
    return *this;
  }

  // Instead of 1/0, we want to see true/false for bool values.
  Message& operator <<(bool b) {
    return *this << (b ? "true" : "false");
  }

  // These two overloads allow streaming a wide C string to a Message
  // using the UTF-8 encoding.
  Message& operator <<(const wchar_t* wide_c_str);
  Message& operator <<(wchar_t* wide_c_str);

#if GTEST_HAS_STD_WSTRING
  // Converts the given wide string to a narrow string using the UTF-8
  // encoding, and streams the result to this Message object.
  Message& operator <<(const ::std::wstring& wstr);
#endif  // GTEST_HAS_STD_WSTRING

#if GTEST_HAS_GLOBAL_WSTRING
  // Converts the given wide string to a narrow string using the UTF-8
  // encoding, and streams the result to this Message object.
  Message& operator <<(const ::wstring& wstr);
#endif  // GTEST_HAS_GLOBAL_WSTRING

  // Gets the text streamed to this object so far as an std::string.
  // Each '\0' character in the buffer is replaced with "\\0".
  //
  // INTERNAL IMPLEMENTATION - DO NOT USE IN A USER PROGRAM.
  std::string GetString() const;

 private:

#if GTEST_OS_SYMBIAN
  // These are needed as the Nokia Symbian Compiler cannot decide between
  // const T& and const T* in a function template. The Nokia compiler _can_
  // decide between class template specializations for T and T*, so a
  // tr1::type_traits-like is_pointer works, and we can overload on that.
  template <typename T>
  inline void StreamHelper(internal::true_type /*is_pointer*/, T* pointer) {
    if (pointer == NULL) {
      *ss_ << "(null)";
    } else {
      *ss_ << pointer;
    }
  }
  template <typename T>
  inline void StreamHelper(internal::false_type /*is_pointer*/,
                           const T& value) {
    // See the comments in Message& operator <<(const T&) above for why
    // we need this using statement.
    using ::operator <<;
    *ss_ << value;
  }
#endif  // GTEST_OS_SYMBIAN

  // We'll hold the text streamed to this object here.
  const internal::scoped_ptr< ::std::stringstream> ss_;

  // We declare (but don't implement) this to prevent the compiler
  // from implementing the assignment operator.
  void operator=(const Message&);
};

// Streams a Message to an ostream.
inline std::ostream& operator <<(std::ostream& os, const Message& sb) {
  return os << sb.GetString();
}

namespace internal {

// Converts a streamable value to an std::string.  A NULL pointer is
// converted to "(null)".  When the input value is a ::string,
// ::std::string, ::wstring, or ::std::wstring object, each NUL
// character in it is replaced with "\\0".
template <typename T>
std::string StreamableToString(const T& streamable) {
  return (Message() << streamable).GetString();
}

}  // namespace internal
}  // namespace testing

#endif  // GTEST_INCLUDE_GTEST_GTEST_MESSAGE_H_
// Copyright 2005, Google Inc.
// All rights reserved.
//
// Redistribution and use in source and binary forms, with or without
// modification, are permitted provided that the following conditions are
// met:
//
//     * Redistributions of source code must retain the above copyright
// notice, this list of conditions and the following disclaimer.
//     * Redistributions in binary form must reproduce the above
// copyright notice, this list of conditions and the following disclaimer
// in the documentation and/or other materials provided with the
// distribution.
//     * Neither the name of Google Inc. nor the names of its
// contributors may be used to endorse or promote products derived from
// this software without specific prior written permission.
//
// THIS SOFTWARE IS PROVIDED BY THE COPYRIGHT HOLDERS AND CONTRIBUTORS
// "AS IS" AND ANY EXPRESS OR IMPLIED WARRANTIES, INCLUDING, BUT NOT
// LIMITED TO, THE IMPLIED WARRANTIES OF MERCHANTABILITY AND FITNESS FOR
// A PARTICULAR PURPOSE ARE DISCLAIMED. IN NO EVENT SHALL THE COPYRIGHT
// OWNER OR CONTRIBUTORS BE LIABLE FOR ANY DIRECT, INDIRECT, INCIDENTAL,
// SPECIAL, EXEMPLARY, OR CONSEQUENTIAL DAMAGES (INCLUDING, BUT NOT
// LIMITED TO, PROCUREMENT OF SUBSTITUTE GOODS OR SERVICES; LOSS OF USE,
// DATA, OR PROFITS; OR BUSINESS INTERRUPTION) HOWEVER CAUSED AND ON ANY
// THEORY OF LIABILITY, WHETHER IN CONTRACT, STRICT LIABILITY, OR TORT
// (INCLUDING NEGLIGENCE OR OTHERWISE) ARISING IN ANY WAY OUT OF THE USE
// OF THIS SOFTWARE, EVEN IF ADVISED OF THE POSSIBILITY OF SUCH DAMAGE.
//
// Authors: wan@google.com (Zhanyong Wan), eefacm@gmail.com (Sean Mcafee)
//
// The Google C++ Testing Framework (Google Test)
//
// This header file declares the String class and functions used internally by
// Google Test.  They are subject to change without notice. They should not used
// by code external to Google Test.
//
// This header file is #included by <gtest/internal/gtest-internal.h>.
// It should not be #included by other files.

#ifndef GTEST_INCLUDE_GTEST_INTERNAL_GTEST_STRING_H_
#define GTEST_INCLUDE_GTEST_INTERNAL_GTEST_STRING_H_

#ifdef __BORLANDC__
// string.h is not guaranteed to provide strcpy on C++ Builder.
# include <mem.h>
#endif

#include <string.h>
#include <string>


namespace testing {
namespace internal {

// String - an abstract class holding static string utilities.
class GTEST_API_ String {
 public:
  // Static utility methods

  // Clones a 0-terminated C string, allocating memory using new.  The
  // caller is responsible for deleting the return value using
  // delete[].  Returns the cloned string, or NULL if the input is
  // NULL.
  //
  // This is different from strdup() in string.h, which allocates
  // memory using malloc().
  static const char* CloneCString(const char* c_str);

#if GTEST_OS_WINDOWS_MOBILE
  // Windows CE does not have the 'ANSI' versions of Win32 APIs. To be
  // able to pass strings to Win32 APIs on CE we need to convert them
  // to 'Unicode', UTF-16.

  // Creates a UTF-16 wide string from the given ANSI string, allocating
  // memory using new. The caller is responsible for deleting the return
  // value using delete[]. Returns the wide string, or NULL if the
  // input is NULL.
  //
  // The wide string is created using the ANSI codepage (CP_ACP) to
  // match the behaviour of the ANSI versions of Win32 calls and the
  // C runtime.
  static LPCWSTR AnsiToUtf16(const char* c_str);

  // Creates an ANSI string from the given wide string, allocating
  // memory using new. The caller is responsible for deleting the return
  // value using delete[]. Returns the ANSI string, or NULL if the
  // input is NULL.
  //
  // The returned string is created using the ANSI codepage (CP_ACP) to
  // match the behaviour of the ANSI versions of Win32 calls and the
  // C runtime.
  static const char* Utf16ToAnsi(LPCWSTR utf16_str);
#endif

  // Compares two C strings.  Returns true iff they have the same content.
  //
  // Unlike strcmp(), this function can handle NULL argument(s).  A
  // NULL C string is considered different to any non-NULL C string,
  // including the empty string.
  static bool CStringEquals(const char* lhs, const char* rhs);

  // Converts a wide C string to a String using the UTF-8 encoding.
  // NULL will be converted to "(null)".  If an error occurred during
  // the conversion, "(failed to convert from wide string)" is
  // returned.
  static std::string ShowWideCString(const wchar_t* wide_c_str);

  // Compares two wide C strings.  Returns true iff they have the same
  // content.
  //
  // Unlike wcscmp(), this function can handle NULL argument(s).  A
  // NULL C string is considered different to any non-NULL C string,
  // including the empty string.
  static bool WideCStringEquals(const wchar_t* lhs, const wchar_t* rhs);

  // Compares two C strings, ignoring case.  Returns true iff they
  // have the same content.
  //
  // Unlike strcasecmp(), this function can handle NULL argument(s).
  // A NULL C string is considered different to any non-NULL C string,
  // including the empty string.
  static bool CaseInsensitiveCStringEquals(const char* lhs,
                                           const char* rhs);

  // Compares two wide C strings, ignoring case.  Returns true iff they
  // have the same content.
  //
  // Unlike wcscasecmp(), this function can handle NULL argument(s).
  // A NULL C string is considered different to any non-NULL wide C string,
  // including the empty string.
  // NB: The implementations on different platforms slightly differ.
  // On windows, this method uses _wcsicmp which compares according to LC_CTYPE
  // environment variable. On GNU platform this method uses wcscasecmp
  // which compares according to LC_CTYPE category of the current locale.
  // On MacOS X, it uses towlower, which also uses LC_CTYPE category of the
  // current locale.
  static bool CaseInsensitiveWideCStringEquals(const wchar_t* lhs,
                                               const wchar_t* rhs);

  // Returns true iff the given string ends with the given suffix, ignoring
  // case. Any string is considered to end with an empty suffix.
  static bool EndsWithCaseInsensitive(
      const std::string& str, const std::string& suffix);

  // Formats an int value as "%02d".
  static std::string FormatIntWidth2(int value);  // "%02d" for width == 2

  // Formats an int value as "%X".
  static std::string FormatHexInt(int value);

  // Formats a byte as "%02X".
  static std::string FormatByte(unsigned char value);

 private:
  String();  // Not meant to be instantiated.
};  // class String

// Gets the content of the stringstream's buffer as an std::string.  Each '\0'
// character in the buffer is replaced with "\\0".
GTEST_API_ std::string StringStreamToString(::std::stringstream* stream);

}  // namespace internal
}  // namespace testing

#endif  // GTEST_INCLUDE_GTEST_INTERNAL_GTEST_STRING_H_
// Copyright 2008, Google Inc.
// All rights reserved.
//
// Redistribution and use in source and binary forms, with or without
// modification, are permitted provided that the following conditions are
// met:
//
//     * Redistributions of source code must retain the above copyright
// notice, this list of conditions and the following disclaimer.
//     * Redistributions in binary form must reproduce the above
// copyright notice, this list of conditions and the following disclaimer
// in the documentation and/or other materials provided with the
// distribution.
//     * Neither the name of Google Inc. nor the names of its
// contributors may be used to endorse or promote products derived from
// this software without specific prior written permission.
//
// THIS SOFTWARE IS PROVIDED BY THE COPYRIGHT HOLDERS AND CONTRIBUTORS
// "AS IS" AND ANY EXPRESS OR IMPLIED WARRANTIES, INCLUDING, BUT NOT
// LIMITED TO, THE IMPLIED WARRANTIES OF MERCHANTABILITY AND FITNESS FOR
// A PARTICULAR PURPOSE ARE DISCLAIMED. IN NO EVENT SHALL THE COPYRIGHT
// OWNER OR CONTRIBUTORS BE LIABLE FOR ANY DIRECT, INDIRECT, INCIDENTAL,
// SPECIAL, EXEMPLARY, OR CONSEQUENTIAL DAMAGES (INCLUDING, BUT NOT
// LIMITED TO, PROCUREMENT OF SUBSTITUTE GOODS OR SERVICES; LOSS OF USE,
// DATA, OR PROFITS; OR BUSINESS INTERRUPTION) HOWEVER CAUSED AND ON ANY
// THEORY OF LIABILITY, WHETHER IN CONTRACT, STRICT LIABILITY, OR TORT
// (INCLUDING NEGLIGENCE OR OTHERWISE) ARISING IN ANY WAY OUT OF THE USE
// OF THIS SOFTWARE, EVEN IF ADVISED OF THE POSSIBILITY OF SUCH DAMAGE.
//
// Author: keith.ray@gmail.com (Keith Ray)
//
// Google Test filepath utilities
//
// This header file declares classes and functions used internally by
// Google Test.  They are subject to change without notice.
//
// This file is #included in <gtest/internal/gtest-internal.h>.
// Do not include this header file separately!

#ifndef GTEST_INCLUDE_GTEST_INTERNAL_GTEST_FILEPATH_H_
#define GTEST_INCLUDE_GTEST_INTERNAL_GTEST_FILEPATH_H_


namespace testing {
namespace internal {

// FilePath - a class for file and directory pathname manipulation which
// handles platform-specific conventions (like the pathname separator).
// Used for helper functions for naming files in a directory for xml output.
// Except for Set methods, all methods are const or static, which provides an
// "immutable value object" -- useful for peace of mind.
// A FilePath with a value ending in a path separator ("like/this/") represents
// a directory, otherwise it is assumed to represent a file. In either case,
// it may or may not represent an actual file or directory in the file system.
// Names are NOT checked for syntax correctness -- no checking for illegal
// characters, malformed paths, etc.

class GTEST_API_ FilePath {
 public:
  FilePath() : pathname_("") { }
  FilePath(const FilePath& rhs) : pathname_(rhs.pathname_) { }

  explicit FilePath(const std::string& pathname) : pathname_(pathname) {
    Normalize();
  }

  FilePath& operator=(const FilePath& rhs) {
    Set(rhs);
    return *this;
  }

  void Set(const FilePath& rhs) {
    pathname_ = rhs.pathname_;
  }

  const std::string& string() const { return pathname_; }
  const char* c_str() const { return pathname_.c_str(); }

  // Returns the current working directory, or "" if unsuccessful.
  static FilePath GetCurrentDir();

  // Given directory = "dir", base_name = "test", number = 0,
  // extension = "xml", returns "dir/test.xml". If number is greater
  // than zero (e.g., 12), returns "dir/test_12.xml".
  // On Windows platform, uses \ as the separator rather than /.
  static FilePath MakeFileName(const FilePath& directory,
                               const FilePath& base_name,
                               int number,
                               const char* extension);

  // Given directory = "dir", relative_path = "test.xml",
  // returns "dir/test.xml".
  // On Windows, uses \ as the separator rather than /.
  static FilePath ConcatPaths(const FilePath& directory,
                              const FilePath& relative_path);

  // Returns a pathname for a file that does not currently exist. The pathname
  // will be directory/base_name.extension or
  // directory/base_name_<number>.extension if directory/base_name.extension
  // already exists. The number will be incremented until a pathname is found
  // that does not already exist.
  // Examples: 'dir/foo_test.xml' or 'dir/foo_test_1.xml'.
  // There could be a race condition if two or more processes are calling this
  // function at the same time -- they could both pick the same filename.
  static FilePath GenerateUniqueFileName(const FilePath& directory,
                                         const FilePath& base_name,
                                         const char* extension);

  // Returns true iff the path is "".
  bool IsEmpty() const { return pathname_.empty(); }

  // If input name has a trailing separator character, removes it and returns
  // the name, otherwise return the name string unmodified.
  // On Windows platform, uses \ as the separator, other platforms use /.
  FilePath RemoveTrailingPathSeparator() const;

  // Returns a copy of the FilePath with the directory part removed.
  // Example: FilePath("path/to/file").RemoveDirectoryName() returns
  // FilePath("file"). If there is no directory part ("just_a_file"), it returns
  // the FilePath unmodified. If there is no file part ("just_a_dir/") it
  // returns an empty FilePath ("").
  // On Windows platform, '\' is the path separator, otherwise it is '/'.
  FilePath RemoveDirectoryName() const;

  // RemoveFileName returns the directory path with the filename removed.
  // Example: FilePath("path/to/file").RemoveFileName() returns "path/to/".
  // If the FilePath is "a_file" or "/a_file", RemoveFileName returns
  // FilePath("./") or, on Windows, FilePath(".\\"). If the filepath does
  // not have a file, like "just/a/dir/", it returns the FilePath unmodified.
  // On Windows platform, '\' is the path separator, otherwise it is '/'.
  FilePath RemoveFileName() const;

  // Returns a copy of the FilePath with the case-insensitive extension removed.
  // Example: FilePath("dir/file.exe").RemoveExtension("EXE") returns
  // FilePath("dir/file"). If a case-insensitive extension is not
  // found, returns a copy of the original FilePath.
  FilePath RemoveExtension(const char* extension) const;

  // Creates directories so that path exists. Returns true if successful or if
  // the directories already exist; returns false if unable to create
  // directories for any reason. Will also return false if the FilePath does
  // not represent a directory (that is, it doesn't end with a path separator).
  bool CreateDirectoriesRecursively() const;

  // Create the directory so that path exists. Returns true if successful or
  // if the directory already exists; returns false if unable to create the
  // directory for any reason, including if the parent directory does not
  // exist. Not named "CreateDirectory" because that's a macro on Windows.
  bool CreateFolder() const;

  // Returns true if FilePath describes something in the file-system,
  // either a file, directory, or whatever, and that something exists.
  bool FileOrDirectoryExists() const;

  // Returns true if pathname describes a directory in the file-system
  // that exists.
  bool DirectoryExists() const;

  // Returns true if FilePath ends with a path separator, which indicates that
  // it is intended to represent a directory. Returns false otherwise.
  // This does NOT check that a directory (or file) actually exists.
  bool IsDirectory() const;

  // Returns true if pathname describes a root directory. (Windows has one
  // root directory per disk drive.)
  bool IsRootDirectory() const;

  // Returns true if pathname describes an absolute path.
  bool IsAbsolutePath() const;

 private:
  // Replaces multiple consecutive separators with a single separator.
  // For example, "bar///foo" becomes "bar/foo". Does not eliminate other
  // redundancies that might be in a pathname involving "." or "..".
  //
  // A pathname with multiple consecutive separators may occur either through
  // user error or as a result of some scripts or APIs that generate a pathname
  // with a trailing separator. On other platforms the same API or script
  // may NOT generate a pathname with a trailing "/". Then elsewhere that
  // pathname may have another "/" and pathname components added to it,
  // without checking for the separator already being there.
  // The script language and operating system may allow paths like "foo//bar"
  // but some of the functions in FilePath will not handle that correctly. In
  // particular, RemoveTrailingPathSeparator() only removes one separator, and
  // it is called in CreateDirectoriesRecursively() assuming that it will change
  // a pathname from directory syntax (trailing separator) to filename syntax.
  //
  // On Windows this method also replaces the alternate path separator '/' with
  // the primary path separator '\\', so that for example "bar\\/\\foo" becomes
  // "bar\\foo".

  void Normalize();

  // Returns a pointer to the last occurence of a valid path separator in
  // the FilePath. On Windows, for example, both '/' and '\' are valid path
  // separators. Returns NULL if no path separator was found.
  const char* FindLastPathSeparator() const;

  std::string pathname_;
};  // class FilePath

}  // namespace internal
}  // namespace testing

#endif  // GTEST_INCLUDE_GTEST_INTERNAL_GTEST_FILEPATH_H_
// This file was GENERATED by command:
//     pump.py gtest-type-util.h.pump
// DO NOT EDIT BY HAND!!!

// Copyright 2008 Google Inc.
// All Rights Reserved.
//
// Redistribution and use in source and binary forms, with or without
// modification, are permitted provided that the following conditions are
// met:
//
//     * Redistributions of source code must retain the above copyright
// notice, this list of conditions and the following disclaimer.
//     * Redistributions in binary form must reproduce the above
// copyright notice, this list of conditions and the following disclaimer
// in the documentation and/or other materials provided with the
// distribution.
//     * Neither the name of Google Inc. nor the names of its
// contributors may be used to endorse or promote products derived from
// this software without specific prior written permission.
//
// THIS SOFTWARE IS PROVIDED BY THE COPYRIGHT HOLDERS AND CONTRIBUTORS
// "AS IS" AND ANY EXPRESS OR IMPLIED WARRANTIES, INCLUDING, BUT NOT
// LIMITED TO, THE IMPLIED WARRANTIES OF MERCHANTABILITY AND FITNESS FOR
// A PARTICULAR PURPOSE ARE DISCLAIMED. IN NO EVENT SHALL THE COPYRIGHT
// OWNER OR CONTRIBUTORS BE LIABLE FOR ANY DIRECT, INDIRECT, INCIDENTAL,
// SPECIAL, EXEMPLARY, OR CONSEQUENTIAL DAMAGES (INCLUDING, BUT NOT
// LIMITED TO, PROCUREMENT OF SUBSTITUTE GOODS OR SERVICES; LOSS OF USE,
// DATA, OR PROFITS; OR BUSINESS INTERRUPTION) HOWEVER CAUSED AND ON ANY
// THEORY OF LIABILITY, WHETHER IN CONTRACT, STRICT LIABILITY, OR TORT
// (INCLUDING NEGLIGENCE OR OTHERWISE) ARISING IN ANY WAY OUT OF THE USE
// OF THIS SOFTWARE, EVEN IF ADVISED OF THE POSSIBILITY OF SUCH DAMAGE.
//
// Author: wan@google.com (Zhanyong Wan)

// Type utilities needed for implementing typed and type-parameterized
// tests.  This file is generated by a SCRIPT.  DO NOT EDIT BY HAND!
//
// Currently we support at most 50 types in a list, and at most 50
// type-parameterized tests in one type-parameterized test case.
// Please contact googletestframework@googlegroups.com if you need
// more.

#ifndef GTEST_INCLUDE_GTEST_INTERNAL_GTEST_TYPE_UTIL_H_
#define GTEST_INCLUDE_GTEST_INTERNAL_GTEST_TYPE_UTIL_H_


// #ifdef __GNUC__ is too general here.  It is possible to use gcc without using
// libstdc++ (which is where cxxabi.h comes from).
# if GTEST_HAS_CXXABI_H_
#  include <cxxabi.h>
# elif defined(__HP_aCC)
#  include <acxx_demangle.h>
# endif  // GTEST_HASH_CXXABI_H_

namespace testing {
namespace internal {

// GetTypeName<T>() returns a human-readable name of type T.
// NB: This function is also used in Google Mock, so don't move it inside of
// the typed-test-only section below.
template <typename T>
std::string GetTypeName() {
# if GTEST_HAS_RTTI

  const char* const name = typeid(T).name();
#  if GTEST_HAS_CXXABI_H_ || defined(__HP_aCC)
  int status = 0;
  // gcc's implementation of typeid(T).name() mangles the type name,
  // so we have to demangle it.
#   if GTEST_HAS_CXXABI_H_
  using abi::__cxa_demangle;
#   endif  // GTEST_HAS_CXXABI_H_
  char* const readable_name = __cxa_demangle(name, 0, 0, &status);
  const std::string name_str(status == 0 ? readable_name : name);
  free(readable_name);
  return name_str;
#  else
  return name;
#  endif  // GTEST_HAS_CXXABI_H_ || __HP_aCC

# else

  return "<type>";

# endif  // GTEST_HAS_RTTI
}

#if GTEST_HAS_TYPED_TEST || GTEST_HAS_TYPED_TEST_P

// AssertyTypeEq<T1, T2>::type is defined iff T1 and T2 are the same
// type.  This can be used as a compile-time assertion to ensure that
// two types are equal.

template <typename T1, typename T2>
struct AssertTypeEq;

template <typename T>
struct AssertTypeEq<T, T> {
  typedef bool type;
};

// A unique type used as the default value for the arguments of class
// template Types.  This allows us to simulate variadic templates
// (e.g. Types<int>, Type<int, double>, and etc), which C++ doesn't
// support directly.
struct None {};

// The following family of struct and struct templates are used to
// represent type lists.  In particular, TypesN<T1, T2, ..., TN>
// represents a type list with N types (T1, T2, ..., and TN) in it.
// Except for Types0, every struct in the family has two member types:
// Head for the first type in the list, and Tail for the rest of the
// list.

// The empty type list.
struct Types0 {};

// Type lists of length 1, 2, 3, and so on.

template <typename T1>
struct Types1 {
  typedef T1 Head;
  typedef Types0 Tail;
};
template <typename T1, typename T2>
struct Types2 {
  typedef T1 Head;
  typedef Types1<T2> Tail;
};

template <typename T1, typename T2, typename T3>
struct Types3 {
  typedef T1 Head;
  typedef Types2<T2, T3> Tail;
};

template <typename T1, typename T2, typename T3, typename T4>
struct Types4 {
  typedef T1 Head;
  typedef Types3<T2, T3, T4> Tail;
};

template <typename T1, typename T2, typename T3, typename T4, typename T5>
struct Types5 {
  typedef T1 Head;
  typedef Types4<T2, T3, T4, T5> Tail;
};

template <typename T1, typename T2, typename T3, typename T4, typename T5,
    typename T6>
struct Types6 {
  typedef T1 Head;
  typedef Types5<T2, T3, T4, T5, T6> Tail;
};

template <typename T1, typename T2, typename T3, typename T4, typename T5,
    typename T6, typename T7>
struct Types7 {
  typedef T1 Head;
  typedef Types6<T2, T3, T4, T5, T6, T7> Tail;
};

template <typename T1, typename T2, typename T3, typename T4, typename T5,
    typename T6, typename T7, typename T8>
struct Types8 {
  typedef T1 Head;
  typedef Types7<T2, T3, T4, T5, T6, T7, T8> Tail;
};

template <typename T1, typename T2, typename T3, typename T4, typename T5,
    typename T6, typename T7, typename T8, typename T9>
struct Types9 {
  typedef T1 Head;
  typedef Types8<T2, T3, T4, T5, T6, T7, T8, T9> Tail;
};

template <typename T1, typename T2, typename T3, typename T4, typename T5,
    typename T6, typename T7, typename T8, typename T9, typename T10>
struct Types10 {
  typedef T1 Head;
  typedef Types9<T2, T3, T4, T5, T6, T7, T8, T9, T10> Tail;
};

template <typename T1, typename T2, typename T3, typename T4, typename T5,
    typename T6, typename T7, typename T8, typename T9, typename T10,
    typename T11>
struct Types11 {
  typedef T1 Head;
  typedef Types10<T2, T3, T4, T5, T6, T7, T8, T9, T10, T11> Tail;
};

template <typename T1, typename T2, typename T3, typename T4, typename T5,
    typename T6, typename T7, typename T8, typename T9, typename T10,
    typename T11, typename T12>
struct Types12 {
  typedef T1 Head;
  typedef Types11<T2, T3, T4, T5, T6, T7, T8, T9, T10, T11, T12> Tail;
};

template <typename T1, typename T2, typename T3, typename T4, typename T5,
    typename T6, typename T7, typename T8, typename T9, typename T10,
    typename T11, typename T12, typename T13>
struct Types13 {
  typedef T1 Head;
  typedef Types12<T2, T3, T4, T5, T6, T7, T8, T9, T10, T11, T12, T13> Tail;
};

template <typename T1, typename T2, typename T3, typename T4, typename T5,
    typename T6, typename T7, typename T8, typename T9, typename T10,
    typename T11, typename T12, typename T13, typename T14>
struct Types14 {
  typedef T1 Head;
  typedef Types13<T2, T3, T4, T5, T6, T7, T8, T9, T10, T11, T12, T13, T14> Tail;
};

template <typename T1, typename T2, typename T3, typename T4, typename T5,
    typename T6, typename T7, typename T8, typename T9, typename T10,
    typename T11, typename T12, typename T13, typename T14, typename T15>
struct Types15 {
  typedef T1 Head;
  typedef Types14<T2, T3, T4, T5, T6, T7, T8, T9, T10, T11, T12, T13, T14,
      T15> Tail;
};

template <typename T1, typename T2, typename T3, typename T4, typename T5,
    typename T6, typename T7, typename T8, typename T9, typename T10,
    typename T11, typename T12, typename T13, typename T14, typename T15,
    typename T16>
struct Types16 {
  typedef T1 Head;
  typedef Types15<T2, T3, T4, T5, T6, T7, T8, T9, T10, T11, T12, T13, T14, T15,
      T16> Tail;
};

template <typename T1, typename T2, typename T3, typename T4, typename T5,
    typename T6, typename T7, typename T8, typename T9, typename T10,
    typename T11, typename T12, typename T13, typename T14, typename T15,
    typename T16, typename T17>
struct Types17 {
  typedef T1 Head;
  typedef Types16<T2, T3, T4, T5, T6, T7, T8, T9, T10, T11, T12, T13, T14, T15,
      T16, T17> Tail;
};

template <typename T1, typename T2, typename T3, typename T4, typename T5,
    typename T6, typename T7, typename T8, typename T9, typename T10,
    typename T11, typename T12, typename T13, typename T14, typename T15,
    typename T16, typename T17, typename T18>
struct Types18 {
  typedef T1 Head;
  typedef Types17<T2, T3, T4, T5, T6, T7, T8, T9, T10, T11, T12, T13, T14, T15,
      T16, T17, T18> Tail;
};

template <typename T1, typename T2, typename T3, typename T4, typename T5,
    typename T6, typename T7, typename T8, typename T9, typename T10,
    typename T11, typename T12, typename T13, typename T14, typename T15,
    typename T16, typename T17, typename T18, typename T19>
struct Types19 {
  typedef T1 Head;
  typedef Types18<T2, T3, T4, T5, T6, T7, T8, T9, T10, T11, T12, T13, T14, T15,
      T16, T17, T18, T19> Tail;
};

template <typename T1, typename T2, typename T3, typename T4, typename T5,
    typename T6, typename T7, typename T8, typename T9, typename T10,
    typename T11, typename T12, typename T13, typename T14, typename T15,
    typename T16, typename T17, typename T18, typename T19, typename T20>
struct Types20 {
  typedef T1 Head;
  typedef Types19<T2, T3, T4, T5, T6, T7, T8, T9, T10, T11, T12, T13, T14, T15,
      T16, T17, T18, T19, T20> Tail;
};

template <typename T1, typename T2, typename T3, typename T4, typename T5,
    typename T6, typename T7, typename T8, typename T9, typename T10,
    typename T11, typename T12, typename T13, typename T14, typename T15,
    typename T16, typename T17, typename T18, typename T19, typename T20,
    typename T21>
struct Types21 {
  typedef T1 Head;
  typedef Types20<T2, T3, T4, T5, T6, T7, T8, T9, T10, T11, T12, T13, T14, T15,
      T16, T17, T18, T19, T20, T21> Tail;
};

template <typename T1, typename T2, typename T3, typename T4, typename T5,
    typename T6, typename T7, typename T8, typename T9, typename T10,
    typename T11, typename T12, typename T13, typename T14, typename T15,
    typename T16, typename T17, typename T18, typename T19, typename T20,
    typename T21, typename T22>
struct Types22 {
  typedef T1 Head;
  typedef Types21<T2, T3, T4, T5, T6, T7, T8, T9, T10, T11, T12, T13, T14, T15,
      T16, T17, T18, T19, T20, T21, T22> Tail;
};

template <typename T1, typename T2, typename T3, typename T4, typename T5,
    typename T6, typename T7, typename T8, typename T9, typename T10,
    typename T11, typename T12, typename T13, typename T14, typename T15,
    typename T16, typename T17, typename T18, typename T19, typename T20,
    typename T21, typename T22, typename T23>
struct Types23 {
  typedef T1 Head;
  typedef Types22<T2, T3, T4, T5, T6, T7, T8, T9, T10, T11, T12, T13, T14, T15,
      T16, T17, T18, T19, T20, T21, T22, T23> Tail;
};

template <typename T1, typename T2, typename T3, typename T4, typename T5,
    typename T6, typename T7, typename T8, typename T9, typename T10,
    typename T11, typename T12, typename T13, typename T14, typename T15,
    typename T16, typename T17, typename T18, typename T19, typename T20,
    typename T21, typename T22, typename T23, typename T24>
struct Types24 {
  typedef T1 Head;
  typedef Types23<T2, T3, T4, T5, T6, T7, T8, T9, T10, T11, T12, T13, T14, T15,
      T16, T17, T18, T19, T20, T21, T22, T23, T24> Tail;
};

template <typename T1, typename T2, typename T3, typename T4, typename T5,
    typename T6, typename T7, typename T8, typename T9, typename T10,
    typename T11, typename T12, typename T13, typename T14, typename T15,
    typename T16, typename T17, typename T18, typename T19, typename T20,
    typename T21, typename T22, typename T23, typename T24, typename T25>
struct Types25 {
  typedef T1 Head;
  typedef Types24<T2, T3, T4, T5, T6, T7, T8, T9, T10, T11, T12, T13, T14, T15,
      T16, T17, T18, T19, T20, T21, T22, T23, T24, T25> Tail;
};

template <typename T1, typename T2, typename T3, typename T4, typename T5,
    typename T6, typename T7, typename T8, typename T9, typename T10,
    typename T11, typename T12, typename T13, typename T14, typename T15,
    typename T16, typename T17, typename T18, typename T19, typename T20,
    typename T21, typename T22, typename T23, typename T24, typename T25,
    typename T26>
struct Types26 {
  typedef T1 Head;
  typedef Types25<T2, T3, T4, T5, T6, T7, T8, T9, T10, T11, T12, T13, T14, T15,
      T16, T17, T18, T19, T20, T21, T22, T23, T24, T25, T26> Tail;
};

template <typename T1, typename T2, typename T3, typename T4, typename T5,
    typename T6, typename T7, typename T8, typename T9, typename T10,
    typename T11, typename T12, typename T13, typename T14, typename T15,
    typename T16, typename T17, typename T18, typename T19, typename T20,
    typename T21, typename T22, typename T23, typename T24, typename T25,
    typename T26, typename T27>
struct Types27 {
  typedef T1 Head;
  typedef Types26<T2, T3, T4, T5, T6, T7, T8, T9, T10, T11, T12, T13, T14, T15,
      T16, T17, T18, T19, T20, T21, T22, T23, T24, T25, T26, T27> Tail;
};

template <typename T1, typename T2, typename T3, typename T4, typename T5,
    typename T6, typename T7, typename T8, typename T9, typename T10,
    typename T11, typename T12, typename T13, typename T14, typename T15,
    typename T16, typename T17, typename T18, typename T19, typename T20,
    typename T21, typename T22, typename T23, typename T24, typename T25,
    typename T26, typename T27, typename T28>
struct Types28 {
  typedef T1 Head;
  typedef Types27<T2, T3, T4, T5, T6, T7, T8, T9, T10, T11, T12, T13, T14, T15,
      T16, T17, T18, T19, T20, T21, T22, T23, T24, T25, T26, T27, T28> Tail;
};

template <typename T1, typename T2, typename T3, typename T4, typename T5,
    typename T6, typename T7, typename T8, typename T9, typename T10,
    typename T11, typename T12, typename T13, typename T14, typename T15,
    typename T16, typename T17, typename T18, typename T19, typename T20,
    typename T21, typename T22, typename T23, typename T24, typename T25,
    typename T26, typename T27, typename T28, typename T29>
struct Types29 {
  typedef T1 Head;
  typedef Types28<T2, T3, T4, T5, T6, T7, T8, T9, T10, T11, T12, T13, T14, T15,
      T16, T17, T18, T19, T20, T21, T22, T23, T24, T25, T26, T27, T28,
      T29> Tail;
};

template <typename T1, typename T2, typename T3, typename T4, typename T5,
    typename T6, typename T7, typename T8, typename T9, typename T10,
    typename T11, typename T12, typename T13, typename T14, typename T15,
    typename T16, typename T17, typename T18, typename T19, typename T20,
    typename T21, typename T22, typename T23, typename T24, typename T25,
    typename T26, typename T27, typename T28, typename T29, typename T30>
struct Types30 {
  typedef T1 Head;
  typedef Types29<T2, T3, T4, T5, T6, T7, T8, T9, T10, T11, T12, T13, T14, T15,
      T16, T17, T18, T19, T20, T21, T22, T23, T24, T25, T26, T27, T28, T29,
      T30> Tail;
};

template <typename T1, typename T2, typename T3, typename T4, typename T5,
    typename T6, typename T7, typename T8, typename T9, typename T10,
    typename T11, typename T12, typename T13, typename T14, typename T15,
    typename T16, typename T17, typename T18, typename T19, typename T20,
    typename T21, typename T22, typename T23, typename T24, typename T25,
    typename T26, typename T27, typename T28, typename T29, typename T30,
    typename T31>
struct Types31 {
  typedef T1 Head;
  typedef Types30<T2, T3, T4, T5, T6, T7, T8, T9, T10, T11, T12, T13, T14, T15,
      T16, T17, T18, T19, T20, T21, T22, T23, T24, T25, T26, T27, T28, T29,
      T30, T31> Tail;
};

template <typename T1, typename T2, typename T3, typename T4, typename T5,
    typename T6, typename T7, typename T8, typename T9, typename T10,
    typename T11, typename T12, typename T13, typename T14, typename T15,
    typename T16, typename T17, typename T18, typename T19, typename T20,
    typename T21, typename T22, typename T23, typename T24, typename T25,
    typename T26, typename T27, typename T28, typename T29, typename T30,
    typename T31, typename T32>
struct Types32 {
  typedef T1 Head;
  typedef Types31<T2, T3, T4, T5, T6, T7, T8, T9, T10, T11, T12, T13, T14, T15,
      T16, T17, T18, T19, T20, T21, T22, T23, T24, T25, T26, T27, T28, T29,
      T30, T31, T32> Tail;
};

template <typename T1, typename T2, typename T3, typename T4, typename T5,
    typename T6, typename T7, typename T8, typename T9, typename T10,
    typename T11, typename T12, typename T13, typename T14, typename T15,
    typename T16, typename T17, typename T18, typename T19, typename T20,
    typename T21, typename T22, typename T23, typename T24, typename T25,
    typename T26, typename T27, typename T28, typename T29, typename T30,
    typename T31, typename T32, typename T33>
struct Types33 {
  typedef T1 Head;
  typedef Types32<T2, T3, T4, T5, T6, T7, T8, T9, T10, T11, T12, T13, T14, T15,
      T16, T17, T18, T19, T20, T21, T22, T23, T24, T25, T26, T27, T28, T29,
      T30, T31, T32, T33> Tail;
};

template <typename T1, typename T2, typename T3, typename T4, typename T5,
    typename T6, typename T7, typename T8, typename T9, typename T10,
    typename T11, typename T12, typename T13, typename T14, typename T15,
    typename T16, typename T17, typename T18, typename T19, typename T20,
    typename T21, typename T22, typename T23, typename T24, typename T25,
    typename T26, typename T27, typename T28, typename T29, typename T30,
    typename T31, typename T32, typename T33, typename T34>
struct Types34 {
  typedef T1 Head;
  typedef Types33<T2, T3, T4, T5, T6, T7, T8, T9, T10, T11, T12, T13, T14, T15,
      T16, T17, T18, T19, T20, T21, T22, T23, T24, T25, T26, T27, T28, T29,
      T30, T31, T32, T33, T34> Tail;
};

template <typename T1, typename T2, typename T3, typename T4, typename T5,
    typename T6, typename T7, typename T8, typename T9, typename T10,
    typename T11, typename T12, typename T13, typename T14, typename T15,
    typename T16, typename T17, typename T18, typename T19, typename T20,
    typename T21, typename T22, typename T23, typename T24, typename T25,
    typename T26, typename T27, typename T28, typename T29, typename T30,
    typename T31, typename T32, typename T33, typename T34, typename T35>
struct Types35 {
  typedef T1 Head;
  typedef Types34<T2, T3, T4, T5, T6, T7, T8, T9, T10, T11, T12, T13, T14, T15,
      T16, T17, T18, T19, T20, T21, T22, T23, T24, T25, T26, T27, T28, T29,
      T30, T31, T32, T33, T34, T35> Tail;
};

template <typename T1, typename T2, typename T3, typename T4, typename T5,
    typename T6, typename T7, typename T8, typename T9, typename T10,
    typename T11, typename T12, typename T13, typename T14, typename T15,
    typename T16, typename T17, typename T18, typename T19, typename T20,
    typename T21, typename T22, typename T23, typename T24, typename T25,
    typename T26, typename T27, typename T28, typename T29, typename T30,
    typename T31, typename T32, typename T33, typename T34, typename T35,
    typename T36>
struct Types36 {
  typedef T1 Head;
  typedef Types35<T2, T3, T4, T5, T6, T7, T8, T9, T10, T11, T12, T13, T14, T15,
      T16, T17, T18, T19, T20, T21, T22, T23, T24, T25, T26, T27, T28, T29,
      T30, T31, T32, T33, T34, T35, T36> Tail;
};

template <typename T1, typename T2, typename T3, typename T4, typename T5,
    typename T6, typename T7, typename T8, typename T9, typename T10,
    typename T11, typename T12, typename T13, typename T14, typename T15,
    typename T16, typename T17, typename T18, typename T19, typename T20,
    typename T21, typename T22, typename T23, typename T24, typename T25,
    typename T26, typename T27, typename T28, typename T29, typename T30,
    typename T31, typename T32, typename T33, typename T34, typename T35,
    typename T36, typename T37>
struct Types37 {
  typedef T1 Head;
  typedef Types36<T2, T3, T4, T5, T6, T7, T8, T9, T10, T11, T12, T13, T14, T15,
      T16, T17, T18, T19, T20, T21, T22, T23, T24, T25, T26, T27, T28, T29,
      T30, T31, T32, T33, T34, T35, T36, T37> Tail;
};

template <typename T1, typename T2, typename T3, typename T4, typename T5,
    typename T6, typename T7, typename T8, typename T9, typename T10,
    typename T11, typename T12, typename T13, typename T14, typename T15,
    typename T16, typename T17, typename T18, typename T19, typename T20,
    typename T21, typename T22, typename T23, typename T24, typename T25,
    typename T26, typename T27, typename T28, typename T29, typename T30,
    typename T31, typename T32, typename T33, typename T34, typename T35,
    typename T36, typename T37, typename T38>
struct Types38 {
  typedef T1 Head;
  typedef Types37<T2, T3, T4, T5, T6, T7, T8, T9, T10, T11, T12, T13, T14, T15,
      T16, T17, T18, T19, T20, T21, T22, T23, T24, T25, T26, T27, T28, T29,
      T30, T31, T32, T33, T34, T35, T36, T37, T38> Tail;
};

template <typename T1, typename T2, typename T3, typename T4, typename T5,
    typename T6, typename T7, typename T8, typename T9, typename T10,
    typename T11, typename T12, typename T13, typename T14, typename T15,
    typename T16, typename T17, typename T18, typename T19, typename T20,
    typename T21, typename T22, typename T23, typename T24, typename T25,
    typename T26, typename T27, typename T28, typename T29, typename T30,
    typename T31, typename T32, typename T33, typename T34, typename T35,
    typename T36, typename T37, typename T38, typename T39>
struct Types39 {
  typedef T1 Head;
  typedef Types38<T2, T3, T4, T5, T6, T7, T8, T9, T10, T11, T12, T13, T14, T15,
      T16, T17, T18, T19, T20, T21, T22, T23, T24, T25, T26, T27, T28, T29,
      T30, T31, T32, T33, T34, T35, T36, T37, T38, T39> Tail;
};

template <typename T1, typename T2, typename T3, typename T4, typename T5,
    typename T6, typename T7, typename T8, typename T9, typename T10,
    typename T11, typename T12, typename T13, typename T14, typename T15,
    typename T16, typename T17, typename T18, typename T19, typename T20,
    typename T21, typename T22, typename T23, typename T24, typename T25,
    typename T26, typename T27, typename T28, typename T29, typename T30,
    typename T31, typename T32, typename T33, typename T34, typename T35,
    typename T36, typename T37, typename T38, typename T39, typename T40>
struct Types40 {
  typedef T1 Head;
  typedef Types39<T2, T3, T4, T5, T6, T7, T8, T9, T10, T11, T12, T13, T14, T15,
      T16, T17, T18, T19, T20, T21, T22, T23, T24, T25, T26, T27, T28, T29,
      T30, T31, T32, T33, T34, T35, T36, T37, T38, T39, T40> Tail;
};

template <typename T1, typename T2, typename T3, typename T4, typename T5,
    typename T6, typename T7, typename T8, typename T9, typename T10,
    typename T11, typename T12, typename T13, typename T14, typename T15,
    typename T16, typename T17, typename T18, typename T19, typename T20,
    typename T21, typename T22, typename T23, typename T24, typename T25,
    typename T26, typename T27, typename T28, typename T29, typename T30,
    typename T31, typename T32, typename T33, typename T34, typename T35,
    typename T36, typename T37, typename T38, typename T39, typename T40,
    typename T41>
struct Types41 {
  typedef T1 Head;
  typedef Types40<T2, T3, T4, T5, T6, T7, T8, T9, T10, T11, T12, T13, T14, T15,
      T16, T17, T18, T19, T20, T21, T22, T23, T24, T25, T26, T27, T28, T29,
      T30, T31, T32, T33, T34, T35, T36, T37, T38, T39, T40, T41> Tail;
};

template <typename T1, typename T2, typename T3, typename T4, typename T5,
    typename T6, typename T7, typename T8, typename T9, typename T10,
    typename T11, typename T12, typename T13, typename T14, typename T15,
    typename T16, typename T17, typename T18, typename T19, typename T20,
    typename T21, typename T22, typename T23, typename T24, typename T25,
    typename T26, typename T27, typename T28, typename T29, typename T30,
    typename T31, typename T32, typename T33, typename T34, typename T35,
    typename T36, typename T37, typename T38, typename T39, typename T40,
    typename T41, typename T42>
struct Types42 {
  typedef T1 Head;
  typedef Types41<T2, T3, T4, T5, T6, T7, T8, T9, T10, T11, T12, T13, T14, T15,
      T16, T17, T18, T19, T20, T21, T22, T23, T24, T25, T26, T27, T28, T29,
      T30, T31, T32, T33, T34, T35, T36, T37, T38, T39, T40, T41, T42> Tail;
};

template <typename T1, typename T2, typename T3, typename T4, typename T5,
    typename T6, typename T7, typename T8, typename T9, typename T10,
    typename T11, typename T12, typename T13, typename T14, typename T15,
    typename T16, typename T17, typename T18, typename T19, typename T20,
    typename T21, typename T22, typename T23, typename T24, typename T25,
    typename T26, typename T27, typename T28, typename T29, typename T30,
    typename T31, typename T32, typename T33, typename T34, typename T35,
    typename T36, typename T37, typename T38, typename T39, typename T40,
    typename T41, typename T42, typename T43>
struct Types43 {
  typedef T1 Head;
  typedef Types42<T2, T3, T4, T5, T6, T7, T8, T9, T10, T11, T12, T13, T14, T15,
      T16, T17, T18, T19, T20, T21, T22, T23, T24, T25, T26, T27, T28, T29,
      T30, T31, T32, T33, T34, T35, T36, T37, T38, T39, T40, T41, T42,
      T43> Tail;
};

template <typename T1, typename T2, typename T3, typename T4, typename T5,
    typename T6, typename T7, typename T8, typename T9, typename T10,
    typename T11, typename T12, typename T13, typename T14, typename T15,
    typename T16, typename T17, typename T18, typename T19, typename T20,
    typename T21, typename T22, typename T23, typename T24, typename T25,
    typename T26, typename T27, typename T28, typename T29, typename T30,
    typename T31, typename T32, typename T33, typename T34, typename T35,
    typename T36, typename T37, typename T38, typename T39, typename T40,
    typename T41, typename T42, typename T43, typename T44>
struct Types44 {
  typedef T1 Head;
  typedef Types43<T2, T3, T4, T5, T6, T7, T8, T9, T10, T11, T12, T13, T14, T15,
      T16, T17, T18, T19, T20, T21, T22, T23, T24, T25, T26, T27, T28, T29,
      T30, T31, T32, T33, T34, T35, T36, T37, T38, T39, T40, T41, T42, T43,
      T44> Tail;
};

template <typename T1, typename T2, typename T3, typename T4, typename T5,
    typename T6, typename T7, typename T8, typename T9, typename T10,
    typename T11, typename T12, typename T13, typename T14, typename T15,
    typename T16, typename T17, typename T18, typename T19, typename T20,
    typename T21, typename T22, typename T23, typename T24, typename T25,
    typename T26, typename T27, typename T28, typename T29, typename T30,
    typename T31, typename T32, typename T33, typename T34, typename T35,
    typename T36, typename T37, typename T38, typename T39, typename T40,
    typename T41, typename T42, typename T43, typename T44, typename T45>
struct Types45 {
  typedef T1 Head;
  typedef Types44<T2, T3, T4, T5, T6, T7, T8, T9, T10, T11, T12, T13, T14, T15,
      T16, T17, T18, T19, T20, T21, T22, T23, T24, T25, T26, T27, T28, T29,
      T30, T31, T32, T33, T34, T35, T36, T37, T38, T39, T40, T41, T42, T43,
      T44, T45> Tail;
};

template <typename T1, typename T2, typename T3, typename T4, typename T5,
    typename T6, typename T7, typename T8, typename T9, typename T10,
    typename T11, typename T12, typename T13, typename T14, typename T15,
    typename T16, typename T17, typename T18, typename T19, typename T20,
    typename T21, typename T22, typename T23, typename T24, typename T25,
    typename T26, typename T27, typename T28, typename T29, typename T30,
    typename T31, typename T32, typename T33, typename T34, typename T35,
    typename T36, typename T37, typename T38, typename T39, typename T40,
    typename T41, typename T42, typename T43, typename T44, typename T45,
    typename T46>
struct Types46 {
  typedef T1 Head;
  typedef Types45<T2, T3, T4, T5, T6, T7, T8, T9, T10, T11, T12, T13, T14, T15,
      T16, T17, T18, T19, T20, T21, T22, T23, T24, T25, T26, T27, T28, T29,
      T30, T31, T32, T33, T34, T35, T36, T37, T38, T39, T40, T41, T42, T43,
      T44, T45, T46> Tail;
};

template <typename T1, typename T2, typename T3, typename T4, typename T5,
    typename T6, typename T7, typename T8, typename T9, typename T10,
    typename T11, typename T12, typename T13, typename T14, typename T15,
    typename T16, typename T17, typename T18, typename T19, typename T20,
    typename T21, typename T22, typename T23, typename T24, typename T25,
    typename T26, typename T27, typename T28, typename T29, typename T30,
    typename T31, typename T32, typename T33, typename T34, typename T35,
    typename T36, typename T37, typename T38, typename T39, typename T40,
    typename T41, typename T42, typename T43, typename T44, typename T45,
    typename T46, typename T47>
struct Types47 {
  typedef T1 Head;
  typedef Types46<T2, T3, T4, T5, T6, T7, T8, T9, T10, T11, T12, T13, T14, T15,
      T16, T17, T18, T19, T20, T21, T22, T23, T24, T25, T26, T27, T28, T29,
      T30, T31, T32, T33, T34, T35, T36, T37, T38, T39, T40, T41, T42, T43,
      T44, T45, T46, T47> Tail;
};

template <typename T1, typename T2, typename T3, typename T4, typename T5,
    typename T6, typename T7, typename T8, typename T9, typename T10,
    typename T11, typename T12, typename T13, typename T14, typename T15,
    typename T16, typename T17, typename T18, typename T19, typename T20,
    typename T21, typename T22, typename T23, typename T24, typename T25,
    typename T26, typename T27, typename T28, typename T29, typename T30,
    typename T31, typename T32, typename T33, typename T34, typename T35,
    typename T36, typename T37, typename T38, typename T39, typename T40,
    typename T41, typename T42, typename T43, typename T44, typename T45,
    typename T46, typename T47, typename T48>
struct Types48 {
  typedef T1 Head;
  typedef Types47<T2, T3, T4, T5, T6, T7, T8, T9, T10, T11, T12, T13, T14, T15,
      T16, T17, T18, T19, T20, T21, T22, T23, T24, T25, T26, T27, T28, T29,
      T30, T31, T32, T33, T34, T35, T36, T37, T38, T39, T40, T41, T42, T43,
      T44, T45, T46, T47, T48> Tail;
};

template <typename T1, typename T2, typename T3, typename T4, typename T5,
    typename T6, typename T7, typename T8, typename T9, typename T10,
    typename T11, typename T12, typename T13, typename T14, typename T15,
    typename T16, typename T17, typename T18, typename T19, typename T20,
    typename T21, typename T22, typename T23, typename T24, typename T25,
    typename T26, typename T27, typename T28, typename T29, typename T30,
    typename T31, typename T32, typename T33, typename T34, typename T35,
    typename T36, typename T37, typename T38, typename T39, typename T40,
    typename T41, typename T42, typename T43, typename T44, typename T45,
    typename T46, typename T47, typename T48, typename T49>
struct Types49 {
  typedef T1 Head;
  typedef Types48<T2, T3, T4, T5, T6, T7, T8, T9, T10, T11, T12, T13, T14, T15,
      T16, T17, T18, T19, T20, T21, T22, T23, T24, T25, T26, T27, T28, T29,
      T30, T31, T32, T33, T34, T35, T36, T37, T38, T39, T40, T41, T42, T43,
      T44, T45, T46, T47, T48, T49> Tail;
};

template <typename T1, typename T2, typename T3, typename T4, typename T5,
    typename T6, typename T7, typename T8, typename T9, typename T10,
    typename T11, typename T12, typename T13, typename T14, typename T15,
    typename T16, typename T17, typename T18, typename T19, typename T20,
    typename T21, typename T22, typename T23, typename T24, typename T25,
    typename T26, typename T27, typename T28, typename T29, typename T30,
    typename T31, typename T32, typename T33, typename T34, typename T35,
    typename T36, typename T37, typename T38, typename T39, typename T40,
    typename T41, typename T42, typename T43, typename T44, typename T45,
    typename T46, typename T47, typename T48, typename T49, typename T50>
struct Types50 {
  typedef T1 Head;
  typedef Types49<T2, T3, T4, T5, T6, T7, T8, T9, T10, T11, T12, T13, T14, T15,
      T16, T17, T18, T19, T20, T21, T22, T23, T24, T25, T26, T27, T28, T29,
      T30, T31, T32, T33, T34, T35, T36, T37, T38, T39, T40, T41, T42, T43,
      T44, T45, T46, T47, T48, T49, T50> Tail;
};


}  // namespace internal

// We don't want to require the users to write TypesN<...> directly,
// as that would require them to count the length.  Types<...> is much
// easier to write, but generates horrible messages when there is a
// compiler error, as gcc insists on printing out each template
// argument, even if it has the default value (this means Types<int>
// will appear as Types<int, None, None, ..., None> in the compiler
// errors).
//
// Our solution is to combine the best part of the two approaches: a
// user would write Types<T1, ..., TN>, and Google Test will translate
// that to TypesN<T1, ..., TN> internally to make error messages
// readable.  The translation is done by the 'type' member of the
// Types template.
template <typename T1 = internal::None, typename T2 = internal::None,
    typename T3 = internal::None, typename T4 = internal::None,
    typename T5 = internal::None, typename T6 = internal::None,
    typename T7 = internal::None, typename T8 = internal::None,
    typename T9 = internal::None, typename T10 = internal::None,
    typename T11 = internal::None, typename T12 = internal::None,
    typename T13 = internal::None, typename T14 = internal::None,
    typename T15 = internal::None, typename T16 = internal::None,
    typename T17 = internal::None, typename T18 = internal::None,
    typename T19 = internal::None, typename T20 = internal::None,
    typename T21 = internal::None, typename T22 = internal::None,
    typename T23 = internal::None, typename T24 = internal::None,
    typename T25 = internal::None, typename T26 = internal::None,
    typename T27 = internal::None, typename T28 = internal::None,
    typename T29 = internal::None, typename T30 = internal::None,
    typename T31 = internal::None, typename T32 = internal::None,
    typename T33 = internal::None, typename T34 = internal::None,
    typename T35 = internal::None, typename T36 = internal::None,
    typename T37 = internal::None, typename T38 = internal::None,
    typename T39 = internal::None, typename T40 = internal::None,
    typename T41 = internal::None, typename T42 = internal::None,
    typename T43 = internal::None, typename T44 = internal::None,
    typename T45 = internal::None, typename T46 = internal::None,
    typename T47 = internal::None, typename T48 = internal::None,
    typename T49 = internal::None, typename T50 = internal::None>
struct Types {
  typedef internal::Types50<T1, T2, T3, T4, T5, T6, T7, T8, T9, T10, T11, T12,
      T13, T14, T15, T16, T17, T18, T19, T20, T21, T22, T23, T24, T25, T26,
      T27, T28, T29, T30, T31, T32, T33, T34, T35, T36, T37, T38, T39, T40,
      T41, T42, T43, T44, T45, T46, T47, T48, T49, T50> type;
};

template <>
struct Types<internal::None, internal::None, internal::None, internal::None,
    internal::None, internal::None, internal::None, internal::None,
    internal::None, internal::None, internal::None, internal::None,
    internal::None, internal::None, internal::None, internal::None,
    internal::None, internal::None, internal::None, internal::None,
    internal::None, internal::None, internal::None, internal::None,
    internal::None, internal::None, internal::None, internal::None,
    internal::None, internal::None, internal::None, internal::None,
    internal::None, internal::None, internal::None, internal::None,
    internal::None, internal::None, internal::None, internal::None,
    internal::None, internal::None, internal::None, internal::None,
    internal::None, internal::None, internal::None, internal::None,
    internal::None, internal::None> {
  typedef internal::Types0 type;
};
template <typename T1>
struct Types<T1, internal::None, internal::None, internal::None,
    internal::None, internal::None, internal::None, internal::None,
    internal::None, internal::None, internal::None, internal::None,
    internal::None, internal::None, internal::None, internal::None,
    internal::None, internal::None, internal::None, internal::None,
    internal::None, internal::None, internal::None, internal::None,
    internal::None, internal::None, internal::None, internal::None,
    internal::None, internal::None, internal::None, internal::None,
    internal::None, internal::None, internal::None, internal::None,
    internal::None, internal::None, internal::None, internal::None,
    internal::None, internal::None, internal::None, internal::None,
    internal::None, internal::None, internal::None, internal::None,
    internal::None, internal::None> {
  typedef internal::Types1<T1> type;
};
template <typename T1, typename T2>
struct Types<T1, T2, internal::None, internal::None, internal::None,
    internal::None, internal::None, internal::None, internal::None,
    internal::None, internal::None, internal::None, internal::None,
    internal::None, internal::None, internal::None, internal::None,
    internal::None, internal::None, internal::None, internal::None,
    internal::None, internal::None, internal::None, internal::None,
    internal::None, internal::None, internal::None, internal::None,
    internal::None, internal::None, internal::None, internal::None,
    internal::None, internal::None, internal::None, internal::None,
    internal::None, internal::None, internal::None, internal::None,
    internal::None, internal::None, internal::None, internal::None,
    internal::None, internal::None, internal::None, internal::None,
    internal::None> {
  typedef internal::Types2<T1, T2> type;
};
template <typename T1, typename T2, typename T3>
struct Types<T1, T2, T3, internal::None, internal::None, internal::None,
    internal::None, internal::None, internal::None, internal::None,
    internal::None, internal::None, internal::None, internal::None,
    internal::None, internal::None, internal::None, internal::None,
    internal::None, internal::None, internal::None, internal::None,
    internal::None, internal::None, internal::None, internal::None,
    internal::None, internal::None, internal::None, internal::None,
    internal::None, internal::None, internal::None, internal::None,
    internal::None, internal::None, internal::None, internal::None,
    internal::None, internal::None, internal::None, internal::None,
    internal::None, internal::None, internal::None, internal::None,
    internal::None, internal::None, internal::None, internal::None> {
  typedef internal::Types3<T1, T2, T3> type;
};
template <typename T1, typename T2, typename T3, typename T4>
struct Types<T1, T2, T3, T4, internal::None, internal::None, internal::None,
    internal::None, internal::None, internal::None, internal::None,
    internal::None, internal::None, internal::None, internal::None,
    internal::None, internal::None, internal::None, internal::None,
    internal::None, internal::None, internal::None, internal::None,
    internal::None, internal::None, internal::None, internal::None,
    internal::None, internal::None, internal::None, internal::None,
    internal::None, internal::None, internal::None, internal::None,
    internal::None, internal::None, internal::None, internal::None,
    internal::None, internal::None, internal::None, internal::None,
    internal::None, internal::None, internal::None, internal::None,
    internal::None, internal::None, internal::None> {
  typedef internal::Types4<T1, T2, T3, T4> type;
};
template <typename T1, typename T2, typename T3, typename T4, typename T5>
struct Types<T1, T2, T3, T4, T5, internal::None, internal::None,
    internal::None, internal::None, internal::None, internal::None,
    internal::None, internal::None, internal::None, internal::None,
    internal::None, internal::None, internal::None, internal::None,
    internal::None, internal::None, internal::None, internal::None,
    internal::None, internal::None, internal::None, internal::None,
    internal::None, internal::None, internal::None, internal::None,
    internal::None, internal::None, internal::None, internal::None,
    internal::None, internal::None, internal::None, internal::None,
    internal::None, internal::None, internal::None, internal::None,
    internal::None, internal::None, internal::None, internal::None,
    internal::None, internal::None, internal::None> {
  typedef internal::Types5<T1, T2, T3, T4, T5> type;
};
template <typename T1, typename T2, typename T3, typename T4, typename T5,
    typename T6>
struct Types<T1, T2, T3, T4, T5, T6, internal::None, internal::None,
    internal::None, internal::None, internal::None, internal::None,
    internal::None, internal::None, internal::None, internal::None,
    internal::None, internal::None, internal::None, internal::None,
    internal::None, internal::None, internal::None, internal::None,
    internal::None, internal::None, internal::None, internal::None,
    internal::None, internal::None, internal::None, internal::None,
    internal::None, internal::None, internal::None, internal::None,
    internal::None, internal::None, internal::None, internal::None,
    internal::None, internal::None, internal::None, internal::None,
    internal::None, internal::None, internal::None, internal::None,
    internal::None, internal::None> {
  typedef internal::Types6<T1, T2, T3, T4, T5, T6> type;
};
template <typename T1, typename T2, typename T3, typename T4, typename T5,
    typename T6, typename T7>
struct Types<T1, T2, T3, T4, T5, T6, T7, internal::None, internal::None,
    internal::None, internal::None, internal::None, internal::None,
    internal::None, internal::None, internal::None, internal::None,
    internal::None, internal::None, internal::None, internal::None,
    internal::None, internal::None, internal::None, internal::None,
    internal::None, internal::None, internal::None, internal::None,
    internal::None, internal::None, internal::None, internal::None,
    internal::None, internal::None, internal::None, internal::None,
    internal::None, internal::None, internal::None, internal::None,
    internal::None, internal::None, internal::None, internal::None,
    internal::None, internal::None, internal::None, internal::None,
    internal::None> {
  typedef internal::Types7<T1, T2, T3, T4, T5, T6, T7> type;
};
template <typename T1, typename T2, typename T3, typename T4, typename T5,
    typename T6, typename T7, typename T8>
struct Types<T1, T2, T3, T4, T5, T6, T7, T8, internal::None, internal::None,
    internal::None, internal::None, internal::None, internal::None,
    internal::None, internal::None, internal::None, internal::None,
    internal::None, internal::None, internal::None, internal::None,
    internal::None, internal::None, internal::None, internal::None,
    internal::None, internal::None, internal::None, internal::None,
    internal::None, internal::None, internal::None, internal::None,
    internal::None, internal::None, internal::None, internal::None,
    internal::None, internal::None, internal::None, internal::None,
    internal::None, internal::None, internal::None, internal::None,
    internal::None, internal::None, internal::None, internal::None> {
  typedef internal::Types8<T1, T2, T3, T4, T5, T6, T7, T8> type;
};
template <typename T1, typename T2, typename T3, typename T4, typename T5,
    typename T6, typename T7, typename T8, typename T9>
struct Types<T1, T2, T3, T4, T5, T6, T7, T8, T9, internal::None,
    internal::None, internal::None, internal::None, internal::None,
    internal::None, internal::None, internal::None, internal::None,
    internal::None, internal::None, internal::None, internal::None,
    internal::None, internal::None, internal::None, internal::None,
    internal::None, internal::None, internal::None, internal::None,
    internal::None, internal::None, internal::None, internal::None,
    internal::None, internal::None, internal::None, internal::None,
    internal::None, internal::None, internal::None, internal::None,
    internal::None, internal::None, internal::None, internal::None,
    internal::None, internal::None, internal::None, internal::None> {
  typedef internal::Types9<T1, T2, T3, T4, T5, T6, T7, T8, T9> type;
};
template <typename T1, typename T2, typename T3, typename T4, typename T5,
    typename T6, typename T7, typename T8, typename T9, typename T10>
struct Types<T1, T2, T3, T4, T5, T6, T7, T8, T9, T10, internal::None,
    internal::None, internal::None, internal::None, internal::None,
    internal::None, internal::None, internal::None, internal::None,
    internal::None, internal::None, internal::None, internal::None,
    internal::None, internal::None, internal::None, internal::None,
    internal::None, internal::None, internal::None, internal::None,
    internal::None, internal::None, internal::None, internal::None,
    internal::None, internal::None, internal::None, internal::None,
    internal::None, internal::None, internal::None, internal::None,
    internal::None, internal::None, internal::None, internal::None,
    internal::None, internal::None, internal::None> {
  typedef internal::Types10<T1, T2, T3, T4, T5, T6, T7, T8, T9, T10> type;
};
template <typename T1, typename T2, typename T3, typename T4, typename T5,
    typename T6, typename T7, typename T8, typename T9, typename T10,
    typename T11>
struct Types<T1, T2, T3, T4, T5, T6, T7, T8, T9, T10, T11, internal::None,
    internal::None, internal::None, internal::None, internal::None,
    internal::None, internal::None, internal::None, internal::None,
    internal::None, internal::None, internal::None, internal::None,
    internal::None, internal::None, internal::None, internal::None,
    internal::None, internal::None, internal::None, internal::None,
    internal::None, internal::None, internal::None, internal::None,
    internal::None, internal::None, internal::None, internal::None,
    internal::None, internal::None, internal::None, internal::None,
    internal::None, internal::None, internal::None, internal::None,
    internal::None, internal::None> {
  typedef internal::Types11<T1, T2, T3, T4, T5, T6, T7, T8, T9, T10, T11> type;
};
template <typename T1, typename T2, typename T3, typename T4, typename T5,
    typename T6, typename T7, typename T8, typename T9, typename T10,
    typename T11, typename T12>
struct Types<T1, T2, T3, T4, T5, T6, T7, T8, T9, T10, T11, T12, internal::None,
    internal::None, internal::None, internal::None, internal::None,
    internal::None, internal::None, internal::None, internal::None,
    internal::None, internal::None, internal::None, internal::None,
    internal::None, internal::None, internal::None, internal::None,
    internal::None, internal::None, internal::None, internal::None,
    internal::None, internal::None, internal::None, internal::None,
    internal::None, internal::None, internal::None, internal::None,
    internal::None, internal::None, internal::None, internal::None,
    internal::None, internal::None, internal::None, internal::None,
    internal::None> {
  typedef internal::Types12<T1, T2, T3, T4, T5, T6, T7, T8, T9, T10, T11,
      T12> type;
};
template <typename T1, typename T2, typename T3, typename T4, typename T5,
    typename T6, typename T7, typename T8, typename T9, typename T10,
    typename T11, typename T12, typename T13>
struct Types<T1, T2, T3, T4, T5, T6, T7, T8, T9, T10, T11, T12, T13,
    internal::None, internal::None, internal::None, internal::None,
    internal::None, internal::None, internal::None, internal::None,
    internal::None, internal::None, internal::None, internal::None,
    internal::None, internal::None, internal::None, internal::None,
    internal::None, internal::None, internal::None, internal::None,
    internal::None, internal::None, internal::None, internal::None,
    internal::None, internal::None, internal::None, internal::None,
    internal::None, internal::None, internal::None, internal::None,
    internal::None, internal::None, internal::None, internal::None,
    internal::None> {
  typedef internal::Types13<T1, T2, T3, T4, T5, T6, T7, T8, T9, T10, T11, T12,
      T13> type;
};
template <typename T1, typename T2, typename T3, typename T4, typename T5,
    typename T6, typename T7, typename T8, typename T9, typename T10,
    typename T11, typename T12, typename T13, typename T14>
struct Types<T1, T2, T3, T4, T5, T6, T7, T8, T9, T10, T11, T12, T13, T14,
    internal::None, internal::None, internal::None, internal::None,
    internal::None, internal::None, internal::None, internal::None,
    internal::None, internal::None, internal::None, internal::None,
    internal::None, internal::None, internal::None, internal::None,
    internal::None, internal::None, internal::None, internal::None,
    internal::None, internal::None, internal::None, internal::None,
    internal::None, internal::None, internal::None, internal::None,
    internal::None, internal::None, internal::None, internal::None,
    internal::None, internal::None, internal::None, internal::None> {
  typedef internal::Types14<T1, T2, T3, T4, T5, T6, T7, T8, T9, T10, T11, T12,
      T13, T14> type;
};
template <typename T1, typename T2, typename T3, typename T4, typename T5,
    typename T6, typename T7, typename T8, typename T9, typename T10,
    typename T11, typename T12, typename T13, typename T14, typename T15>
struct Types<T1, T2, T3, T4, T5, T6, T7, T8, T9, T10, T11, T12, T13, T14, T15,
    internal::None, internal::None, internal::None, internal::None,
    internal::None, internal::None, internal::None, internal::None,
    internal::None, internal::None, internal::None, internal::None,
    internal::None, internal::None, internal::None, internal::None,
    internal::None, internal::None, internal::None, internal::None,
    internal::None, internal::None, internal::None, internal::None,
    internal::None, internal::None, internal::None, internal::None,
    internal::None, internal::None, internal::None, internal::None,
    internal::None, internal::None, internal::None> {
  typedef internal::Types15<T1, T2, T3, T4, T5, T6, T7, T8, T9, T10, T11, T12,
      T13, T14, T15> type;
};
template <typename T1, typename T2, typename T3, typename T4, typename T5,
    typename T6, typename T7, typename T8, typename T9, typename T10,
    typename T11, typename T12, typename T13, typename T14, typename T15,
    typename T16>
struct Types<T1, T2, T3, T4, T5, T6, T7, T8, T9, T10, T11, T12, T13, T14, T15,
    T16, internal::None, internal::None, internal::None, internal::None,
    internal::None, internal::None, internal::None, internal::None,
    internal::None, internal::None, internal::None, internal::None,
    internal::None, internal::None, internal::None, internal::None,
    internal::None, internal::None, internal::None, internal::None,
    internal::None, internal::None, internal::None, internal::None,
    internal::None, internal::None, internal::None, internal::None,
    internal::None, internal::None, internal::None, internal::None,
    internal::None, internal::None> {
  typedef internal::Types16<T1, T2, T3, T4, T5, T6, T7, T8, T9, T10, T11, T12,
      T13, T14, T15, T16> type;
};
template <typename T1, typename T2, typename T3, typename T4, typename T5,
    typename T6, typename T7, typename T8, typename T9, typename T10,
    typename T11, typename T12, typename T13, typename T14, typename T15,
    typename T16, typename T17>
struct Types<T1, T2, T3, T4, T5, T6, T7, T8, T9, T10, T11, T12, T13, T14, T15,
    T16, T17, internal::None, internal::None, internal::None, internal::None,
    internal::None, internal::None, internal::None, internal::None,
    internal::None, internal::None, internal::None, internal::None,
    internal::None, internal::None, internal::None, internal::None,
    internal::None, internal::None, internal::None, internal::None,
    internal::None, internal::None, internal::None, internal::None,
    internal::None, internal::None, internal::None, internal::None,
    internal::None, internal::None, internal::None, internal::None,
    internal::None> {
  typedef internal::Types17<T1, T2, T3, T4, T5, T6, T7, T8, T9, T10, T11, T12,
      T13, T14, T15, T16, T17> type;
};
template <typename T1, typename T2, typename T3, typename T4, typename T5,
    typename T6, typename T7, typename T8, typename T9, typename T10,
    typename T11, typename T12, typename T13, typename T14, typename T15,
    typename T16, typename T17, typename T18>
struct Types<T1, T2, T3, T4, T5, T6, T7, T8, T9, T10, T11, T12, T13, T14, T15,
    T16, T17, T18, internal::None, internal::None, internal::None,
    internal::None, internal::None, internal::None, internal::None,
    internal::None, internal::None, internal::None, internal::None,
    internal::None, internal::None, internal::None, internal::None,
    internal::None, internal::None, internal::None, internal::None,
    internal::None, internal::None, internal::None, internal::None,
    internal::None, internal::None, internal::None, internal::None,
    internal::None, internal::None, internal::None, internal::None,
    internal::None> {
  typedef internal::Types18<T1, T2, T3, T4, T5, T6, T7, T8, T9, T10, T11, T12,
      T13, T14, T15, T16, T17, T18> type;
};
template <typename T1, typename T2, typename T3, typename T4, typename T5,
    typename T6, typename T7, typename T8, typename T9, typename T10,
    typename T11, typename T12, typename T13, typename T14, typename T15,
    typename T16, typename T17, typename T18, typename T19>
struct Types<T1, T2, T3, T4, T5, T6, T7, T8, T9, T10, T11, T12, T13, T14, T15,
    T16, T17, T18, T19, internal::None, internal::None, internal::None,
    internal::None, internal::None, internal::None, internal::None,
    internal::None, internal::None, internal::None, internal::None,
    internal::None, internal::None, internal::None, internal::None,
    internal::None, internal::None, internal::None, internal::None,
    internal::None, internal::None, internal::None, internal::None,
    internal::None, internal::None, internal::None, internal::None,
    internal::None, internal::None, internal::None, internal::None> {
  typedef internal::Types19<T1, T2, T3, T4, T5, T6, T7, T8, T9, T10, T11, T12,
      T13, T14, T15, T16, T17, T18, T19> type;
};
template <typename T1, typename T2, typename T3, typename T4, typename T5,
    typename T6, typename T7, typename T8, typename T9, typename T10,
    typename T11, typename T12, typename T13, typename T14, typename T15,
    typename T16, typename T17, typename T18, typename T19, typename T20>
struct Types<T1, T2, T3, T4, T5, T6, T7, T8, T9, T10, T11, T12, T13, T14, T15,
    T16, T17, T18, T19, T20, internal::None, internal::None, internal::None,
    internal::None, internal::None, internal::None, internal::None,
    internal::None, internal::None, internal::None, internal::None,
    internal::None, internal::None, internal::None, internal::None,
    internal::None, internal::None, internal::None, internal::None,
    internal::None, internal::None, internal::None, internal::None,
    internal::None, internal::None, internal::None, internal::None,
    internal::None, internal::None, internal::None> {
  typedef internal::Types20<T1, T2, T3, T4, T5, T6, T7, T8, T9, T10, T11, T12,
      T13, T14, T15, T16, T17, T18, T19, T20> type;
};
template <typename T1, typename T2, typename T3, typename T4, typename T5,
    typename T6, typename T7, typename T8, typename T9, typename T10,
    typename T11, typename T12, typename T13, typename T14, typename T15,
    typename T16, typename T17, typename T18, typename T19, typename T20,
    typename T21>
struct Types<T1, T2, T3, T4, T5, T6, T7, T8, T9, T10, T11, T12, T13, T14, T15,
    T16, T17, T18, T19, T20, T21, internal::None, internal::None,
    internal::None, internal::None, internal::None, internal::None,
    internal::None, internal::None, internal::None, internal::None,
    internal::None, internal::None, internal::None, internal::None,
    internal::None, internal::None, internal::None, internal::None,
    internal::None, internal::None, internal::None, internal::None,
    internal::None, internal::None, internal::None, internal::None,
    internal::None, internal::None, internal::None> {
  typedef internal::Types21<T1, T2, T3, T4, T5, T6, T7, T8, T9, T10, T11, T12,
      T13, T14, T15, T16, T17, T18, T19, T20, T21> type;
};
template <typename T1, typename T2, typename T3, typename T4, typename T5,
    typename T6, typename T7, typename T8, typename T9, typename T10,
    typename T11, typename T12, typename T13, typename T14, typename T15,
    typename T16, typename T17, typename T18, typename T19, typename T20,
    typename T21, typename T22>
struct Types<T1, T2, T3, T4, T5, T6, T7, T8, T9, T10, T11, T12, T13, T14, T15,
    T16, T17, T18, T19, T20, T21, T22, internal::None, internal::None,
    internal::None, internal::None, internal::None, internal::None,
    internal::None, internal::None, internal::None, internal::None,
    internal::None, internal::None, internal::None, internal::None,
    internal::None, internal::None, internal::None, internal::None,
    internal::None, internal::None, internal::None, internal::None,
    internal::None, internal::None, internal::None, internal::None,
    internal::None, internal::None> {
  typedef internal::Types22<T1, T2, T3, T4, T5, T6, T7, T8, T9, T10, T11, T12,
      T13, T14, T15, T16, T17, T18, T19, T20, T21, T22> type;
};
template <typename T1, typename T2, typename T3, typename T4, typename T5,
    typename T6, typename T7, typename T8, typename T9, typename T10,
    typename T11, typename T12, typename T13, typename T14, typename T15,
    typename T16, typename T17, typename T18, typename T19, typename T20,
    typename T21, typename T22, typename T23>
struct Types<T1, T2, T3, T4, T5, T6, T7, T8, T9, T10, T11, T12, T13, T14, T15,
    T16, T17, T18, T19, T20, T21, T22, T23, internal::None, internal::None,
    internal::None, internal::None, internal::None, internal::None,
    internal::None, internal::None, internal::None, internal::None,
    internal::None, internal::None, internal::None, internal::None,
    internal::None, internal::None, internal::None, internal::None,
    internal::None, internal::None, internal::None, internal::None,
    internal::None, internal::None, internal::None, internal::None,
    internal::None> {
  typedef internal::Types23<T1, T2, T3, T4, T5, T6, T7, T8, T9, T10, T11, T12,
      T13, T14, T15, T16, T17, T18, T19, T20, T21, T22, T23> type;
};
template <typename T1, typename T2, typename T3, typename T4, typename T5,
    typename T6, typename T7, typename T8, typename T9, typename T10,
    typename T11, typename T12, typename T13, typename T14, typename T15,
    typename T16, typename T17, typename T18, typename T19, typename T20,
    typename T21, typename T22, typename T23, typename T24>
struct Types<T1, T2, T3, T4, T5, T6, T7, T8, T9, T10, T11, T12, T13, T14, T15,
    T16, T17, T18, T19, T20, T21, T22, T23, T24, internal::None,
    internal::None, internal::None, internal::None, internal::None,
    internal::None, internal::None, internal::None, internal::None,
    internal::None, internal::None, internal::None, internal::None,
    internal::None, internal::None, internal::None, internal::None,
    internal::None, internal::None, internal::None, internal::None,
    internal::None, internal::None, internal::None, internal::None,
    internal::None> {
  typedef internal::Types24<T1, T2, T3, T4, T5, T6, T7, T8, T9, T10, T11, T12,
      T13, T14, T15, T16, T17, T18, T19, T20, T21, T22, T23, T24> type;
};
template <typename T1, typename T2, typename T3, typename T4, typename T5,
    typename T6, typename T7, typename T8, typename T9, typename T10,
    typename T11, typename T12, typename T13, typename T14, typename T15,
    typename T16, typename T17, typename T18, typename T19, typename T20,
    typename T21, typename T22, typename T23, typename T24, typename T25>
struct Types<T1, T2, T3, T4, T5, T6, T7, T8, T9, T10, T11, T12, T13, T14, T15,
    T16, T17, T18, T19, T20, T21, T22, T23, T24, T25, internal::None,
    internal::None, internal::None, internal::None, internal::None,
    internal::None, internal::None, internal::None, internal::None,
    internal::None, internal::None, internal::None, internal::None,
    internal::None, internal::None, internal::None, internal::None,
    internal::None, internal::None, internal::None, internal::None,
    internal::None, internal::None, internal::None, internal::None> {
  typedef internal::Types25<T1, T2, T3, T4, T5, T6, T7, T8, T9, T10, T11, T12,
      T13, T14, T15, T16, T17, T18, T19, T20, T21, T22, T23, T24, T25> type;
};
template <typename T1, typename T2, typename T3, typename T4, typename T5,
    typename T6, typename T7, typename T8, typename T9, typename T10,
    typename T11, typename T12, typename T13, typename T14, typename T15,
    typename T16, typename T17, typename T18, typename T19, typename T20,
    typename T21, typename T22, typename T23, typename T24, typename T25,
    typename T26>
struct Types<T1, T2, T3, T4, T5, T6, T7, T8, T9, T10, T11, T12, T13, T14, T15,
    T16, T17, T18, T19, T20, T21, T22, T23, T24, T25, T26, internal::None,
    internal::None, internal::None, internal::None, internal::None,
    internal::None, internal::None, internal::None, internal::None,
    internal::None, internal::None, internal::None, internal::None,
    internal::None, internal::None, internal::None, internal::None,
    internal::None, internal::None, internal::None, internal::None,
    internal::None, internal::None, internal::None> {
  typedef internal::Types26<T1, T2, T3, T4, T5, T6, T7, T8, T9, T10, T11, T12,
      T13, T14, T15, T16, T17, T18, T19, T20, T21, T22, T23, T24, T25,
      T26> type;
};
template <typename T1, typename T2, typename T3, typename T4, typename T5,
    typename T6, typename T7, typename T8, typename T9, typename T10,
    typename T11, typename T12, typename T13, typename T14, typename T15,
    typename T16, typename T17, typename T18, typename T19, typename T20,
    typename T21, typename T22, typename T23, typename T24, typename T25,
    typename T26, typename T27>
struct Types<T1, T2, T3, T4, T5, T6, T7, T8, T9, T10, T11, T12, T13, T14, T15,
    T16, T17, T18, T19, T20, T21, T22, T23, T24, T25, T26, T27, internal::None,
    internal::None, internal::None, internal::None, internal::None,
    internal::None, internal::None, internal::None, internal::None,
    internal::None, internal::None, internal::None, internal::None,
    internal::None, internal::None, internal::None, internal::None,
    internal::None, internal::None, internal::None, internal::None,
    internal::None, internal::None> {
  typedef internal::Types27<T1, T2, T3, T4, T5, T6, T7, T8, T9, T10, T11, T12,
      T13, T14, T15, T16, T17, T18, T19, T20, T21, T22, T23, T24, T25, T26,
      T27> type;
};
template <typename T1, typename T2, typename T3, typename T4, typename T5,
    typename T6, typename T7, typename T8, typename T9, typename T10,
    typename T11, typename T12, typename T13, typename T14, typename T15,
    typename T16, typename T17, typename T18, typename T19, typename T20,
    typename T21, typename T22, typename T23, typename T24, typename T25,
    typename T26, typename T27, typename T28>
struct Types<T1, T2, T3, T4, T5, T6, T7, T8, T9, T10, T11, T12, T13, T14, T15,
    T16, T17, T18, T19, T20, T21, T22, T23, T24, T25, T26, T27, T28,
    internal::None, internal::None, internal::None, internal::None,
    internal::None, internal::None, internal::None, internal::None,
    internal::None, internal::None, internal::None, internal::None,
    internal::None, internal::None, internal::None, internal::None,
    internal::None, internal::None, internal::None, internal::None,
    internal::None, internal::None> {
  typedef internal::Types28<T1, T2, T3, T4, T5, T6, T7, T8, T9, T10, T11, T12,
      T13, T14, T15, T16, T17, T18, T19, T20, T21, T22, T23, T24, T25, T26,
      T27, T28> type;
};
template <typename T1, typename T2, typename T3, typename T4, typename T5,
    typename T6, typename T7, typename T8, typename T9, typename T10,
    typename T11, typename T12, typename T13, typename T14, typename T15,
    typename T16, typename T17, typename T18, typename T19, typename T20,
    typename T21, typename T22, typename T23, typename T24, typename T25,
    typename T26, typename T27, typename T28, typename T29>
struct Types<T1, T2, T3, T4, T5, T6, T7, T8, T9, T10, T11, T12, T13, T14, T15,
    T16, T17, T18, T19, T20, T21, T22, T23, T24, T25, T26, T27, T28, T29,
    internal::None, internal::None, internal::None, internal::None,
    internal::None, internal::None, internal::None, internal::None,
    internal::None, internal::None, internal::None, internal::None,
    internal::None, internal::None, internal::None, internal::None,
    internal::None, internal::None, internal::None, internal::None,
    internal::None> {
  typedef internal::Types29<T1, T2, T3, T4, T5, T6, T7, T8, T9, T10, T11, T12,
      T13, T14, T15, T16, T17, T18, T19, T20, T21, T22, T23, T24, T25, T26,
      T27, T28, T29> type;
};
template <typename T1, typename T2, typename T3, typename T4, typename T5,
    typename T6, typename T7, typename T8, typename T9, typename T10,
    typename T11, typename T12, typename T13, typename T14, typename T15,
    typename T16, typename T17, typename T18, typename T19, typename T20,
    typename T21, typename T22, typename T23, typename T24, typename T25,
    typename T26, typename T27, typename T28, typename T29, typename T30>
struct Types<T1, T2, T3, T4, T5, T6, T7, T8, T9, T10, T11, T12, T13, T14, T15,
    T16, T17, T18, T19, T20, T21, T22, T23, T24, T25, T26, T27, T28, T29, T30,
    internal::None, internal::None, internal::None, internal::None,
    internal::None, internal::None, internal::None, internal::None,
    internal::None, internal::None, internal::None, internal::None,
    internal::None, internal::None, internal::None, internal::None,
    internal::None, internal::None, internal::None, internal::None> {
  typedef internal::Types30<T1, T2, T3, T4, T5, T6, T7, T8, T9, T10, T11, T12,
      T13, T14, T15, T16, T17, T18, T19, T20, T21, T22, T23, T24, T25, T26,
      T27, T28, T29, T30> type;
};
template <typename T1, typename T2, typename T3, typename T4, typename T5,
    typename T6, typename T7, typename T8, typename T9, typename T10,
    typename T11, typename T12, typename T13, typename T14, typename T15,
    typename T16, typename T17, typename T18, typename T19, typename T20,
    typename T21, typename T22, typename T23, typename T24, typename T25,
    typename T26, typename T27, typename T28, typename T29, typename T30,
    typename T31>
struct Types<T1, T2, T3, T4, T5, T6, T7, T8, T9, T10, T11, T12, T13, T14, T15,
    T16, T17, T18, T19, T20, T21, T22, T23, T24, T25, T26, T27, T28, T29, T30,
    T31, internal::None, internal::None, internal::None, internal::None,
    internal::None, internal::None, internal::None, internal::None,
    internal::None, internal::None, internal::None, internal::None,
    internal::None, internal::None, internal::None, internal::None,
    internal::None, internal::None, internal::None> {
  typedef internal::Types31<T1, T2, T3, T4, T5, T6, T7, T8, T9, T10, T11, T12,
      T13, T14, T15, T16, T17, T18, T19, T20, T21, T22, T23, T24, T25, T26,
      T27, T28, T29, T30, T31> type;
};
template <typename T1, typename T2, typename T3, typename T4, typename T5,
    typename T6, typename T7, typename T8, typename T9, typename T10,
    typename T11, typename T12, typename T13, typename T14, typename T15,
    typename T16, typename T17, typename T18, typename T19, typename T20,
    typename T21, typename T22, typename T23, typename T24, typename T25,
    typename T26, typename T27, typename T28, typename T29, typename T30,
    typename T31, typename T32>
struct Types<T1, T2, T3, T4, T5, T6, T7, T8, T9, T10, T11, T12, T13, T14, T15,
    T16, T17, T18, T19, T20, T21, T22, T23, T24, T25, T26, T27, T28, T29, T30,
    T31, T32, internal::None, internal::None, internal::None, internal::None,
    internal::None, internal::None, internal::None, internal::None,
    internal::None, internal::None, internal::None, internal::None,
    internal::None, internal::None, internal::None, internal::None,
    internal::None, internal::None> {
  typedef internal::Types32<T1, T2, T3, T4, T5, T6, T7, T8, T9, T10, T11, T12,
      T13, T14, T15, T16, T17, T18, T19, T20, T21, T22, T23, T24, T25, T26,
      T27, T28, T29, T30, T31, T32> type;
};
template <typename T1, typename T2, typename T3, typename T4, typename T5,
    typename T6, typename T7, typename T8, typename T9, typename T10,
    typename T11, typename T12, typename T13, typename T14, typename T15,
    typename T16, typename T17, typename T18, typename T19, typename T20,
    typename T21, typename T22, typename T23, typename T24, typename T25,
    typename T26, typename T27, typename T28, typename T29, typename T30,
    typename T31, typename T32, typename T33>
struct Types<T1, T2, T3, T4, T5, T6, T7, T8, T9, T10, T11, T12, T13, T14, T15,
    T16, T17, T18, T19, T20, T21, T22, T23, T24, T25, T26, T27, T28, T29, T30,
    T31, T32, T33, internal::None, internal::None, internal::None,
    internal::None, internal::None, internal::None, internal::None,
    internal::None, internal::None, internal::None, internal::None,
    internal::None, internal::None, internal::None, internal::None,
    internal::None, internal::None> {
  typedef internal::Types33<T1, T2, T3, T4, T5, T6, T7, T8, T9, T10, T11, T12,
      T13, T14, T15, T16, T17, T18, T19, T20, T21, T22, T23, T24, T25, T26,
      T27, T28, T29, T30, T31, T32, T33> type;
};
template <typename T1, typename T2, typename T3, typename T4, typename T5,
    typename T6, typename T7, typename T8, typename T9, typename T10,
    typename T11, typename T12, typename T13, typename T14, typename T15,
    typename T16, typename T17, typename T18, typename T19, typename T20,
    typename T21, typename T22, typename T23, typename T24, typename T25,
    typename T26, typename T27, typename T28, typename T29, typename T30,
    typename T31, typename T32, typename T33, typename T34>
struct Types<T1, T2, T3, T4, T5, T6, T7, T8, T9, T10, T11, T12, T13, T14, T15,
    T16, T17, T18, T19, T20, T21, T22, T23, T24, T25, T26, T27, T28, T29, T30,
    T31, T32, T33, T34, internal::None, internal::None, internal::None,
    internal::None, internal::None, internal::None, internal::None,
    internal::None, internal::None, internal::None, internal::None,
    internal::None, internal::None, internal::None, internal::None,
    internal::None> {
  typedef internal::Types34<T1, T2, T3, T4, T5, T6, T7, T8, T9, T10, T11, T12,
      T13, T14, T15, T16, T17, T18, T19, T20, T21, T22, T23, T24, T25, T26,
      T27, T28, T29, T30, T31, T32, T33, T34> type;
};
template <typename T1, typename T2, typename T3, typename T4, typename T5,
    typename T6, typename T7, typename T8, typename T9, typename T10,
    typename T11, typename T12, typename T13, typename T14, typename T15,
    typename T16, typename T17, typename T18, typename T19, typename T20,
    typename T21, typename T22, typename T23, typename T24, typename T25,
    typename T26, typename T27, typename T28, typename T29, typename T30,
    typename T31, typename T32, typename T33, typename T34, typename T35>
struct Types<T1, T2, T3, T4, T5, T6, T7, T8, T9, T10, T11, T12, T13, T14, T15,
    T16, T17, T18, T19, T20, T21, T22, T23, T24, T25, T26, T27, T28, T29, T30,
    T31, T32, T33, T34, T35, internal::None, internal::None, internal::None,
    internal::None, internal::None, internal::None, internal::None,
    internal::None, internal::None, internal::None, internal::None,
    internal::None, internal::None, internal::None, internal::None> {
  typedef internal::Types35<T1, T2, T3, T4, T5, T6, T7, T8, T9, T10, T11, T12,
      T13, T14, T15, T16, T17, T18, T19, T20, T21, T22, T23, T24, T25, T26,
      T27, T28, T29, T30, T31, T32, T33, T34, T35> type;
};
template <typename T1, typename T2, typename T3, typename T4, typename T5,
    typename T6, typename T7, typename T8, typename T9, typename T10,
    typename T11, typename T12, typename T13, typename T14, typename T15,
    typename T16, typename T17, typename T18, typename T19, typename T20,
    typename T21, typename T22, typename T23, typename T24, typename T25,
    typename T26, typename T27, typename T28, typename T29, typename T30,
    typename T31, typename T32, typename T33, typename T34, typename T35,
    typename T36>
struct Types<T1, T2, T3, T4, T5, T6, T7, T8, T9, T10, T11, T12, T13, T14, T15,
    T16, T17, T18, T19, T20, T21, T22, T23, T24, T25, T26, T27, T28, T29, T30,
    T31, T32, T33, T34, T35, T36, internal::None, internal::None,
    internal::None, internal::None, internal::None, internal::None,
    internal::None, internal::None, internal::None, internal::None,
    internal::None, internal::None, internal::None, internal::None> {
  typedef internal::Types36<T1, T2, T3, T4, T5, T6, T7, T8, T9, T10, T11, T12,
      T13, T14, T15, T16, T17, T18, T19, T20, T21, T22, T23, T24, T25, T26,
      T27, T28, T29, T30, T31, T32, T33, T34, T35, T36> type;
};
template <typename T1, typename T2, typename T3, typename T4, typename T5,
    typename T6, typename T7, typename T8, typename T9, typename T10,
    typename T11, typename T12, typename T13, typename T14, typename T15,
    typename T16, typename T17, typename T18, typename T19, typename T20,
    typename T21, typename T22, typename T23, typename T24, typename T25,
    typename T26, typename T27, typename T28, typename T29, typename T30,
    typename T31, typename T32, typename T33, typename T34, typename T35,
    typename T36, typename T37>
struct Types<T1, T2, T3, T4, T5, T6, T7, T8, T9, T10, T11, T12, T13, T14, T15,
    T16, T17, T18, T19, T20, T21, T22, T23, T24, T25, T26, T27, T28, T29, T30,
    T31, T32, T33, T34, T35, T36, T37, internal::None, internal::None,
    internal::None, internal::None, internal::None, internal::None,
    internal::None, internal::None, internal::None, internal::None,
    internal::None, internal::None, internal::None> {
  typedef internal::Types37<T1, T2, T3, T4, T5, T6, T7, T8, T9, T10, T11, T12,
      T13, T14, T15, T16, T17, T18, T19, T20, T21, T22, T23, T24, T25, T26,
      T27, T28, T29, T30, T31, T32, T33, T34, T35, T36, T37> type;
};
template <typename T1, typename T2, typename T3, typename T4, typename T5,
    typename T6, typename T7, typename T8, typename T9, typename T10,
    typename T11, typename T12, typename T13, typename T14, typename T15,
    typename T16, typename T17, typename T18, typename T19, typename T20,
    typename T21, typename T22, typename T23, typename T24, typename T25,
    typename T26, typename T27, typename T28, typename T29, typename T30,
    typename T31, typename T32, typename T33, typename T34, typename T35,
    typename T36, typename T37, typename T38>
struct Types<T1, T2, T3, T4, T5, T6, T7, T8, T9, T10, T11, T12, T13, T14, T15,
    T16, T17, T18, T19, T20, T21, T22, T23, T24, T25, T26, T27, T28, T29, T30,
    T31, T32, T33, T34, T35, T36, T37, T38, internal::None, internal::None,
    internal::None, internal::None, internal::None, internal::None,
    internal::None, internal::None, internal::None, internal::None,
    internal::None, internal::None> {
  typedef internal::Types38<T1, T2, T3, T4, T5, T6, T7, T8, T9, T10, T11, T12,
      T13, T14, T15, T16, T17, T18, T19, T20, T21, T22, T23, T24, T25, T26,
      T27, T28, T29, T30, T31, T32, T33, T34, T35, T36, T37, T38> type;
};
template <typename T1, typename T2, typename T3, typename T4, typename T5,
    typename T6, typename T7, typename T8, typename T9, typename T10,
    typename T11, typename T12, typename T13, typename T14, typename T15,
    typename T16, typename T17, typename T18, typename T19, typename T20,
    typename T21, typename T22, typename T23, typename T24, typename T25,
    typename T26, typename T27, typename T28, typename T29, typename T30,
    typename T31, typename T32, typename T33, typename T34, typename T35,
    typename T36, typename T37, typename T38, typename T39>
struct Types<T1, T2, T3, T4, T5, T6, T7, T8, T9, T10, T11, T12, T13, T14, T15,
    T16, T17, T18, T19, T20, T21, T22, T23, T24, T25, T26, T27, T28, T29, T30,
    T31, T32, T33, T34, T35, T36, T37, T38, T39, internal::None,
    internal::None, internal::None, internal::None, internal::None,
    internal::None, internal::None, internal::None, internal::None,
    internal::None, internal::None> {
  typedef internal::Types39<T1, T2, T3, T4, T5, T6, T7, T8, T9, T10, T11, T12,
      T13, T14, T15, T16, T17, T18, T19, T20, T21, T22, T23, T24, T25, T26,
      T27, T28, T29, T30, T31, T32, T33, T34, T35, T36, T37, T38, T39> type;
};
template <typename T1, typename T2, typename T3, typename T4, typename T5,
    typename T6, typename T7, typename T8, typename T9, typename T10,
    typename T11, typename T12, typename T13, typename T14, typename T15,
    typename T16, typename T17, typename T18, typename T19, typename T20,
    typename T21, typename T22, typename T23, typename T24, typename T25,
    typename T26, typename T27, typename T28, typename T29, typename T30,
    typename T31, typename T32, typename T33, typename T34, typename T35,
    typename T36, typename T37, typename T38, typename T39, typename T40>
struct Types<T1, T2, T3, T4, T5, T6, T7, T8, T9, T10, T11, T12, T13, T14, T15,
    T16, T17, T18, T19, T20, T21, T22, T23, T24, T25, T26, T27, T28, T29, T30,
    T31, T32, T33, T34, T35, T36, T37, T38, T39, T40, internal::None,
    internal::None, internal::None, internal::None, internal::None,
    internal::None, internal::None, internal::None, internal::None,
    internal::None> {
  typedef internal::Types40<T1, T2, T3, T4, T5, T6, T7, T8, T9, T10, T11, T12,
      T13, T14, T15, T16, T17, T18, T19, T20, T21, T22, T23, T24, T25, T26,
      T27, T28, T29, T30, T31, T32, T33, T34, T35, T36, T37, T38, T39,
      T40> type;
};
template <typename T1, typename T2, typename T3, typename T4, typename T5,
    typename T6, typename T7, typename T8, typename T9, typename T10,
    typename T11, typename T12, typename T13, typename T14, typename T15,
    typename T16, typename T17, typename T18, typename T19, typename T20,
    typename T21, typename T22, typename T23, typename T24, typename T25,
    typename T26, typename T27, typename T28, typename T29, typename T30,
    typename T31, typename T32, typename T33, typename T34, typename T35,
    typename T36, typename T37, typename T38, typename T39, typename T40,
    typename T41>
struct Types<T1, T2, T3, T4, T5, T6, T7, T8, T9, T10, T11, T12, T13, T14, T15,
    T16, T17, T18, T19, T20, T21, T22, T23, T24, T25, T26, T27, T28, T29, T30,
    T31, T32, T33, T34, T35, T36, T37, T38, T39, T40, T41, internal::None,
    internal::None, internal::None, internal::None, internal::None,
    internal::None, internal::None, internal::None, internal::None> {
  typedef internal::Types41<T1, T2, T3, T4, T5, T6, T7, T8, T9, T10, T11, T12,
      T13, T14, T15, T16, T17, T18, T19, T20, T21, T22, T23, T24, T25, T26,
      T27, T28, T29, T30, T31, T32, T33, T34, T35, T36, T37, T38, T39, T40,
      T41> type;
};
template <typename T1, typename T2, typename T3, typename T4, typename T5,
    typename T6, typename T7, typename T8, typename T9, typename T10,
    typename T11, typename T12, typename T13, typename T14, typename T15,
    typename T16, typename T17, typename T18, typename T19, typename T20,
    typename T21, typename T22, typename T23, typename T24, typename T25,
    typename T26, typename T27, typename T28, typename T29, typename T30,
    typename T31, typename T32, typename T33, typename T34, typename T35,
    typename T36, typename T37, typename T38, typename T39, typename T40,
    typename T41, typename T42>
struct Types<T1, T2, T3, T4, T5, T6, T7, T8, T9, T10, T11, T12, T13, T14, T15,
    T16, T17, T18, T19, T20, T21, T22, T23, T24, T25, T26, T27, T28, T29, T30,
    T31, T32, T33, T34, T35, T36, T37, T38, T39, T40, T41, T42, internal::None,
    internal::None, internal::None, internal::None, internal::None,
    internal::None, internal::None, internal::None> {
  typedef internal::Types42<T1, T2, T3, T4, T5, T6, T7, T8, T9, T10, T11, T12,
      T13, T14, T15, T16, T17, T18, T19, T20, T21, T22, T23, T24, T25, T26,
      T27, T28, T29, T30, T31, T32, T33, T34, T35, T36, T37, T38, T39, T40,
      T41, T42> type;
};
template <typename T1, typename T2, typename T3, typename T4, typename T5,
    typename T6, typename T7, typename T8, typename T9, typename T10,
    typename T11, typename T12, typename T13, typename T14, typename T15,
    typename T16, typename T17, typename T18, typename T19, typename T20,
    typename T21, typename T22, typename T23, typename T24, typename T25,
    typename T26, typename T27, typename T28, typename T29, typename T30,
    typename T31, typename T32, typename T33, typename T34, typename T35,
    typename T36, typename T37, typename T38, typename T39, typename T40,
    typename T41, typename T42, typename T43>
struct Types<T1, T2, T3, T4, T5, T6, T7, T8, T9, T10, T11, T12, T13, T14, T15,
    T16, T17, T18, T19, T20, T21, T22, T23, T24, T25, T26, T27, T28, T29, T30,
    T31, T32, T33, T34, T35, T36, T37, T38, T39, T40, T41, T42, T43,
    internal::None, internal::None, internal::None, internal::None,
    internal::None, internal::None, internal::None> {
  typedef internal::Types43<T1, T2, T3, T4, T5, T6, T7, T8, T9, T10, T11, T12,
      T13, T14, T15, T16, T17, T18, T19, T20, T21, T22, T23, T24, T25, T26,
      T27, T28, T29, T30, T31, T32, T33, T34, T35, T36, T37, T38, T39, T40,
      T41, T42, T43> type;
};
template <typename T1, typename T2, typename T3, typename T4, typename T5,
    typename T6, typename T7, typename T8, typename T9, typename T10,
    typename T11, typename T12, typename T13, typename T14, typename T15,
    typename T16, typename T17, typename T18, typename T19, typename T20,
    typename T21, typename T22, typename T23, typename T24, typename T25,
    typename T26, typename T27, typename T28, typename T29, typename T30,
    typename T31, typename T32, typename T33, typename T34, typename T35,
    typename T36, typename T37, typename T38, typename T39, typename T40,
    typename T41, typename T42, typename T43, typename T44>
struct Types<T1, T2, T3, T4, T5, T6, T7, T8, T9, T10, T11, T12, T13, T14, T15,
    T16, T17, T18, T19, T20, T21, T22, T23, T24, T25, T26, T27, T28, T29, T30,
    T31, T32, T33, T34, T35, T36, T37, T38, T39, T40, T41, T42, T43, T44,
    internal::None, internal::None, internal::None, internal::None,
    internal::None, internal::None> {
  typedef internal::Types44<T1, T2, T3, T4, T5, T6, T7, T8, T9, T10, T11, T12,
      T13, T14, T15, T16, T17, T18, T19, T20, T21, T22, T23, T24, T25, T26,
      T27, T28, T29, T30, T31, T32, T33, T34, T35, T36, T37, T38, T39, T40,
      T41, T42, T43, T44> type;
};
template <typename T1, typename T2, typename T3, typename T4, typename T5,
    typename T6, typename T7, typename T8, typename T9, typename T10,
    typename T11, typename T12, typename T13, typename T14, typename T15,
    typename T16, typename T17, typename T18, typename T19, typename T20,
    typename T21, typename T22, typename T23, typename T24, typename T25,
    typename T26, typename T27, typename T28, typename T29, typename T30,
    typename T31, typename T32, typename T33, typename T34, typename T35,
    typename T36, typename T37, typename T38, typename T39, typename T40,
    typename T41, typename T42, typename T43, typename T44, typename T45>
struct Types<T1, T2, T3, T4, T5, T6, T7, T8, T9, T10, T11, T12, T13, T14, T15,
    T16, T17, T18, T19, T20, T21, T22, T23, T24, T25, T26, T27, T28, T29, T30,
    T31, T32, T33, T34, T35, T36, T37, T38, T39, T40, T41, T42, T43, T44, T45,
    internal::None, internal::None, internal::None, internal::None,
    internal::None> {
  typedef internal::Types45<T1, T2, T3, T4, T5, T6, T7, T8, T9, T10, T11, T12,
      T13, T14, T15, T16, T17, T18, T19, T20, T21, T22, T23, T24, T25, T26,
      T27, T28, T29, T30, T31, T32, T33, T34, T35, T36, T37, T38, T39, T40,
      T41, T42, T43, T44, T45> type;
};
template <typename T1, typename T2, typename T3, typename T4, typename T5,
    typename T6, typename T7, typename T8, typename T9, typename T10,
    typename T11, typename T12, typename T13, typename T14, typename T15,
    typename T16, typename T17, typename T18, typename T19, typename T20,
    typename T21, typename T22, typename T23, typename T24, typename T25,
    typename T26, typename T27, typename T28, typename T29, typename T30,
    typename T31, typename T32, typename T33, typename T34, typename T35,
    typename T36, typename T37, typename T38, typename T39, typename T40,
    typename T41, typename T42, typename T43, typename T44, typename T45,
    typename T46>
struct Types<T1, T2, T3, T4, T5, T6, T7, T8, T9, T10, T11, T12, T13, T14, T15,
    T16, T17, T18, T19, T20, T21, T22, T23, T24, T25, T26, T27, T28, T29, T30,
    T31, T32, T33, T34, T35, T36, T37, T38, T39, T40, T41, T42, T43, T44, T45,
    T46, internal::None, internal::None, internal::None, internal::None> {
  typedef internal::Types46<T1, T2, T3, T4, T5, T6, T7, T8, T9, T10, T11, T12,
      T13, T14, T15, T16, T17, T18, T19, T20, T21, T22, T23, T24, T25, T26,
      T27, T28, T29, T30, T31, T32, T33, T34, T35, T36, T37, T38, T39, T40,
      T41, T42, T43, T44, T45, T46> type;
};
template <typename T1, typename T2, typename T3, typename T4, typename T5,
    typename T6, typename T7, typename T8, typename T9, typename T10,
    typename T11, typename T12, typename T13, typename T14, typename T15,
    typename T16, typename T17, typename T18, typename T19, typename T20,
    typename T21, typename T22, typename T23, typename T24, typename T25,
    typename T26, typename T27, typename T28, typename T29, typename T30,
    typename T31, typename T32, typename T33, typename T34, typename T35,
    typename T36, typename T37, typename T38, typename T39, typename T40,
    typename T41, typename T42, typename T43, typename T44, typename T45,
    typename T46, typename T47>
struct Types<T1, T2, T3, T4, T5, T6, T7, T8, T9, T10, T11, T12, T13, T14, T15,
    T16, T17, T18, T19, T20, T21, T22, T23, T24, T25, T26, T27, T28, T29, T30,
    T31, T32, T33, T34, T35, T36, T37, T38, T39, T40, T41, T42, T43, T44, T45,
    T46, T47, internal::None, internal::None, internal::None> {
  typedef internal::Types47<T1, T2, T3, T4, T5, T6, T7, T8, T9, T10, T11, T12,
      T13, T14, T15, T16, T17, T18, T19, T20, T21, T22, T23, T24, T25, T26,
      T27, T28, T29, T30, T31, T32, T33, T34, T35, T36, T37, T38, T39, T40,
      T41, T42, T43, T44, T45, T46, T47> type;
};
template <typename T1, typename T2, typename T3, typename T4, typename T5,
    typename T6, typename T7, typename T8, typename T9, typename T10,
    typename T11, typename T12, typename T13, typename T14, typename T15,
    typename T16, typename T17, typename T18, typename T19, typename T20,
    typename T21, typename T22, typename T23, typename T24, typename T25,
    typename T26, typename T27, typename T28, typename T29, typename T30,
    typename T31, typename T32, typename T33, typename T34, typename T35,
    typename T36, typename T37, typename T38, typename T39, typename T40,
    typename T41, typename T42, typename T43, typename T44, typename T45,
    typename T46, typename T47, typename T48>
struct Types<T1, T2, T3, T4, T5, T6, T7, T8, T9, T10, T11, T12, T13, T14, T15,
    T16, T17, T18, T19, T20, T21, T22, T23, T24, T25, T26, T27, T28, T29, T30,
    T31, T32, T33, T34, T35, T36, T37, T38, T39, T40, T41, T42, T43, T44, T45,
    T46, T47, T48, internal::None, internal::None> {
  typedef internal::Types48<T1, T2, T3, T4, T5, T6, T7, T8, T9, T10, T11, T12,
      T13, T14, T15, T16, T17, T18, T19, T20, T21, T22, T23, T24, T25, T26,
      T27, T28, T29, T30, T31, T32, T33, T34, T35, T36, T37, T38, T39, T40,
      T41, T42, T43, T44, T45, T46, T47, T48> type;
};
template <typename T1, typename T2, typename T3, typename T4, typename T5,
    typename T6, typename T7, typename T8, typename T9, typename T10,
    typename T11, typename T12, typename T13, typename T14, typename T15,
    typename T16, typename T17, typename T18, typename T19, typename T20,
    typename T21, typename T22, typename T23, typename T24, typename T25,
    typename T26, typename T27, typename T28, typename T29, typename T30,
    typename T31, typename T32, typename T33, typename T34, typename T35,
    typename T36, typename T37, typename T38, typename T39, typename T40,
    typename T41, typename T42, typename T43, typename T44, typename T45,
    typename T46, typename T47, typename T48, typename T49>
struct Types<T1, T2, T3, T4, T5, T6, T7, T8, T9, T10, T11, T12, T13, T14, T15,
    T16, T17, T18, T19, T20, T21, T22, T23, T24, T25, T26, T27, T28, T29, T30,
    T31, T32, T33, T34, T35, T36, T37, T38, T39, T40, T41, T42, T43, T44, T45,
    T46, T47, T48, T49, internal::None> {
  typedef internal::Types49<T1, T2, T3, T4, T5, T6, T7, T8, T9, T10, T11, T12,
      T13, T14, T15, T16, T17, T18, T19, T20, T21, T22, T23, T24, T25, T26,
      T27, T28, T29, T30, T31, T32, T33, T34, T35, T36, T37, T38, T39, T40,
      T41, T42, T43, T44, T45, T46, T47, T48, T49> type;
};

namespace internal {

# define GTEST_TEMPLATE_ template <typename T> class

// The template "selector" struct TemplateSel<Tmpl> is used to
// represent Tmpl, which must be a class template with one type
// parameter, as a type.  TemplateSel<Tmpl>::Bind<T>::type is defined
// as the type Tmpl<T>.  This allows us to actually instantiate the
// template "selected" by TemplateSel<Tmpl>.
//
// This trick is necessary for simulating typedef for class templates,
// which C++ doesn't support directly.
template <GTEST_TEMPLATE_ Tmpl>
struct TemplateSel {
  template <typename T>
  struct Bind {
    typedef Tmpl<T> type;
  };
};

# define GTEST_BIND_(TmplSel, T) \
  TmplSel::template Bind<T>::type

// A unique struct template used as the default value for the
// arguments of class template Templates.  This allows us to simulate
// variadic templates (e.g. Templates<int>, Templates<int, double>,
// and etc), which C++ doesn't support directly.
template <typename T>
struct NoneT {};

// The following family of struct and struct templates are used to
// represent template lists.  In particular, TemplatesN<T1, T2, ...,
// TN> represents a list of N templates (T1, T2, ..., and TN).  Except
// for Templates0, every struct in the family has two member types:
// Head for the selector of the first template in the list, and Tail
// for the rest of the list.

// The empty template list.
struct Templates0 {};

// Template lists of length 1, 2, 3, and so on.

template <GTEST_TEMPLATE_ T1>
struct Templates1 {
  typedef TemplateSel<T1> Head;
  typedef Templates0 Tail;
};
template <GTEST_TEMPLATE_ T1, GTEST_TEMPLATE_ T2>
struct Templates2 {
  typedef TemplateSel<T1> Head;
  typedef Templates1<T2> Tail;
};

template <GTEST_TEMPLATE_ T1, GTEST_TEMPLATE_ T2, GTEST_TEMPLATE_ T3>
struct Templates3 {
  typedef TemplateSel<T1> Head;
  typedef Templates2<T2, T3> Tail;
};

template <GTEST_TEMPLATE_ T1, GTEST_TEMPLATE_ T2, GTEST_TEMPLATE_ T3,
    GTEST_TEMPLATE_ T4>
struct Templates4 {
  typedef TemplateSel<T1> Head;
  typedef Templates3<T2, T3, T4> Tail;
};

template <GTEST_TEMPLATE_ T1, GTEST_TEMPLATE_ T2, GTEST_TEMPLATE_ T3,
    GTEST_TEMPLATE_ T4, GTEST_TEMPLATE_ T5>
struct Templates5 {
  typedef TemplateSel<T1> Head;
  typedef Templates4<T2, T3, T4, T5> Tail;
};

template <GTEST_TEMPLATE_ T1, GTEST_TEMPLATE_ T2, GTEST_TEMPLATE_ T3,
    GTEST_TEMPLATE_ T4, GTEST_TEMPLATE_ T5, GTEST_TEMPLATE_ T6>
struct Templates6 {
  typedef TemplateSel<T1> Head;
  typedef Templates5<T2, T3, T4, T5, T6> Tail;
};

template <GTEST_TEMPLATE_ T1, GTEST_TEMPLATE_ T2, GTEST_TEMPLATE_ T3,
    GTEST_TEMPLATE_ T4, GTEST_TEMPLATE_ T5, GTEST_TEMPLATE_ T6,
    GTEST_TEMPLATE_ T7>
struct Templates7 {
  typedef TemplateSel<T1> Head;
  typedef Templates6<T2, T3, T4, T5, T6, T7> Tail;
};

template <GTEST_TEMPLATE_ T1, GTEST_TEMPLATE_ T2, GTEST_TEMPLATE_ T3,
    GTEST_TEMPLATE_ T4, GTEST_TEMPLATE_ T5, GTEST_TEMPLATE_ T6,
    GTEST_TEMPLATE_ T7, GTEST_TEMPLATE_ T8>
struct Templates8 {
  typedef TemplateSel<T1> Head;
  typedef Templates7<T2, T3, T4, T5, T6, T7, T8> Tail;
};

template <GTEST_TEMPLATE_ T1, GTEST_TEMPLATE_ T2, GTEST_TEMPLATE_ T3,
    GTEST_TEMPLATE_ T4, GTEST_TEMPLATE_ T5, GTEST_TEMPLATE_ T6,
    GTEST_TEMPLATE_ T7, GTEST_TEMPLATE_ T8, GTEST_TEMPLATE_ T9>
struct Templates9 {
  typedef TemplateSel<T1> Head;
  typedef Templates8<T2, T3, T4, T5, T6, T7, T8, T9> Tail;
};

template <GTEST_TEMPLATE_ T1, GTEST_TEMPLATE_ T2, GTEST_TEMPLATE_ T3,
    GTEST_TEMPLATE_ T4, GTEST_TEMPLATE_ T5, GTEST_TEMPLATE_ T6,
    GTEST_TEMPLATE_ T7, GTEST_TEMPLATE_ T8, GTEST_TEMPLATE_ T9,
    GTEST_TEMPLATE_ T10>
struct Templates10 {
  typedef TemplateSel<T1> Head;
  typedef Templates9<T2, T3, T4, T5, T6, T7, T8, T9, T10> Tail;
};

template <GTEST_TEMPLATE_ T1, GTEST_TEMPLATE_ T2, GTEST_TEMPLATE_ T3,
    GTEST_TEMPLATE_ T4, GTEST_TEMPLATE_ T5, GTEST_TEMPLATE_ T6,
    GTEST_TEMPLATE_ T7, GTEST_TEMPLATE_ T8, GTEST_TEMPLATE_ T9,
    GTEST_TEMPLATE_ T10, GTEST_TEMPLATE_ T11>
struct Templates11 {
  typedef TemplateSel<T1> Head;
  typedef Templates10<T2, T3, T4, T5, T6, T7, T8, T9, T10, T11> Tail;
};

template <GTEST_TEMPLATE_ T1, GTEST_TEMPLATE_ T2, GTEST_TEMPLATE_ T3,
    GTEST_TEMPLATE_ T4, GTEST_TEMPLATE_ T5, GTEST_TEMPLATE_ T6,
    GTEST_TEMPLATE_ T7, GTEST_TEMPLATE_ T8, GTEST_TEMPLATE_ T9,
    GTEST_TEMPLATE_ T10, GTEST_TEMPLATE_ T11, GTEST_TEMPLATE_ T12>
struct Templates12 {
  typedef TemplateSel<T1> Head;
  typedef Templates11<T2, T3, T4, T5, T6, T7, T8, T9, T10, T11, T12> Tail;
};

template <GTEST_TEMPLATE_ T1, GTEST_TEMPLATE_ T2, GTEST_TEMPLATE_ T3,
    GTEST_TEMPLATE_ T4, GTEST_TEMPLATE_ T5, GTEST_TEMPLATE_ T6,
    GTEST_TEMPLATE_ T7, GTEST_TEMPLATE_ T8, GTEST_TEMPLATE_ T9,
    GTEST_TEMPLATE_ T10, GTEST_TEMPLATE_ T11, GTEST_TEMPLATE_ T12,
    GTEST_TEMPLATE_ T13>
struct Templates13 {
  typedef TemplateSel<T1> Head;
  typedef Templates12<T2, T3, T4, T5, T6, T7, T8, T9, T10, T11, T12, T13> Tail;
};

template <GTEST_TEMPLATE_ T1, GTEST_TEMPLATE_ T2, GTEST_TEMPLATE_ T3,
    GTEST_TEMPLATE_ T4, GTEST_TEMPLATE_ T5, GTEST_TEMPLATE_ T6,
    GTEST_TEMPLATE_ T7, GTEST_TEMPLATE_ T8, GTEST_TEMPLATE_ T9,
    GTEST_TEMPLATE_ T10, GTEST_TEMPLATE_ T11, GTEST_TEMPLATE_ T12,
    GTEST_TEMPLATE_ T13, GTEST_TEMPLATE_ T14>
struct Templates14 {
  typedef TemplateSel<T1> Head;
  typedef Templates13<T2, T3, T4, T5, T6, T7, T8, T9, T10, T11, T12, T13,
      T14> Tail;
};

template <GTEST_TEMPLATE_ T1, GTEST_TEMPLATE_ T2, GTEST_TEMPLATE_ T3,
    GTEST_TEMPLATE_ T4, GTEST_TEMPLATE_ T5, GTEST_TEMPLATE_ T6,
    GTEST_TEMPLATE_ T7, GTEST_TEMPLATE_ T8, GTEST_TEMPLATE_ T9,
    GTEST_TEMPLATE_ T10, GTEST_TEMPLATE_ T11, GTEST_TEMPLATE_ T12,
    GTEST_TEMPLATE_ T13, GTEST_TEMPLATE_ T14, GTEST_TEMPLATE_ T15>
struct Templates15 {
  typedef TemplateSel<T1> Head;
  typedef Templates14<T2, T3, T4, T5, T6, T7, T8, T9, T10, T11, T12, T13, T14,
      T15> Tail;
};

template <GTEST_TEMPLATE_ T1, GTEST_TEMPLATE_ T2, GTEST_TEMPLATE_ T3,
    GTEST_TEMPLATE_ T4, GTEST_TEMPLATE_ T5, GTEST_TEMPLATE_ T6,
    GTEST_TEMPLATE_ T7, GTEST_TEMPLATE_ T8, GTEST_TEMPLATE_ T9,
    GTEST_TEMPLATE_ T10, GTEST_TEMPLATE_ T11, GTEST_TEMPLATE_ T12,
    GTEST_TEMPLATE_ T13, GTEST_TEMPLATE_ T14, GTEST_TEMPLATE_ T15,
    GTEST_TEMPLATE_ T16>
struct Templates16 {
  typedef TemplateSel<T1> Head;
  typedef Templates15<T2, T3, T4, T5, T6, T7, T8, T9, T10, T11, T12, T13, T14,
      T15, T16> Tail;
};

template <GTEST_TEMPLATE_ T1, GTEST_TEMPLATE_ T2, GTEST_TEMPLATE_ T3,
    GTEST_TEMPLATE_ T4, GTEST_TEMPLATE_ T5, GTEST_TEMPLATE_ T6,
    GTEST_TEMPLATE_ T7, GTEST_TEMPLATE_ T8, GTEST_TEMPLATE_ T9,
    GTEST_TEMPLATE_ T10, GTEST_TEMPLATE_ T11, GTEST_TEMPLATE_ T12,
    GTEST_TEMPLATE_ T13, GTEST_TEMPLATE_ T14, GTEST_TEMPLATE_ T15,
    GTEST_TEMPLATE_ T16, GTEST_TEMPLATE_ T17>
struct Templates17 {
  typedef TemplateSel<T1> Head;
  typedef Templates16<T2, T3, T4, T5, T6, T7, T8, T9, T10, T11, T12, T13, T14,
      T15, T16, T17> Tail;
};

template <GTEST_TEMPLATE_ T1, GTEST_TEMPLATE_ T2, GTEST_TEMPLATE_ T3,
    GTEST_TEMPLATE_ T4, GTEST_TEMPLATE_ T5, GTEST_TEMPLATE_ T6,
    GTEST_TEMPLATE_ T7, GTEST_TEMPLATE_ T8, GTEST_TEMPLATE_ T9,
    GTEST_TEMPLATE_ T10, GTEST_TEMPLATE_ T11, GTEST_TEMPLATE_ T12,
    GTEST_TEMPLATE_ T13, GTEST_TEMPLATE_ T14, GTEST_TEMPLATE_ T15,
    GTEST_TEMPLATE_ T16, GTEST_TEMPLATE_ T17, GTEST_TEMPLATE_ T18>
struct Templates18 {
  typedef TemplateSel<T1> Head;
  typedef Templates17<T2, T3, T4, T5, T6, T7, T8, T9, T10, T11, T12, T13, T14,
      T15, T16, T17, T18> Tail;
};

template <GTEST_TEMPLATE_ T1, GTEST_TEMPLATE_ T2, GTEST_TEMPLATE_ T3,
    GTEST_TEMPLATE_ T4, GTEST_TEMPLATE_ T5, GTEST_TEMPLATE_ T6,
    GTEST_TEMPLATE_ T7, GTEST_TEMPLATE_ T8, GTEST_TEMPLATE_ T9,
    GTEST_TEMPLATE_ T10, GTEST_TEMPLATE_ T11, GTEST_TEMPLATE_ T12,
    GTEST_TEMPLATE_ T13, GTEST_TEMPLATE_ T14, GTEST_TEMPLATE_ T15,
    GTEST_TEMPLATE_ T16, GTEST_TEMPLATE_ T17, GTEST_TEMPLATE_ T18,
    GTEST_TEMPLATE_ T19>
struct Templates19 {
  typedef TemplateSel<T1> Head;
  typedef Templates18<T2, T3, T4, T5, T6, T7, T8, T9, T10, T11, T12, T13, T14,
      T15, T16, T17, T18, T19> Tail;
};

template <GTEST_TEMPLATE_ T1, GTEST_TEMPLATE_ T2, GTEST_TEMPLATE_ T3,
    GTEST_TEMPLATE_ T4, GTEST_TEMPLATE_ T5, GTEST_TEMPLATE_ T6,
    GTEST_TEMPLATE_ T7, GTEST_TEMPLATE_ T8, GTEST_TEMPLATE_ T9,
    GTEST_TEMPLATE_ T10, GTEST_TEMPLATE_ T11, GTEST_TEMPLATE_ T12,
    GTEST_TEMPLATE_ T13, GTEST_TEMPLATE_ T14, GTEST_TEMPLATE_ T15,
    GTEST_TEMPLATE_ T16, GTEST_TEMPLATE_ T17, GTEST_TEMPLATE_ T18,
    GTEST_TEMPLATE_ T19, GTEST_TEMPLATE_ T20>
struct Templates20 {
  typedef TemplateSel<T1> Head;
  typedef Templates19<T2, T3, T4, T5, T6, T7, T8, T9, T10, T11, T12, T13, T14,
      T15, T16, T17, T18, T19, T20> Tail;
};

template <GTEST_TEMPLATE_ T1, GTEST_TEMPLATE_ T2, GTEST_TEMPLATE_ T3,
    GTEST_TEMPLATE_ T4, GTEST_TEMPLATE_ T5, GTEST_TEMPLATE_ T6,
    GTEST_TEMPLATE_ T7, GTEST_TEMPLATE_ T8, GTEST_TEMPLATE_ T9,
    GTEST_TEMPLATE_ T10, GTEST_TEMPLATE_ T11, GTEST_TEMPLATE_ T12,
    GTEST_TEMPLATE_ T13, GTEST_TEMPLATE_ T14, GTEST_TEMPLATE_ T15,
    GTEST_TEMPLATE_ T16, GTEST_TEMPLATE_ T17, GTEST_TEMPLATE_ T18,
    GTEST_TEMPLATE_ T19, GTEST_TEMPLATE_ T20, GTEST_TEMPLATE_ T21>
struct Templates21 {
  typedef TemplateSel<T1> Head;
  typedef Templates20<T2, T3, T4, T5, T6, T7, T8, T9, T10, T11, T12, T13, T14,
      T15, T16, T17, T18, T19, T20, T21> Tail;
};

template <GTEST_TEMPLATE_ T1, GTEST_TEMPLATE_ T2, GTEST_TEMPLATE_ T3,
    GTEST_TEMPLATE_ T4, GTEST_TEMPLATE_ T5, GTEST_TEMPLATE_ T6,
    GTEST_TEMPLATE_ T7, GTEST_TEMPLATE_ T8, GTEST_TEMPLATE_ T9,
    GTEST_TEMPLATE_ T10, GTEST_TEMPLATE_ T11, GTEST_TEMPLATE_ T12,
    GTEST_TEMPLATE_ T13, GTEST_TEMPLATE_ T14, GTEST_TEMPLATE_ T15,
    GTEST_TEMPLATE_ T16, GTEST_TEMPLATE_ T17, GTEST_TEMPLATE_ T18,
    GTEST_TEMPLATE_ T19, GTEST_TEMPLATE_ T20, GTEST_TEMPLATE_ T21,
    GTEST_TEMPLATE_ T22>
struct Templates22 {
  typedef TemplateSel<T1> Head;
  typedef Templates21<T2, T3, T4, T5, T6, T7, T8, T9, T10, T11, T12, T13, T14,
      T15, T16, T17, T18, T19, T20, T21, T22> Tail;
};

template <GTEST_TEMPLATE_ T1, GTEST_TEMPLATE_ T2, GTEST_TEMPLATE_ T3,
    GTEST_TEMPLATE_ T4, GTEST_TEMPLATE_ T5, GTEST_TEMPLATE_ T6,
    GTEST_TEMPLATE_ T7, GTEST_TEMPLATE_ T8, GTEST_TEMPLATE_ T9,
    GTEST_TEMPLATE_ T10, GTEST_TEMPLATE_ T11, GTEST_TEMPLATE_ T12,
    GTEST_TEMPLATE_ T13, GTEST_TEMPLATE_ T14, GTEST_TEMPLATE_ T15,
    GTEST_TEMPLATE_ T16, GTEST_TEMPLATE_ T17, GTEST_TEMPLATE_ T18,
    GTEST_TEMPLATE_ T19, GTEST_TEMPLATE_ T20, GTEST_TEMPLATE_ T21,
    GTEST_TEMPLATE_ T22, GTEST_TEMPLATE_ T23>
struct Templates23 {
  typedef TemplateSel<T1> Head;
  typedef Templates22<T2, T3, T4, T5, T6, T7, T8, T9, T10, T11, T12, T13, T14,
      T15, T16, T17, T18, T19, T20, T21, T22, T23> Tail;
};

template <GTEST_TEMPLATE_ T1, GTEST_TEMPLATE_ T2, GTEST_TEMPLATE_ T3,
    GTEST_TEMPLATE_ T4, GTEST_TEMPLATE_ T5, GTEST_TEMPLATE_ T6,
    GTEST_TEMPLATE_ T7, GTEST_TEMPLATE_ T8, GTEST_TEMPLATE_ T9,
    GTEST_TEMPLATE_ T10, GTEST_TEMPLATE_ T11, GTEST_TEMPLATE_ T12,
    GTEST_TEMPLATE_ T13, GTEST_TEMPLATE_ T14, GTEST_TEMPLATE_ T15,
    GTEST_TEMPLATE_ T16, GTEST_TEMPLATE_ T17, GTEST_TEMPLATE_ T18,
    GTEST_TEMPLATE_ T19, GTEST_TEMPLATE_ T20, GTEST_TEMPLATE_ T21,
    GTEST_TEMPLATE_ T22, GTEST_TEMPLATE_ T23, GTEST_TEMPLATE_ T24>
struct Templates24 {
  typedef TemplateSel<T1> Head;
  typedef Templates23<T2, T3, T4, T5, T6, T7, T8, T9, T10, T11, T12, T13, T14,
      T15, T16, T17, T18, T19, T20, T21, T22, T23, T24> Tail;
};

template <GTEST_TEMPLATE_ T1, GTEST_TEMPLATE_ T2, GTEST_TEMPLATE_ T3,
    GTEST_TEMPLATE_ T4, GTEST_TEMPLATE_ T5, GTEST_TEMPLATE_ T6,
    GTEST_TEMPLATE_ T7, GTEST_TEMPLATE_ T8, GTEST_TEMPLATE_ T9,
    GTEST_TEMPLATE_ T10, GTEST_TEMPLATE_ T11, GTEST_TEMPLATE_ T12,
    GTEST_TEMPLATE_ T13, GTEST_TEMPLATE_ T14, GTEST_TEMPLATE_ T15,
    GTEST_TEMPLATE_ T16, GTEST_TEMPLATE_ T17, GTEST_TEMPLATE_ T18,
    GTEST_TEMPLATE_ T19, GTEST_TEMPLATE_ T20, GTEST_TEMPLATE_ T21,
    GTEST_TEMPLATE_ T22, GTEST_TEMPLATE_ T23, GTEST_TEMPLATE_ T24,
    GTEST_TEMPLATE_ T25>
struct Templates25 {
  typedef TemplateSel<T1> Head;
  typedef Templates24<T2, T3, T4, T5, T6, T7, T8, T9, T10, T11, T12, T13, T14,
      T15, T16, T17, T18, T19, T20, T21, T22, T23, T24, T25> Tail;
};

template <GTEST_TEMPLATE_ T1, GTEST_TEMPLATE_ T2, GTEST_TEMPLATE_ T3,
    GTEST_TEMPLATE_ T4, GTEST_TEMPLATE_ T5, GTEST_TEMPLATE_ T6,
    GTEST_TEMPLATE_ T7, GTEST_TEMPLATE_ T8, GTEST_TEMPLATE_ T9,
    GTEST_TEMPLATE_ T10, GTEST_TEMPLATE_ T11, GTEST_TEMPLATE_ T12,
    GTEST_TEMPLATE_ T13, GTEST_TEMPLATE_ T14, GTEST_TEMPLATE_ T15,
    GTEST_TEMPLATE_ T16, GTEST_TEMPLATE_ T17, GTEST_TEMPLATE_ T18,
    GTEST_TEMPLATE_ T19, GTEST_TEMPLATE_ T20, GTEST_TEMPLATE_ T21,
    GTEST_TEMPLATE_ T22, GTEST_TEMPLATE_ T23, GTEST_TEMPLATE_ T24,
    GTEST_TEMPLATE_ T25, GTEST_TEMPLATE_ T26>
struct Templates26 {
  typedef TemplateSel<T1> Head;
  typedef Templates25<T2, T3, T4, T5, T6, T7, T8, T9, T10, T11, T12, T13, T14,
      T15, T16, T17, T18, T19, T20, T21, T22, T23, T24, T25, T26> Tail;
};

template <GTEST_TEMPLATE_ T1, GTEST_TEMPLATE_ T2, GTEST_TEMPLATE_ T3,
    GTEST_TEMPLATE_ T4, GTEST_TEMPLATE_ T5, GTEST_TEMPLATE_ T6,
    GTEST_TEMPLATE_ T7, GTEST_TEMPLATE_ T8, GTEST_TEMPLATE_ T9,
    GTEST_TEMPLATE_ T10, GTEST_TEMPLATE_ T11, GTEST_TEMPLATE_ T12,
    GTEST_TEMPLATE_ T13, GTEST_TEMPLATE_ T14, GTEST_TEMPLATE_ T15,
    GTEST_TEMPLATE_ T16, GTEST_TEMPLATE_ T17, GTEST_TEMPLATE_ T18,
    GTEST_TEMPLATE_ T19, GTEST_TEMPLATE_ T20, GTEST_TEMPLATE_ T21,
    GTEST_TEMPLATE_ T22, GTEST_TEMPLATE_ T23, GTEST_TEMPLATE_ T24,
    GTEST_TEMPLATE_ T25, GTEST_TEMPLATE_ T26, GTEST_TEMPLATE_ T27>
struct Templates27 {
  typedef TemplateSel<T1> Head;
  typedef Templates26<T2, T3, T4, T5, T6, T7, T8, T9, T10, T11, T12, T13, T14,
      T15, T16, T17, T18, T19, T20, T21, T22, T23, T24, T25, T26, T27> Tail;
};

template <GTEST_TEMPLATE_ T1, GTEST_TEMPLATE_ T2, GTEST_TEMPLATE_ T3,
    GTEST_TEMPLATE_ T4, GTEST_TEMPLATE_ T5, GTEST_TEMPLATE_ T6,
    GTEST_TEMPLATE_ T7, GTEST_TEMPLATE_ T8, GTEST_TEMPLATE_ T9,
    GTEST_TEMPLATE_ T10, GTEST_TEMPLATE_ T11, GTEST_TEMPLATE_ T12,
    GTEST_TEMPLATE_ T13, GTEST_TEMPLATE_ T14, GTEST_TEMPLATE_ T15,
    GTEST_TEMPLATE_ T16, GTEST_TEMPLATE_ T17, GTEST_TEMPLATE_ T18,
    GTEST_TEMPLATE_ T19, GTEST_TEMPLATE_ T20, GTEST_TEMPLATE_ T21,
    GTEST_TEMPLATE_ T22, GTEST_TEMPLATE_ T23, GTEST_TEMPLATE_ T24,
    GTEST_TEMPLATE_ T25, GTEST_TEMPLATE_ T26, GTEST_TEMPLATE_ T27,
    GTEST_TEMPLATE_ T28>
struct Templates28 {
  typedef TemplateSel<T1> Head;
  typedef Templates27<T2, T3, T4, T5, T6, T7, T8, T9, T10, T11, T12, T13, T14,
      T15, T16, T17, T18, T19, T20, T21, T22, T23, T24, T25, T26, T27,
      T28> Tail;
};

template <GTEST_TEMPLATE_ T1, GTEST_TEMPLATE_ T2, GTEST_TEMPLATE_ T3,
    GTEST_TEMPLATE_ T4, GTEST_TEMPLATE_ T5, GTEST_TEMPLATE_ T6,
    GTEST_TEMPLATE_ T7, GTEST_TEMPLATE_ T8, GTEST_TEMPLATE_ T9,
    GTEST_TEMPLATE_ T10, GTEST_TEMPLATE_ T11, GTEST_TEMPLATE_ T12,
    GTEST_TEMPLATE_ T13, GTEST_TEMPLATE_ T14, GTEST_TEMPLATE_ T15,
    GTEST_TEMPLATE_ T16, GTEST_TEMPLATE_ T17, GTEST_TEMPLATE_ T18,
    GTEST_TEMPLATE_ T19, GTEST_TEMPLATE_ T20, GTEST_TEMPLATE_ T21,
    GTEST_TEMPLATE_ T22, GTEST_TEMPLATE_ T23, GTEST_TEMPLATE_ T24,
    GTEST_TEMPLATE_ T25, GTEST_TEMPLATE_ T26, GTEST_TEMPLATE_ T27,
    GTEST_TEMPLATE_ T28, GTEST_TEMPLATE_ T29>
struct Templates29 {
  typedef TemplateSel<T1> Head;
  typedef Templates28<T2, T3, T4, T5, T6, T7, T8, T9, T10, T11, T12, T13, T14,
      T15, T16, T17, T18, T19, T20, T21, T22, T23, T24, T25, T26, T27, T28,
      T29> Tail;
};

template <GTEST_TEMPLATE_ T1, GTEST_TEMPLATE_ T2, GTEST_TEMPLATE_ T3,
    GTEST_TEMPLATE_ T4, GTEST_TEMPLATE_ T5, GTEST_TEMPLATE_ T6,
    GTEST_TEMPLATE_ T7, GTEST_TEMPLATE_ T8, GTEST_TEMPLATE_ T9,
    GTEST_TEMPLATE_ T10, GTEST_TEMPLATE_ T11, GTEST_TEMPLATE_ T12,
    GTEST_TEMPLATE_ T13, GTEST_TEMPLATE_ T14, GTEST_TEMPLATE_ T15,
    GTEST_TEMPLATE_ T16, GTEST_TEMPLATE_ T17, GTEST_TEMPLATE_ T18,
    GTEST_TEMPLATE_ T19, GTEST_TEMPLATE_ T20, GTEST_TEMPLATE_ T21,
    GTEST_TEMPLATE_ T22, GTEST_TEMPLATE_ T23, GTEST_TEMPLATE_ T24,
    GTEST_TEMPLATE_ T25, GTEST_TEMPLATE_ T26, GTEST_TEMPLATE_ T27,
    GTEST_TEMPLATE_ T28, GTEST_TEMPLATE_ T29, GTEST_TEMPLATE_ T30>
struct Templates30 {
  typedef TemplateSel<T1> Head;
  typedef Templates29<T2, T3, T4, T5, T6, T7, T8, T9, T10, T11, T12, T13, T14,
      T15, T16, T17, T18, T19, T20, T21, T22, T23, T24, T25, T26, T27, T28,
      T29, T30> Tail;
};

template <GTEST_TEMPLATE_ T1, GTEST_TEMPLATE_ T2, GTEST_TEMPLATE_ T3,
    GTEST_TEMPLATE_ T4, GTEST_TEMPLATE_ T5, GTEST_TEMPLATE_ T6,
    GTEST_TEMPLATE_ T7, GTEST_TEMPLATE_ T8, GTEST_TEMPLATE_ T9,
    GTEST_TEMPLATE_ T10, GTEST_TEMPLATE_ T11, GTEST_TEMPLATE_ T12,
    GTEST_TEMPLATE_ T13, GTEST_TEMPLATE_ T14, GTEST_TEMPLATE_ T15,
    GTEST_TEMPLATE_ T16, GTEST_TEMPLATE_ T17, GTEST_TEMPLATE_ T18,
    GTEST_TEMPLATE_ T19, GTEST_TEMPLATE_ T20, GTEST_TEMPLATE_ T21,
    GTEST_TEMPLATE_ T22, GTEST_TEMPLATE_ T23, GTEST_TEMPLATE_ T24,
    GTEST_TEMPLATE_ T25, GTEST_TEMPLATE_ T26, GTEST_TEMPLATE_ T27,
    GTEST_TEMPLATE_ T28, GTEST_TEMPLATE_ T29, GTEST_TEMPLATE_ T30,
    GTEST_TEMPLATE_ T31>
struct Templates31 {
  typedef TemplateSel<T1> Head;
  typedef Templates30<T2, T3, T4, T5, T6, T7, T8, T9, T10, T11, T12, T13, T14,
      T15, T16, T17, T18, T19, T20, T21, T22, T23, T24, T25, T26, T27, T28,
      T29, T30, T31> Tail;
};

template <GTEST_TEMPLATE_ T1, GTEST_TEMPLATE_ T2, GTEST_TEMPLATE_ T3,
    GTEST_TEMPLATE_ T4, GTEST_TEMPLATE_ T5, GTEST_TEMPLATE_ T6,
    GTEST_TEMPLATE_ T7, GTEST_TEMPLATE_ T8, GTEST_TEMPLATE_ T9,
    GTEST_TEMPLATE_ T10, GTEST_TEMPLATE_ T11, GTEST_TEMPLATE_ T12,
    GTEST_TEMPLATE_ T13, GTEST_TEMPLATE_ T14, GTEST_TEMPLATE_ T15,
    GTEST_TEMPLATE_ T16, GTEST_TEMPLATE_ T17, GTEST_TEMPLATE_ T18,
    GTEST_TEMPLATE_ T19, GTEST_TEMPLATE_ T20, GTEST_TEMPLATE_ T21,
    GTEST_TEMPLATE_ T22, GTEST_TEMPLATE_ T23, GTEST_TEMPLATE_ T24,
    GTEST_TEMPLATE_ T25, GTEST_TEMPLATE_ T26, GTEST_TEMPLATE_ T27,
    GTEST_TEMPLATE_ T28, GTEST_TEMPLATE_ T29, GTEST_TEMPLATE_ T30,
    GTEST_TEMPLATE_ T31, GTEST_TEMPLATE_ T32>
struct Templates32 {
  typedef TemplateSel<T1> Head;
  typedef Templates31<T2, T3, T4, T5, T6, T7, T8, T9, T10, T11, T12, T13, T14,
      T15, T16, T17, T18, T19, T20, T21, T22, T23, T24, T25, T26, T27, T28,
      T29, T30, T31, T32> Tail;
};

template <GTEST_TEMPLATE_ T1, GTEST_TEMPLATE_ T2, GTEST_TEMPLATE_ T3,
    GTEST_TEMPLATE_ T4, GTEST_TEMPLATE_ T5, GTEST_TEMPLATE_ T6,
    GTEST_TEMPLATE_ T7, GTEST_TEMPLATE_ T8, GTEST_TEMPLATE_ T9,
    GTEST_TEMPLATE_ T10, GTEST_TEMPLATE_ T11, GTEST_TEMPLATE_ T12,
    GTEST_TEMPLATE_ T13, GTEST_TEMPLATE_ T14, GTEST_TEMPLATE_ T15,
    GTEST_TEMPLATE_ T16, GTEST_TEMPLATE_ T17, GTEST_TEMPLATE_ T18,
    GTEST_TEMPLATE_ T19, GTEST_TEMPLATE_ T20, GTEST_TEMPLATE_ T21,
    GTEST_TEMPLATE_ T22, GTEST_TEMPLATE_ T23, GTEST_TEMPLATE_ T24,
    GTEST_TEMPLATE_ T25, GTEST_TEMPLATE_ T26, GTEST_TEMPLATE_ T27,
    GTEST_TEMPLATE_ T28, GTEST_TEMPLATE_ T29, GTEST_TEMPLATE_ T30,
    GTEST_TEMPLATE_ T31, GTEST_TEMPLATE_ T32, GTEST_TEMPLATE_ T33>
struct Templates33 {
  typedef TemplateSel<T1> Head;
  typedef Templates32<T2, T3, T4, T5, T6, T7, T8, T9, T10, T11, T12, T13, T14,
      T15, T16, T17, T18, T19, T20, T21, T22, T23, T24, T25, T26, T27, T28,
      T29, T30, T31, T32, T33> Tail;
};

template <GTEST_TEMPLATE_ T1, GTEST_TEMPLATE_ T2, GTEST_TEMPLATE_ T3,
    GTEST_TEMPLATE_ T4, GTEST_TEMPLATE_ T5, GTEST_TEMPLATE_ T6,
    GTEST_TEMPLATE_ T7, GTEST_TEMPLATE_ T8, GTEST_TEMPLATE_ T9,
    GTEST_TEMPLATE_ T10, GTEST_TEMPLATE_ T11, GTEST_TEMPLATE_ T12,
    GTEST_TEMPLATE_ T13, GTEST_TEMPLATE_ T14, GTEST_TEMPLATE_ T15,
    GTEST_TEMPLATE_ T16, GTEST_TEMPLATE_ T17, GTEST_TEMPLATE_ T18,
    GTEST_TEMPLATE_ T19, GTEST_TEMPLATE_ T20, GTEST_TEMPLATE_ T21,
    GTEST_TEMPLATE_ T22, GTEST_TEMPLATE_ T23, GTEST_TEMPLATE_ T24,
    GTEST_TEMPLATE_ T25, GTEST_TEMPLATE_ T26, GTEST_TEMPLATE_ T27,
    GTEST_TEMPLATE_ T28, GTEST_TEMPLATE_ T29, GTEST_TEMPLATE_ T30,
    GTEST_TEMPLATE_ T31, GTEST_TEMPLATE_ T32, GTEST_TEMPLATE_ T33,
    GTEST_TEMPLATE_ T34>
struct Templates34 {
  typedef TemplateSel<T1> Head;
  typedef Templates33<T2, T3, T4, T5, T6, T7, T8, T9, T10, T11, T12, T13, T14,
      T15, T16, T17, T18, T19, T20, T21, T22, T23, T24, T25, T26, T27, T28,
      T29, T30, T31, T32, T33, T34> Tail;
};

template <GTEST_TEMPLATE_ T1, GTEST_TEMPLATE_ T2, GTEST_TEMPLATE_ T3,
    GTEST_TEMPLATE_ T4, GTEST_TEMPLATE_ T5, GTEST_TEMPLATE_ T6,
    GTEST_TEMPLATE_ T7, GTEST_TEMPLATE_ T8, GTEST_TEMPLATE_ T9,
    GTEST_TEMPLATE_ T10, GTEST_TEMPLATE_ T11, GTEST_TEMPLATE_ T12,
    GTEST_TEMPLATE_ T13, GTEST_TEMPLATE_ T14, GTEST_TEMPLATE_ T15,
    GTEST_TEMPLATE_ T16, GTEST_TEMPLATE_ T17, GTEST_TEMPLATE_ T18,
    GTEST_TEMPLATE_ T19, GTEST_TEMPLATE_ T20, GTEST_TEMPLATE_ T21,
    GTEST_TEMPLATE_ T22, GTEST_TEMPLATE_ T23, GTEST_TEMPLATE_ T24,
    GTEST_TEMPLATE_ T25, GTEST_TEMPLATE_ T26, GTEST_TEMPLATE_ T27,
    GTEST_TEMPLATE_ T28, GTEST_TEMPLATE_ T29, GTEST_TEMPLATE_ T30,
    GTEST_TEMPLATE_ T31, GTEST_TEMPLATE_ T32, GTEST_TEMPLATE_ T33,
    GTEST_TEMPLATE_ T34, GTEST_TEMPLATE_ T35>
struct Templates35 {
  typedef TemplateSel<T1> Head;
  typedef Templates34<T2, T3, T4, T5, T6, T7, T8, T9, T10, T11, T12, T13, T14,
      T15, T16, T17, T18, T19, T20, T21, T22, T23, T24, T25, T26, T27, T28,
      T29, T30, T31, T32, T33, T34, T35> Tail;
};

template <GTEST_TEMPLATE_ T1, GTEST_TEMPLATE_ T2, GTEST_TEMPLATE_ T3,
    GTEST_TEMPLATE_ T4, GTEST_TEMPLATE_ T5, GTEST_TEMPLATE_ T6,
    GTEST_TEMPLATE_ T7, GTEST_TEMPLATE_ T8, GTEST_TEMPLATE_ T9,
    GTEST_TEMPLATE_ T10, GTEST_TEMPLATE_ T11, GTEST_TEMPLATE_ T12,
    GTEST_TEMPLATE_ T13, GTEST_TEMPLATE_ T14, GTEST_TEMPLATE_ T15,
    GTEST_TEMPLATE_ T16, GTEST_TEMPLATE_ T17, GTEST_TEMPLATE_ T18,
    GTEST_TEMPLATE_ T19, GTEST_TEMPLATE_ T20, GTEST_TEMPLATE_ T21,
    GTEST_TEMPLATE_ T22, GTEST_TEMPLATE_ T23, GTEST_TEMPLATE_ T24,
    GTEST_TEMPLATE_ T25, GTEST_TEMPLATE_ T26, GTEST_TEMPLATE_ T27,
    GTEST_TEMPLATE_ T28, GTEST_TEMPLATE_ T29, GTEST_TEMPLATE_ T30,
    GTEST_TEMPLATE_ T31, GTEST_TEMPLATE_ T32, GTEST_TEMPLATE_ T33,
    GTEST_TEMPLATE_ T34, GTEST_TEMPLATE_ T35, GTEST_TEMPLATE_ T36>
struct Templates36 {
  typedef TemplateSel<T1> Head;
  typedef Templates35<T2, T3, T4, T5, T6, T7, T8, T9, T10, T11, T12, T13, T14,
      T15, T16, T17, T18, T19, T20, T21, T22, T23, T24, T25, T26, T27, T28,
      T29, T30, T31, T32, T33, T34, T35, T36> Tail;
};

template <GTEST_TEMPLATE_ T1, GTEST_TEMPLATE_ T2, GTEST_TEMPLATE_ T3,
    GTEST_TEMPLATE_ T4, GTEST_TEMPLATE_ T5, GTEST_TEMPLATE_ T6,
    GTEST_TEMPLATE_ T7, GTEST_TEMPLATE_ T8, GTEST_TEMPLATE_ T9,
    GTEST_TEMPLATE_ T10, GTEST_TEMPLATE_ T11, GTEST_TEMPLATE_ T12,
    GTEST_TEMPLATE_ T13, GTEST_TEMPLATE_ T14, GTEST_TEMPLATE_ T15,
    GTEST_TEMPLATE_ T16, GTEST_TEMPLATE_ T17, GTEST_TEMPLATE_ T18,
    GTEST_TEMPLATE_ T19, GTEST_TEMPLATE_ T20, GTEST_TEMPLATE_ T21,
    GTEST_TEMPLATE_ T22, GTEST_TEMPLATE_ T23, GTEST_TEMPLATE_ T24,
    GTEST_TEMPLATE_ T25, GTEST_TEMPLATE_ T26, GTEST_TEMPLATE_ T27,
    GTEST_TEMPLATE_ T28, GTEST_TEMPLATE_ T29, GTEST_TEMPLATE_ T30,
    GTEST_TEMPLATE_ T31, GTEST_TEMPLATE_ T32, GTEST_TEMPLATE_ T33,
    GTEST_TEMPLATE_ T34, GTEST_TEMPLATE_ T35, GTEST_TEMPLATE_ T36,
    GTEST_TEMPLATE_ T37>
struct Templates37 {
  typedef TemplateSel<T1> Head;
  typedef Templates36<T2, T3, T4, T5, T6, T7, T8, T9, T10, T11, T12, T13, T14,
      T15, T16, T17, T18, T19, T20, T21, T22, T23, T24, T25, T26, T27, T28,
      T29, T30, T31, T32, T33, T34, T35, T36, T37> Tail;
};

template <GTEST_TEMPLATE_ T1, GTEST_TEMPLATE_ T2, GTEST_TEMPLATE_ T3,
    GTEST_TEMPLATE_ T4, GTEST_TEMPLATE_ T5, GTEST_TEMPLATE_ T6,
    GTEST_TEMPLATE_ T7, GTEST_TEMPLATE_ T8, GTEST_TEMPLATE_ T9,
    GTEST_TEMPLATE_ T10, GTEST_TEMPLATE_ T11, GTEST_TEMPLATE_ T12,
    GTEST_TEMPLATE_ T13, GTEST_TEMPLATE_ T14, GTEST_TEMPLATE_ T15,
    GTEST_TEMPLATE_ T16, GTEST_TEMPLATE_ T17, GTEST_TEMPLATE_ T18,
    GTEST_TEMPLATE_ T19, GTEST_TEMPLATE_ T20, GTEST_TEMPLATE_ T21,
    GTEST_TEMPLATE_ T22, GTEST_TEMPLATE_ T23, GTEST_TEMPLATE_ T24,
    GTEST_TEMPLATE_ T25, GTEST_TEMPLATE_ T26, GTEST_TEMPLATE_ T27,
    GTEST_TEMPLATE_ T28, GTEST_TEMPLATE_ T29, GTEST_TEMPLATE_ T30,
    GTEST_TEMPLATE_ T31, GTEST_TEMPLATE_ T32, GTEST_TEMPLATE_ T33,
    GTEST_TEMPLATE_ T34, GTEST_TEMPLATE_ T35, GTEST_TEMPLATE_ T36,
    GTEST_TEMPLATE_ T37, GTEST_TEMPLATE_ T38>
struct Templates38 {
  typedef TemplateSel<T1> Head;
  typedef Templates37<T2, T3, T4, T5, T6, T7, T8, T9, T10, T11, T12, T13, T14,
      T15, T16, T17, T18, T19, T20, T21, T22, T23, T24, T25, T26, T27, T28,
      T29, T30, T31, T32, T33, T34, T35, T36, T37, T38> Tail;
};

template <GTEST_TEMPLATE_ T1, GTEST_TEMPLATE_ T2, GTEST_TEMPLATE_ T3,
    GTEST_TEMPLATE_ T4, GTEST_TEMPLATE_ T5, GTEST_TEMPLATE_ T6,
    GTEST_TEMPLATE_ T7, GTEST_TEMPLATE_ T8, GTEST_TEMPLATE_ T9,
    GTEST_TEMPLATE_ T10, GTEST_TEMPLATE_ T11, GTEST_TEMPLATE_ T12,
    GTEST_TEMPLATE_ T13, GTEST_TEMPLATE_ T14, GTEST_TEMPLATE_ T15,
    GTEST_TEMPLATE_ T16, GTEST_TEMPLATE_ T17, GTEST_TEMPLATE_ T18,
    GTEST_TEMPLATE_ T19, GTEST_TEMPLATE_ T20, GTEST_TEMPLATE_ T21,
    GTEST_TEMPLATE_ T22, GTEST_TEMPLATE_ T23, GTEST_TEMPLATE_ T24,
    GTEST_TEMPLATE_ T25, GTEST_TEMPLATE_ T26, GTEST_TEMPLATE_ T27,
    GTEST_TEMPLATE_ T28, GTEST_TEMPLATE_ T29, GTEST_TEMPLATE_ T30,
    GTEST_TEMPLATE_ T31, GTEST_TEMPLATE_ T32, GTEST_TEMPLATE_ T33,
    GTEST_TEMPLATE_ T34, GTEST_TEMPLATE_ T35, GTEST_TEMPLATE_ T36,
    GTEST_TEMPLATE_ T37, GTEST_TEMPLATE_ T38, GTEST_TEMPLATE_ T39>
struct Templates39 {
  typedef TemplateSel<T1> Head;
  typedef Templates38<T2, T3, T4, T5, T6, T7, T8, T9, T10, T11, T12, T13, T14,
      T15, T16, T17, T18, T19, T20, T21, T22, T23, T24, T25, T26, T27, T28,
      T29, T30, T31, T32, T33, T34, T35, T36, T37, T38, T39> Tail;
};

template <GTEST_TEMPLATE_ T1, GTEST_TEMPLATE_ T2, GTEST_TEMPLATE_ T3,
    GTEST_TEMPLATE_ T4, GTEST_TEMPLATE_ T5, GTEST_TEMPLATE_ T6,
    GTEST_TEMPLATE_ T7, GTEST_TEMPLATE_ T8, GTEST_TEMPLATE_ T9,
    GTEST_TEMPLATE_ T10, GTEST_TEMPLATE_ T11, GTEST_TEMPLATE_ T12,
    GTEST_TEMPLATE_ T13, GTEST_TEMPLATE_ T14, GTEST_TEMPLATE_ T15,
    GTEST_TEMPLATE_ T16, GTEST_TEMPLATE_ T17, GTEST_TEMPLATE_ T18,
    GTEST_TEMPLATE_ T19, GTEST_TEMPLATE_ T20, GTEST_TEMPLATE_ T21,
    GTEST_TEMPLATE_ T22, GTEST_TEMPLATE_ T23, GTEST_TEMPLATE_ T24,
    GTEST_TEMPLATE_ T25, GTEST_TEMPLATE_ T26, GTEST_TEMPLATE_ T27,
    GTEST_TEMPLATE_ T28, GTEST_TEMPLATE_ T29, GTEST_TEMPLATE_ T30,
    GTEST_TEMPLATE_ T31, GTEST_TEMPLATE_ T32, GTEST_TEMPLATE_ T33,
    GTEST_TEMPLATE_ T34, GTEST_TEMPLATE_ T35, GTEST_TEMPLATE_ T36,
    GTEST_TEMPLATE_ T37, GTEST_TEMPLATE_ T38, GTEST_TEMPLATE_ T39,
    GTEST_TEMPLATE_ T40>
struct Templates40 {
  typedef TemplateSel<T1> Head;
  typedef Templates39<T2, T3, T4, T5, T6, T7, T8, T9, T10, T11, T12, T13, T14,
      T15, T16, T17, T18, T19, T20, T21, T22, T23, T24, T25, T26, T27, T28,
      T29, T30, T31, T32, T33, T34, T35, T36, T37, T38, T39, T40> Tail;
};

template <GTEST_TEMPLATE_ T1, GTEST_TEMPLATE_ T2, GTEST_TEMPLATE_ T3,
    GTEST_TEMPLATE_ T4, GTEST_TEMPLATE_ T5, GTEST_TEMPLATE_ T6,
    GTEST_TEMPLATE_ T7, GTEST_TEMPLATE_ T8, GTEST_TEMPLATE_ T9,
    GTEST_TEMPLATE_ T10, GTEST_TEMPLATE_ T11, GTEST_TEMPLATE_ T12,
    GTEST_TEMPLATE_ T13, GTEST_TEMPLATE_ T14, GTEST_TEMPLATE_ T15,
    GTEST_TEMPLATE_ T16, GTEST_TEMPLATE_ T17, GTEST_TEMPLATE_ T18,
    GTEST_TEMPLATE_ T19, GTEST_TEMPLATE_ T20, GTEST_TEMPLATE_ T21,
    GTEST_TEMPLATE_ T22, GTEST_TEMPLATE_ T23, GTEST_TEMPLATE_ T24,
    GTEST_TEMPLATE_ T25, GTEST_TEMPLATE_ T26, GTEST_TEMPLATE_ T27,
    GTEST_TEMPLATE_ T28, GTEST_TEMPLATE_ T29, GTEST_TEMPLATE_ T30,
    GTEST_TEMPLATE_ T31, GTEST_TEMPLATE_ T32, GTEST_TEMPLATE_ T33,
    GTEST_TEMPLATE_ T34, GTEST_TEMPLATE_ T35, GTEST_TEMPLATE_ T36,
    GTEST_TEMPLATE_ T37, GTEST_TEMPLATE_ T38, GTEST_TEMPLATE_ T39,
    GTEST_TEMPLATE_ T40, GTEST_TEMPLATE_ T41>
struct Templates41 {
  typedef TemplateSel<T1> Head;
  typedef Templates40<T2, T3, T4, T5, T6, T7, T8, T9, T10, T11, T12, T13, T14,
      T15, T16, T17, T18, T19, T20, T21, T22, T23, T24, T25, T26, T27, T28,
      T29, T30, T31, T32, T33, T34, T35, T36, T37, T38, T39, T40, T41> Tail;
};

template <GTEST_TEMPLATE_ T1, GTEST_TEMPLATE_ T2, GTEST_TEMPLATE_ T3,
    GTEST_TEMPLATE_ T4, GTEST_TEMPLATE_ T5, GTEST_TEMPLATE_ T6,
    GTEST_TEMPLATE_ T7, GTEST_TEMPLATE_ T8, GTEST_TEMPLATE_ T9,
    GTEST_TEMPLATE_ T10, GTEST_TEMPLATE_ T11, GTEST_TEMPLATE_ T12,
    GTEST_TEMPLATE_ T13, GTEST_TEMPLATE_ T14, GTEST_TEMPLATE_ T15,
    GTEST_TEMPLATE_ T16, GTEST_TEMPLATE_ T17, GTEST_TEMPLATE_ T18,
    GTEST_TEMPLATE_ T19, GTEST_TEMPLATE_ T20, GTEST_TEMPLATE_ T21,
    GTEST_TEMPLATE_ T22, GTEST_TEMPLATE_ T23, GTEST_TEMPLATE_ T24,
    GTEST_TEMPLATE_ T25, GTEST_TEMPLATE_ T26, GTEST_TEMPLATE_ T27,
    GTEST_TEMPLATE_ T28, GTEST_TEMPLATE_ T29, GTEST_TEMPLATE_ T30,
    GTEST_TEMPLATE_ T31, GTEST_TEMPLATE_ T32, GTEST_TEMPLATE_ T33,
    GTEST_TEMPLATE_ T34, GTEST_TEMPLATE_ T35, GTEST_TEMPLATE_ T36,
    GTEST_TEMPLATE_ T37, GTEST_TEMPLATE_ T38, GTEST_TEMPLATE_ T39,
    GTEST_TEMPLATE_ T40, GTEST_TEMPLATE_ T41, GTEST_TEMPLATE_ T42>
struct Templates42 {
  typedef TemplateSel<T1> Head;
  typedef Templates41<T2, T3, T4, T5, T6, T7, T8, T9, T10, T11, T12, T13, T14,
      T15, T16, T17, T18, T19, T20, T21, T22, T23, T24, T25, T26, T27, T28,
      T29, T30, T31, T32, T33, T34, T35, T36, T37, T38, T39, T40, T41,
      T42> Tail;
};

template <GTEST_TEMPLATE_ T1, GTEST_TEMPLATE_ T2, GTEST_TEMPLATE_ T3,
    GTEST_TEMPLATE_ T4, GTEST_TEMPLATE_ T5, GTEST_TEMPLATE_ T6,
    GTEST_TEMPLATE_ T7, GTEST_TEMPLATE_ T8, GTEST_TEMPLATE_ T9,
    GTEST_TEMPLATE_ T10, GTEST_TEMPLATE_ T11, GTEST_TEMPLATE_ T12,
    GTEST_TEMPLATE_ T13, GTEST_TEMPLATE_ T14, GTEST_TEMPLATE_ T15,
    GTEST_TEMPLATE_ T16, GTEST_TEMPLATE_ T17, GTEST_TEMPLATE_ T18,
    GTEST_TEMPLATE_ T19, GTEST_TEMPLATE_ T20, GTEST_TEMPLATE_ T21,
    GTEST_TEMPLATE_ T22, GTEST_TEMPLATE_ T23, GTEST_TEMPLATE_ T24,
    GTEST_TEMPLATE_ T25, GTEST_TEMPLATE_ T26, GTEST_TEMPLATE_ T27,
    GTEST_TEMPLATE_ T28, GTEST_TEMPLATE_ T29, GTEST_TEMPLATE_ T30,
    GTEST_TEMPLATE_ T31, GTEST_TEMPLATE_ T32, GTEST_TEMPLATE_ T33,
    GTEST_TEMPLATE_ T34, GTEST_TEMPLATE_ T35, GTEST_TEMPLATE_ T36,
    GTEST_TEMPLATE_ T37, GTEST_TEMPLATE_ T38, GTEST_TEMPLATE_ T39,
    GTEST_TEMPLATE_ T40, GTEST_TEMPLATE_ T41, GTEST_TEMPLATE_ T42,
    GTEST_TEMPLATE_ T43>
struct Templates43 {
  typedef TemplateSel<T1> Head;
  typedef Templates42<T2, T3, T4, T5, T6, T7, T8, T9, T10, T11, T12, T13, T14,
      T15, T16, T17, T18, T19, T20, T21, T22, T23, T24, T25, T26, T27, T28,
      T29, T30, T31, T32, T33, T34, T35, T36, T37, T38, T39, T40, T41, T42,
      T43> Tail;
};

template <GTEST_TEMPLATE_ T1, GTEST_TEMPLATE_ T2, GTEST_TEMPLATE_ T3,
    GTEST_TEMPLATE_ T4, GTEST_TEMPLATE_ T5, GTEST_TEMPLATE_ T6,
    GTEST_TEMPLATE_ T7, GTEST_TEMPLATE_ T8, GTEST_TEMPLATE_ T9,
    GTEST_TEMPLATE_ T10, GTEST_TEMPLATE_ T11, GTEST_TEMPLATE_ T12,
    GTEST_TEMPLATE_ T13, GTEST_TEMPLATE_ T14, GTEST_TEMPLATE_ T15,
    GTEST_TEMPLATE_ T16, GTEST_TEMPLATE_ T17, GTEST_TEMPLATE_ T18,
    GTEST_TEMPLATE_ T19, GTEST_TEMPLATE_ T20, GTEST_TEMPLATE_ T21,
    GTEST_TEMPLATE_ T22, GTEST_TEMPLATE_ T23, GTEST_TEMPLATE_ T24,
    GTEST_TEMPLATE_ T25, GTEST_TEMPLATE_ T26, GTEST_TEMPLATE_ T27,
    GTEST_TEMPLATE_ T28, GTEST_TEMPLATE_ T29, GTEST_TEMPLATE_ T30,
    GTEST_TEMPLATE_ T31, GTEST_TEMPLATE_ T32, GTEST_TEMPLATE_ T33,
    GTEST_TEMPLATE_ T34, GTEST_TEMPLATE_ T35, GTEST_TEMPLATE_ T36,
    GTEST_TEMPLATE_ T37, GTEST_TEMPLATE_ T38, GTEST_TEMPLATE_ T39,
    GTEST_TEMPLATE_ T40, GTEST_TEMPLATE_ T41, GTEST_TEMPLATE_ T42,
    GTEST_TEMPLATE_ T43, GTEST_TEMPLATE_ T44>
struct Templates44 {
  typedef TemplateSel<T1> Head;
  typedef Templates43<T2, T3, T4, T5, T6, T7, T8, T9, T10, T11, T12, T13, T14,
      T15, T16, T17, T18, T19, T20, T21, T22, T23, T24, T25, T26, T27, T28,
      T29, T30, T31, T32, T33, T34, T35, T36, T37, T38, T39, T40, T41, T42,
      T43, T44> Tail;
};

template <GTEST_TEMPLATE_ T1, GTEST_TEMPLATE_ T2, GTEST_TEMPLATE_ T3,
    GTEST_TEMPLATE_ T4, GTEST_TEMPLATE_ T5, GTEST_TEMPLATE_ T6,
    GTEST_TEMPLATE_ T7, GTEST_TEMPLATE_ T8, GTEST_TEMPLATE_ T9,
    GTEST_TEMPLATE_ T10, GTEST_TEMPLATE_ T11, GTEST_TEMPLATE_ T12,
    GTEST_TEMPLATE_ T13, GTEST_TEMPLATE_ T14, GTEST_TEMPLATE_ T15,
    GTEST_TEMPLATE_ T16, GTEST_TEMPLATE_ T17, GTEST_TEMPLATE_ T18,
    GTEST_TEMPLATE_ T19, GTEST_TEMPLATE_ T20, GTEST_TEMPLATE_ T21,
    GTEST_TEMPLATE_ T22, GTEST_TEMPLATE_ T23, GTEST_TEMPLATE_ T24,
    GTEST_TEMPLATE_ T25, GTEST_TEMPLATE_ T26, GTEST_TEMPLATE_ T27,
    GTEST_TEMPLATE_ T28, GTEST_TEMPLATE_ T29, GTEST_TEMPLATE_ T30,
    GTEST_TEMPLATE_ T31, GTEST_TEMPLATE_ T32, GTEST_TEMPLATE_ T33,
    GTEST_TEMPLATE_ T34, GTEST_TEMPLATE_ T35, GTEST_TEMPLATE_ T36,
    GTEST_TEMPLATE_ T37, GTEST_TEMPLATE_ T38, GTEST_TEMPLATE_ T39,
    GTEST_TEMPLATE_ T40, GTEST_TEMPLATE_ T41, GTEST_TEMPLATE_ T42,
    GTEST_TEMPLATE_ T43, GTEST_TEMPLATE_ T44, GTEST_TEMPLATE_ T45>
struct Templates45 {
  typedef TemplateSel<T1> Head;
  typedef Templates44<T2, T3, T4, T5, T6, T7, T8, T9, T10, T11, T12, T13, T14,
      T15, T16, T17, T18, T19, T20, T21, T22, T23, T24, T25, T26, T27, T28,
      T29, T30, T31, T32, T33, T34, T35, T36, T37, T38, T39, T40, T41, T42,
      T43, T44, T45> Tail;
};

template <GTEST_TEMPLATE_ T1, GTEST_TEMPLATE_ T2, GTEST_TEMPLATE_ T3,
    GTEST_TEMPLATE_ T4, GTEST_TEMPLATE_ T5, GTEST_TEMPLATE_ T6,
    GTEST_TEMPLATE_ T7, GTEST_TEMPLATE_ T8, GTEST_TEMPLATE_ T9,
    GTEST_TEMPLATE_ T10, GTEST_TEMPLATE_ T11, GTEST_TEMPLATE_ T12,
    GTEST_TEMPLATE_ T13, GTEST_TEMPLATE_ T14, GTEST_TEMPLATE_ T15,
    GTEST_TEMPLATE_ T16, GTEST_TEMPLATE_ T17, GTEST_TEMPLATE_ T18,
    GTEST_TEMPLATE_ T19, GTEST_TEMPLATE_ T20, GTEST_TEMPLATE_ T21,
    GTEST_TEMPLATE_ T22, GTEST_TEMPLATE_ T23, GTEST_TEMPLATE_ T24,
    GTEST_TEMPLATE_ T25, GTEST_TEMPLATE_ T26, GTEST_TEMPLATE_ T27,
    GTEST_TEMPLATE_ T28, GTEST_TEMPLATE_ T29, GTEST_TEMPLATE_ T30,
    GTEST_TEMPLATE_ T31, GTEST_TEMPLATE_ T32, GTEST_TEMPLATE_ T33,
    GTEST_TEMPLATE_ T34, GTEST_TEMPLATE_ T35, GTEST_TEMPLATE_ T36,
    GTEST_TEMPLATE_ T37, GTEST_TEMPLATE_ T38, GTEST_TEMPLATE_ T39,
    GTEST_TEMPLATE_ T40, GTEST_TEMPLATE_ T41, GTEST_TEMPLATE_ T42,
    GTEST_TEMPLATE_ T43, GTEST_TEMPLATE_ T44, GTEST_TEMPLATE_ T45,
    GTEST_TEMPLATE_ T46>
struct Templates46 {
  typedef TemplateSel<T1> Head;
  typedef Templates45<T2, T3, T4, T5, T6, T7, T8, T9, T10, T11, T12, T13, T14,
      T15, T16, T17, T18, T19, T20, T21, T22, T23, T24, T25, T26, T27, T28,
      T29, T30, T31, T32, T33, T34, T35, T36, T37, T38, T39, T40, T41, T42,
      T43, T44, T45, T46> Tail;
};

template <GTEST_TEMPLATE_ T1, GTEST_TEMPLATE_ T2, GTEST_TEMPLATE_ T3,
    GTEST_TEMPLATE_ T4, GTEST_TEMPLATE_ T5, GTEST_TEMPLATE_ T6,
    GTEST_TEMPLATE_ T7, GTEST_TEMPLATE_ T8, GTEST_TEMPLATE_ T9,
    GTEST_TEMPLATE_ T10, GTEST_TEMPLATE_ T11, GTEST_TEMPLATE_ T12,
    GTEST_TEMPLATE_ T13, GTEST_TEMPLATE_ T14, GTEST_TEMPLATE_ T15,
    GTEST_TEMPLATE_ T16, GTEST_TEMPLATE_ T17, GTEST_TEMPLATE_ T18,
    GTEST_TEMPLATE_ T19, GTEST_TEMPLATE_ T20, GTEST_TEMPLATE_ T21,
    GTEST_TEMPLATE_ T22, GTEST_TEMPLATE_ T23, GTEST_TEMPLATE_ T24,
    GTEST_TEMPLATE_ T25, GTEST_TEMPLATE_ T26, GTEST_TEMPLATE_ T27,
    GTEST_TEMPLATE_ T28, GTEST_TEMPLATE_ T29, GTEST_TEMPLATE_ T30,
    GTEST_TEMPLATE_ T31, GTEST_TEMPLATE_ T32, GTEST_TEMPLATE_ T33,
    GTEST_TEMPLATE_ T34, GTEST_TEMPLATE_ T35, GTEST_TEMPLATE_ T36,
    GTEST_TEMPLATE_ T37, GTEST_TEMPLATE_ T38, GTEST_TEMPLATE_ T39,
    GTEST_TEMPLATE_ T40, GTEST_TEMPLATE_ T41, GTEST_TEMPLATE_ T42,
    GTEST_TEMPLATE_ T43, GTEST_TEMPLATE_ T44, GTEST_TEMPLATE_ T45,
    GTEST_TEMPLATE_ T46, GTEST_TEMPLATE_ T47>
struct Templates47 {
  typedef TemplateSel<T1> Head;
  typedef Templates46<T2, T3, T4, T5, T6, T7, T8, T9, T10, T11, T12, T13, T14,
      T15, T16, T17, T18, T19, T20, T21, T22, T23, T24, T25, T26, T27, T28,
      T29, T30, T31, T32, T33, T34, T35, T36, T37, T38, T39, T40, T41, T42,
      T43, T44, T45, T46, T47> Tail;
};

template <GTEST_TEMPLATE_ T1, GTEST_TEMPLATE_ T2, GTEST_TEMPLATE_ T3,
    GTEST_TEMPLATE_ T4, GTEST_TEMPLATE_ T5, GTEST_TEMPLATE_ T6,
    GTEST_TEMPLATE_ T7, GTEST_TEMPLATE_ T8, GTEST_TEMPLATE_ T9,
    GTEST_TEMPLATE_ T10, GTEST_TEMPLATE_ T11, GTEST_TEMPLATE_ T12,
    GTEST_TEMPLATE_ T13, GTEST_TEMPLATE_ T14, GTEST_TEMPLATE_ T15,
    GTEST_TEMPLATE_ T16, GTEST_TEMPLATE_ T17, GTEST_TEMPLATE_ T18,
    GTEST_TEMPLATE_ T19, GTEST_TEMPLATE_ T20, GTEST_TEMPLATE_ T21,
    GTEST_TEMPLATE_ T22, GTEST_TEMPLATE_ T23, GTEST_TEMPLATE_ T24,
    GTEST_TEMPLATE_ T25, GTEST_TEMPLATE_ T26, GTEST_TEMPLATE_ T27,
    GTEST_TEMPLATE_ T28, GTEST_TEMPLATE_ T29, GTEST_TEMPLATE_ T30,
    GTEST_TEMPLATE_ T31, GTEST_TEMPLATE_ T32, GTEST_TEMPLATE_ T33,
    GTEST_TEMPLATE_ T34, GTEST_TEMPLATE_ T35, GTEST_TEMPLATE_ T36,
    GTEST_TEMPLATE_ T37, GTEST_TEMPLATE_ T38, GTEST_TEMPLATE_ T39,
    GTEST_TEMPLATE_ T40, GTEST_TEMPLATE_ T41, GTEST_TEMPLATE_ T42,
    GTEST_TEMPLATE_ T43, GTEST_TEMPLATE_ T44, GTEST_TEMPLATE_ T45,
    GTEST_TEMPLATE_ T46, GTEST_TEMPLATE_ T47, GTEST_TEMPLATE_ T48>
struct Templates48 {
  typedef TemplateSel<T1> Head;
  typedef Templates47<T2, T3, T4, T5, T6, T7, T8, T9, T10, T11, T12, T13, T14,
      T15, T16, T17, T18, T19, T20, T21, T22, T23, T24, T25, T26, T27, T28,
      T29, T30, T31, T32, T33, T34, T35, T36, T37, T38, T39, T40, T41, T42,
      T43, T44, T45, T46, T47, T48> Tail;
};

template <GTEST_TEMPLATE_ T1, GTEST_TEMPLATE_ T2, GTEST_TEMPLATE_ T3,
    GTEST_TEMPLATE_ T4, GTEST_TEMPLATE_ T5, GTEST_TEMPLATE_ T6,
    GTEST_TEMPLATE_ T7, GTEST_TEMPLATE_ T8, GTEST_TEMPLATE_ T9,
    GTEST_TEMPLATE_ T10, GTEST_TEMPLATE_ T11, GTEST_TEMPLATE_ T12,
    GTEST_TEMPLATE_ T13, GTEST_TEMPLATE_ T14, GTEST_TEMPLATE_ T15,
    GTEST_TEMPLATE_ T16, GTEST_TEMPLATE_ T17, GTEST_TEMPLATE_ T18,
    GTEST_TEMPLATE_ T19, GTEST_TEMPLATE_ T20, GTEST_TEMPLATE_ T21,
    GTEST_TEMPLATE_ T22, GTEST_TEMPLATE_ T23, GTEST_TEMPLATE_ T24,
    GTEST_TEMPLATE_ T25, GTEST_TEMPLATE_ T26, GTEST_TEMPLATE_ T27,
    GTEST_TEMPLATE_ T28, GTEST_TEMPLATE_ T29, GTEST_TEMPLATE_ T30,
    GTEST_TEMPLATE_ T31, GTEST_TEMPLATE_ T32, GTEST_TEMPLATE_ T33,
    GTEST_TEMPLATE_ T34, GTEST_TEMPLATE_ T35, GTEST_TEMPLATE_ T36,
    GTEST_TEMPLATE_ T37, GTEST_TEMPLATE_ T38, GTEST_TEMPLATE_ T39,
    GTEST_TEMPLATE_ T40, GTEST_TEMPLATE_ T41, GTEST_TEMPLATE_ T42,
    GTEST_TEMPLATE_ T43, GTEST_TEMPLATE_ T44, GTEST_TEMPLATE_ T45,
    GTEST_TEMPLATE_ T46, GTEST_TEMPLATE_ T47, GTEST_TEMPLATE_ T48,
    GTEST_TEMPLATE_ T49>
struct Templates49 {
  typedef TemplateSel<T1> Head;
  typedef Templates48<T2, T3, T4, T5, T6, T7, T8, T9, T10, T11, T12, T13, T14,
      T15, T16, T17, T18, T19, T20, T21, T22, T23, T24, T25, T26, T27, T28,
      T29, T30, T31, T32, T33, T34, T35, T36, T37, T38, T39, T40, T41, T42,
      T43, T44, T45, T46, T47, T48, T49> Tail;
};

template <GTEST_TEMPLATE_ T1, GTEST_TEMPLATE_ T2, GTEST_TEMPLATE_ T3,
    GTEST_TEMPLATE_ T4, GTEST_TEMPLATE_ T5, GTEST_TEMPLATE_ T6,
    GTEST_TEMPLATE_ T7, GTEST_TEMPLATE_ T8, GTEST_TEMPLATE_ T9,
    GTEST_TEMPLATE_ T10, GTEST_TEMPLATE_ T11, GTEST_TEMPLATE_ T12,
    GTEST_TEMPLATE_ T13, GTEST_TEMPLATE_ T14, GTEST_TEMPLATE_ T15,
    GTEST_TEMPLATE_ T16, GTEST_TEMPLATE_ T17, GTEST_TEMPLATE_ T18,
    GTEST_TEMPLATE_ T19, GTEST_TEMPLATE_ T20, GTEST_TEMPLATE_ T21,
    GTEST_TEMPLATE_ T22, GTEST_TEMPLATE_ T23, GTEST_TEMPLATE_ T24,
    GTEST_TEMPLATE_ T25, GTEST_TEMPLATE_ T26, GTEST_TEMPLATE_ T27,
    GTEST_TEMPLATE_ T28, GTEST_TEMPLATE_ T29, GTEST_TEMPLATE_ T30,
    GTEST_TEMPLATE_ T31, GTEST_TEMPLATE_ T32, GTEST_TEMPLATE_ T33,
    GTEST_TEMPLATE_ T34, GTEST_TEMPLATE_ T35, GTEST_TEMPLATE_ T36,
    GTEST_TEMPLATE_ T37, GTEST_TEMPLATE_ T38, GTEST_TEMPLATE_ T39,
    GTEST_TEMPLATE_ T40, GTEST_TEMPLATE_ T41, GTEST_TEMPLATE_ T42,
    GTEST_TEMPLATE_ T43, GTEST_TEMPLATE_ T44, GTEST_TEMPLATE_ T45,
    GTEST_TEMPLATE_ T46, GTEST_TEMPLATE_ T47, GTEST_TEMPLATE_ T48,
    GTEST_TEMPLATE_ T49, GTEST_TEMPLATE_ T50>
struct Templates50 {
  typedef TemplateSel<T1> Head;
  typedef Templates49<T2, T3, T4, T5, T6, T7, T8, T9, T10, T11, T12, T13, T14,
      T15, T16, T17, T18, T19, T20, T21, T22, T23, T24, T25, T26, T27, T28,
      T29, T30, T31, T32, T33, T34, T35, T36, T37, T38, T39, T40, T41, T42,
      T43, T44, T45, T46, T47, T48, T49, T50> Tail;
};


// We don't want to require the users to write TemplatesN<...> directly,
// as that would require them to count the length.  Templates<...> is much
// easier to write, but generates horrible messages when there is a
// compiler error, as gcc insists on printing out each template
// argument, even if it has the default value (this means Templates<list>
// will appear as Templates<list, NoneT, NoneT, ..., NoneT> in the compiler
// errors).
//
// Our solution is to combine the best part of the two approaches: a
// user would write Templates<T1, ..., TN>, and Google Test will translate
// that to TemplatesN<T1, ..., TN> internally to make error messages
// readable.  The translation is done by the 'type' member of the
// Templates template.
template <GTEST_TEMPLATE_ T1 = NoneT, GTEST_TEMPLATE_ T2 = NoneT,
    GTEST_TEMPLATE_ T3 = NoneT, GTEST_TEMPLATE_ T4 = NoneT,
    GTEST_TEMPLATE_ T5 = NoneT, GTEST_TEMPLATE_ T6 = NoneT,
    GTEST_TEMPLATE_ T7 = NoneT, GTEST_TEMPLATE_ T8 = NoneT,
    GTEST_TEMPLATE_ T9 = NoneT, GTEST_TEMPLATE_ T10 = NoneT,
    GTEST_TEMPLATE_ T11 = NoneT, GTEST_TEMPLATE_ T12 = NoneT,
    GTEST_TEMPLATE_ T13 = NoneT, GTEST_TEMPLATE_ T14 = NoneT,
    GTEST_TEMPLATE_ T15 = NoneT, GTEST_TEMPLATE_ T16 = NoneT,
    GTEST_TEMPLATE_ T17 = NoneT, GTEST_TEMPLATE_ T18 = NoneT,
    GTEST_TEMPLATE_ T19 = NoneT, GTEST_TEMPLATE_ T20 = NoneT,
    GTEST_TEMPLATE_ T21 = NoneT, GTEST_TEMPLATE_ T22 = NoneT,
    GTEST_TEMPLATE_ T23 = NoneT, GTEST_TEMPLATE_ T24 = NoneT,
    GTEST_TEMPLATE_ T25 = NoneT, GTEST_TEMPLATE_ T26 = NoneT,
    GTEST_TEMPLATE_ T27 = NoneT, GTEST_TEMPLATE_ T28 = NoneT,
    GTEST_TEMPLATE_ T29 = NoneT, GTEST_TEMPLATE_ T30 = NoneT,
    GTEST_TEMPLATE_ T31 = NoneT, GTEST_TEMPLATE_ T32 = NoneT,
    GTEST_TEMPLATE_ T33 = NoneT, GTEST_TEMPLATE_ T34 = NoneT,
    GTEST_TEMPLATE_ T35 = NoneT, GTEST_TEMPLATE_ T36 = NoneT,
    GTEST_TEMPLATE_ T37 = NoneT, GTEST_TEMPLATE_ T38 = NoneT,
    GTEST_TEMPLATE_ T39 = NoneT, GTEST_TEMPLATE_ T40 = NoneT,
    GTEST_TEMPLATE_ T41 = NoneT, GTEST_TEMPLATE_ T42 = NoneT,
    GTEST_TEMPLATE_ T43 = NoneT, GTEST_TEMPLATE_ T44 = NoneT,
    GTEST_TEMPLATE_ T45 = NoneT, GTEST_TEMPLATE_ T46 = NoneT,
    GTEST_TEMPLATE_ T47 = NoneT, GTEST_TEMPLATE_ T48 = NoneT,
    GTEST_TEMPLATE_ T49 = NoneT, GTEST_TEMPLATE_ T50 = NoneT>
struct Templates {
  typedef Templates50<T1, T2, T3, T4, T5, T6, T7, T8, T9, T10, T11, T12, T13,
      T14, T15, T16, T17, T18, T19, T20, T21, T22, T23, T24, T25, T26, T27,
      T28, T29, T30, T31, T32, T33, T34, T35, T36, T37, T38, T39, T40, T41,
      T42, T43, T44, T45, T46, T47, T48, T49, T50> type;
};

template <>
struct Templates<NoneT, NoneT, NoneT, NoneT, NoneT, NoneT, NoneT, NoneT, NoneT,
    NoneT, NoneT, NoneT, NoneT, NoneT, NoneT, NoneT, NoneT, NoneT, NoneT,
    NoneT, NoneT, NoneT, NoneT, NoneT, NoneT, NoneT, NoneT, NoneT, NoneT,
    NoneT, NoneT, NoneT, NoneT, NoneT, NoneT, NoneT, NoneT, NoneT, NoneT,
    NoneT, NoneT, NoneT, NoneT, NoneT, NoneT, NoneT, NoneT, NoneT, NoneT,
    NoneT> {
  typedef Templates0 type;
};
template <GTEST_TEMPLATE_ T1>
struct Templates<T1, NoneT, NoneT, NoneT, NoneT, NoneT, NoneT, NoneT, NoneT,
    NoneT, NoneT, NoneT, NoneT, NoneT, NoneT, NoneT, NoneT, NoneT, NoneT,
    NoneT, NoneT, NoneT, NoneT, NoneT, NoneT, NoneT, NoneT, NoneT, NoneT,
    NoneT, NoneT, NoneT, NoneT, NoneT, NoneT, NoneT, NoneT, NoneT, NoneT,
    NoneT, NoneT, NoneT, NoneT, NoneT, NoneT, NoneT, NoneT, NoneT, NoneT,
    NoneT> {
  typedef Templates1<T1> type;
};
template <GTEST_TEMPLATE_ T1, GTEST_TEMPLATE_ T2>
struct Templates<T1, T2, NoneT, NoneT, NoneT, NoneT, NoneT, NoneT, NoneT,
    NoneT, NoneT, NoneT, NoneT, NoneT, NoneT, NoneT, NoneT, NoneT, NoneT,
    NoneT, NoneT, NoneT, NoneT, NoneT, NoneT, NoneT, NoneT, NoneT, NoneT,
    NoneT, NoneT, NoneT, NoneT, NoneT, NoneT, NoneT, NoneT, NoneT, NoneT,
    NoneT, NoneT, NoneT, NoneT, NoneT, NoneT, NoneT, NoneT, NoneT, NoneT,
    NoneT> {
  typedef Templates2<T1, T2> type;
};
template <GTEST_TEMPLATE_ T1, GTEST_TEMPLATE_ T2, GTEST_TEMPLATE_ T3>
struct Templates<T1, T2, T3, NoneT, NoneT, NoneT, NoneT, NoneT, NoneT, NoneT,
    NoneT, NoneT, NoneT, NoneT, NoneT, NoneT, NoneT, NoneT, NoneT, NoneT,
    NoneT, NoneT, NoneT, NoneT, NoneT, NoneT, NoneT, NoneT, NoneT, NoneT,
    NoneT, NoneT, NoneT, NoneT, NoneT, NoneT, NoneT, NoneT, NoneT, NoneT,
    NoneT, NoneT, NoneT, NoneT, NoneT, NoneT, NoneT, NoneT, NoneT, NoneT> {
  typedef Templates3<T1, T2, T3> type;
};
template <GTEST_TEMPLATE_ T1, GTEST_TEMPLATE_ T2, GTEST_TEMPLATE_ T3,
    GTEST_TEMPLATE_ T4>
struct Templates<T1, T2, T3, T4, NoneT, NoneT, NoneT, NoneT, NoneT, NoneT,
    NoneT, NoneT, NoneT, NoneT, NoneT, NoneT, NoneT, NoneT, NoneT, NoneT,
    NoneT, NoneT, NoneT, NoneT, NoneT, NoneT, NoneT, NoneT, NoneT, NoneT,
    NoneT, NoneT, NoneT, NoneT, NoneT, NoneT, NoneT, NoneT, NoneT, NoneT,
    NoneT, NoneT, NoneT, NoneT, NoneT, NoneT, NoneT, NoneT, NoneT, NoneT> {
  typedef Templates4<T1, T2, T3, T4> type;
};
template <GTEST_TEMPLATE_ T1, GTEST_TEMPLATE_ T2, GTEST_TEMPLATE_ T3,
    GTEST_TEMPLATE_ T4, GTEST_TEMPLATE_ T5>
struct Templates<T1, T2, T3, T4, T5, NoneT, NoneT, NoneT, NoneT, NoneT, NoneT,
    NoneT, NoneT, NoneT, NoneT, NoneT, NoneT, NoneT, NoneT, NoneT, NoneT,
    NoneT, NoneT, NoneT, NoneT, NoneT, NoneT, NoneT, NoneT, NoneT, NoneT,
    NoneT, NoneT, NoneT, NoneT, NoneT, NoneT, NoneT, NoneT, NoneT, NoneT,
    NoneT, NoneT, NoneT, NoneT, NoneT, NoneT, NoneT, NoneT, NoneT> {
  typedef Templates5<T1, T2, T3, T4, T5> type;
};
template <GTEST_TEMPLATE_ T1, GTEST_TEMPLATE_ T2, GTEST_TEMPLATE_ T3,
    GTEST_TEMPLATE_ T4, GTEST_TEMPLATE_ T5, GTEST_TEMPLATE_ T6>
struct Templates<T1, T2, T3, T4, T5, T6, NoneT, NoneT, NoneT, NoneT, NoneT,
    NoneT, NoneT, NoneT, NoneT, NoneT, NoneT, NoneT, NoneT, NoneT, NoneT,
    NoneT, NoneT, NoneT, NoneT, NoneT, NoneT, NoneT, NoneT, NoneT, NoneT,
    NoneT, NoneT, NoneT, NoneT, NoneT, NoneT, NoneT, NoneT, NoneT, NoneT,
    NoneT, NoneT, NoneT, NoneT, NoneT, NoneT, NoneT, NoneT, NoneT> {
  typedef Templates6<T1, T2, T3, T4, T5, T6> type;
};
template <GTEST_TEMPLATE_ T1, GTEST_TEMPLATE_ T2, GTEST_TEMPLATE_ T3,
    GTEST_TEMPLATE_ T4, GTEST_TEMPLATE_ T5, GTEST_TEMPLATE_ T6,
    GTEST_TEMPLATE_ T7>
struct Templates<T1, T2, T3, T4, T5, T6, T7, NoneT, NoneT, NoneT, NoneT, NoneT,
    NoneT, NoneT, NoneT, NoneT, NoneT, NoneT, NoneT, NoneT, NoneT, NoneT,
    NoneT, NoneT, NoneT, NoneT, NoneT, NoneT, NoneT, NoneT, NoneT, NoneT,
    NoneT, NoneT, NoneT, NoneT, NoneT, NoneT, NoneT, NoneT, NoneT, NoneT,
    NoneT, NoneT, NoneT, NoneT, NoneT, NoneT, NoneT, NoneT> {
  typedef Templates7<T1, T2, T3, T4, T5, T6, T7> type;
};
template <GTEST_TEMPLATE_ T1, GTEST_TEMPLATE_ T2, GTEST_TEMPLATE_ T3,
    GTEST_TEMPLATE_ T4, GTEST_TEMPLATE_ T5, GTEST_TEMPLATE_ T6,
    GTEST_TEMPLATE_ T7, GTEST_TEMPLATE_ T8>
struct Templates<T1, T2, T3, T4, T5, T6, T7, T8, NoneT, NoneT, NoneT, NoneT,
    NoneT, NoneT, NoneT, NoneT, NoneT, NoneT, NoneT, NoneT, NoneT, NoneT,
    NoneT, NoneT, NoneT, NoneT, NoneT, NoneT, NoneT, NoneT, NoneT, NoneT,
    NoneT, NoneT, NoneT, NoneT, NoneT, NoneT, NoneT, NoneT, NoneT, NoneT,
    NoneT, NoneT, NoneT, NoneT, NoneT, NoneT, NoneT, NoneT> {
  typedef Templates8<T1, T2, T3, T4, T5, T6, T7, T8> type;
};
template <GTEST_TEMPLATE_ T1, GTEST_TEMPLATE_ T2, GTEST_TEMPLATE_ T3,
    GTEST_TEMPLATE_ T4, GTEST_TEMPLATE_ T5, GTEST_TEMPLATE_ T6,
    GTEST_TEMPLATE_ T7, GTEST_TEMPLATE_ T8, GTEST_TEMPLATE_ T9>
struct Templates<T1, T2, T3, T4, T5, T6, T7, T8, T9, NoneT, NoneT, NoneT,
    NoneT, NoneT, NoneT, NoneT, NoneT, NoneT, NoneT, NoneT, NoneT, NoneT,
    NoneT, NoneT, NoneT, NoneT, NoneT, NoneT, NoneT, NoneT, NoneT, NoneT,
    NoneT, NoneT, NoneT, NoneT, NoneT, NoneT, NoneT, NoneT, NoneT, NoneT,
    NoneT, NoneT, NoneT, NoneT, NoneT, NoneT, NoneT, NoneT> {
  typedef Templates9<T1, T2, T3, T4, T5, T6, T7, T8, T9> type;
};
template <GTEST_TEMPLATE_ T1, GTEST_TEMPLATE_ T2, GTEST_TEMPLATE_ T3,
    GTEST_TEMPLATE_ T4, GTEST_TEMPLATE_ T5, GTEST_TEMPLATE_ T6,
    GTEST_TEMPLATE_ T7, GTEST_TEMPLATE_ T8, GTEST_TEMPLATE_ T9,
    GTEST_TEMPLATE_ T10>
struct Templates<T1, T2, T3, T4, T5, T6, T7, T8, T9, T10, NoneT, NoneT, NoneT,
    NoneT, NoneT, NoneT, NoneT, NoneT, NoneT, NoneT, NoneT, NoneT, NoneT,
    NoneT, NoneT, NoneT, NoneT, NoneT, NoneT, NoneT, NoneT, NoneT, NoneT,
    NoneT, NoneT, NoneT, NoneT, NoneT, NoneT, NoneT, NoneT, NoneT, NoneT,
    NoneT, NoneT, NoneT, NoneT, NoneT, NoneT, NoneT> {
  typedef Templates10<T1, T2, T3, T4, T5, T6, T7, T8, T9, T10> type;
};
template <GTEST_TEMPLATE_ T1, GTEST_TEMPLATE_ T2, GTEST_TEMPLATE_ T3,
    GTEST_TEMPLATE_ T4, GTEST_TEMPLATE_ T5, GTEST_TEMPLATE_ T6,
    GTEST_TEMPLATE_ T7, GTEST_TEMPLATE_ T8, GTEST_TEMPLATE_ T9,
    GTEST_TEMPLATE_ T10, GTEST_TEMPLATE_ T11>
struct Templates<T1, T2, T3, T4, T5, T6, T7, T8, T9, T10, T11, NoneT, NoneT,
    NoneT, NoneT, NoneT, NoneT, NoneT, NoneT, NoneT, NoneT, NoneT, NoneT,
    NoneT, NoneT, NoneT, NoneT, NoneT, NoneT, NoneT, NoneT, NoneT, NoneT,
    NoneT, NoneT, NoneT, NoneT, NoneT, NoneT, NoneT, NoneT, NoneT, NoneT,
    NoneT, NoneT, NoneT, NoneT, NoneT, NoneT, NoneT> {
  typedef Templates11<T1, T2, T3, T4, T5, T6, T7, T8, T9, T10, T11> type;
};
template <GTEST_TEMPLATE_ T1, GTEST_TEMPLATE_ T2, GTEST_TEMPLATE_ T3,
    GTEST_TEMPLATE_ T4, GTEST_TEMPLATE_ T5, GTEST_TEMPLATE_ T6,
    GTEST_TEMPLATE_ T7, GTEST_TEMPLATE_ T8, GTEST_TEMPLATE_ T9,
    GTEST_TEMPLATE_ T10, GTEST_TEMPLATE_ T11, GTEST_TEMPLATE_ T12>
struct Templates<T1, T2, T3, T4, T5, T6, T7, T8, T9, T10, T11, T12, NoneT,
    NoneT, NoneT, NoneT, NoneT, NoneT, NoneT, NoneT, NoneT, NoneT, NoneT,
    NoneT, NoneT, NoneT, NoneT, NoneT, NoneT, NoneT, NoneT, NoneT, NoneT,
    NoneT, NoneT, NoneT, NoneT, NoneT, NoneT, NoneT, NoneT, NoneT, NoneT,
    NoneT, NoneT, NoneT, NoneT, NoneT, NoneT, NoneT> {
  typedef Templates12<T1, T2, T3, T4, T5, T6, T7, T8, T9, T10, T11, T12> type;
};
template <GTEST_TEMPLATE_ T1, GTEST_TEMPLATE_ T2, GTEST_TEMPLATE_ T3,
    GTEST_TEMPLATE_ T4, GTEST_TEMPLATE_ T5, GTEST_TEMPLATE_ T6,
    GTEST_TEMPLATE_ T7, GTEST_TEMPLATE_ T8, GTEST_TEMPLATE_ T9,
    GTEST_TEMPLATE_ T10, GTEST_TEMPLATE_ T11, GTEST_TEMPLATE_ T12,
    GTEST_TEMPLATE_ T13>
struct Templates<T1, T2, T3, T4, T5, T6, T7, T8, T9, T10, T11, T12, T13, NoneT,
    NoneT, NoneT, NoneT, NoneT, NoneT, NoneT, NoneT, NoneT, NoneT, NoneT,
    NoneT, NoneT, NoneT, NoneT, NoneT, NoneT, NoneT, NoneT, NoneT, NoneT,
    NoneT, NoneT, NoneT, NoneT, NoneT, NoneT, NoneT, NoneT, NoneT, NoneT,
    NoneT, NoneT, NoneT, NoneT, NoneT, NoneT> {
  typedef Templates13<T1, T2, T3, T4, T5, T6, T7, T8, T9, T10, T11, T12,
      T13> type;
};
template <GTEST_TEMPLATE_ T1, GTEST_TEMPLATE_ T2, GTEST_TEMPLATE_ T3,
    GTEST_TEMPLATE_ T4, GTEST_TEMPLATE_ T5, GTEST_TEMPLATE_ T6,
    GTEST_TEMPLATE_ T7, GTEST_TEMPLATE_ T8, GTEST_TEMPLATE_ T9,
    GTEST_TEMPLATE_ T10, GTEST_TEMPLATE_ T11, GTEST_TEMPLATE_ T12,
    GTEST_TEMPLATE_ T13, GTEST_TEMPLATE_ T14>
struct Templates<T1, T2, T3, T4, T5, T6, T7, T8, T9, T10, T11, T12, T13, T14,
    NoneT, NoneT, NoneT, NoneT, NoneT, NoneT, NoneT, NoneT, NoneT, NoneT,
    NoneT, NoneT, NoneT, NoneT, NoneT, NoneT, NoneT, NoneT, NoneT, NoneT,
    NoneT, NoneT, NoneT, NoneT, NoneT, NoneT, NoneT, NoneT, NoneT, NoneT,
    NoneT, NoneT, NoneT, NoneT, NoneT, NoneT> {
  typedef Templates14<T1, T2, T3, T4, T5, T6, T7, T8, T9, T10, T11, T12, T13,
      T14> type;
};
template <GTEST_TEMPLATE_ T1, GTEST_TEMPLATE_ T2, GTEST_TEMPLATE_ T3,
    GTEST_TEMPLATE_ T4, GTEST_TEMPLATE_ T5, GTEST_TEMPLATE_ T6,
    GTEST_TEMPLATE_ T7, GTEST_TEMPLATE_ T8, GTEST_TEMPLATE_ T9,
    GTEST_TEMPLATE_ T10, GTEST_TEMPLATE_ T11, GTEST_TEMPLATE_ T12,
    GTEST_TEMPLATE_ T13, GTEST_TEMPLATE_ T14, GTEST_TEMPLATE_ T15>
struct Templates<T1, T2, T3, T4, T5, T6, T7, T8, T9, T10, T11, T12, T13, T14,
    T15, NoneT, NoneT, NoneT, NoneT, NoneT, NoneT, NoneT, NoneT, NoneT, NoneT,
    NoneT, NoneT, NoneT, NoneT, NoneT, NoneT, NoneT, NoneT, NoneT, NoneT,
    NoneT, NoneT, NoneT, NoneT, NoneT, NoneT, NoneT, NoneT, NoneT, NoneT,
    NoneT, NoneT, NoneT, NoneT, NoneT> {
  typedef Templates15<T1, T2, T3, T4, T5, T6, T7, T8, T9, T10, T11, T12, T13,
      T14, T15> type;
};
template <GTEST_TEMPLATE_ T1, GTEST_TEMPLATE_ T2, GTEST_TEMPLATE_ T3,
    GTEST_TEMPLATE_ T4, GTEST_TEMPLATE_ T5, GTEST_TEMPLATE_ T6,
    GTEST_TEMPLATE_ T7, GTEST_TEMPLATE_ T8, GTEST_TEMPLATE_ T9,
    GTEST_TEMPLATE_ T10, GTEST_TEMPLATE_ T11, GTEST_TEMPLATE_ T12,
    GTEST_TEMPLATE_ T13, GTEST_TEMPLATE_ T14, GTEST_TEMPLATE_ T15,
    GTEST_TEMPLATE_ T16>
struct Templates<T1, T2, T3, T4, T5, T6, T7, T8, T9, T10, T11, T12, T13, T14,
    T15, T16, NoneT, NoneT, NoneT, NoneT, NoneT, NoneT, NoneT, NoneT, NoneT,
    NoneT, NoneT, NoneT, NoneT, NoneT, NoneT, NoneT, NoneT, NoneT, NoneT,
    NoneT, NoneT, NoneT, NoneT, NoneT, NoneT, NoneT, NoneT, NoneT, NoneT,
    NoneT, NoneT, NoneT, NoneT, NoneT> {
  typedef Templates16<T1, T2, T3, T4, T5, T6, T7, T8, T9, T10, T11, T12, T13,
      T14, T15, T16> type;
};
template <GTEST_TEMPLATE_ T1, GTEST_TEMPLATE_ T2, GTEST_TEMPLATE_ T3,
    GTEST_TEMPLATE_ T4, GTEST_TEMPLATE_ T5, GTEST_TEMPLATE_ T6,
    GTEST_TEMPLATE_ T7, GTEST_TEMPLATE_ T8, GTEST_TEMPLATE_ T9,
    GTEST_TEMPLATE_ T10, GTEST_TEMPLATE_ T11, GTEST_TEMPLATE_ T12,
    GTEST_TEMPLATE_ T13, GTEST_TEMPLATE_ T14, GTEST_TEMPLATE_ T15,
    GTEST_TEMPLATE_ T16, GTEST_TEMPLATE_ T17>
struct Templates<T1, T2, T3, T4, T5, T6, T7, T8, T9, T10, T11, T12, T13, T14,
    T15, T16, T17, NoneT, NoneT, NoneT, NoneT, NoneT, NoneT, NoneT, NoneT,
    NoneT, NoneT, NoneT, NoneT, NoneT, NoneT, NoneT, NoneT, NoneT, NoneT,
    NoneT, NoneT, NoneT, NoneT, NoneT, NoneT, NoneT, NoneT, NoneT, NoneT,
    NoneT, NoneT, NoneT, NoneT, NoneT> {
  typedef Templates17<T1, T2, T3, T4, T5, T6, T7, T8, T9, T10, T11, T12, T13,
      T14, T15, T16, T17> type;
};
template <GTEST_TEMPLATE_ T1, GTEST_TEMPLATE_ T2, GTEST_TEMPLATE_ T3,
    GTEST_TEMPLATE_ T4, GTEST_TEMPLATE_ T5, GTEST_TEMPLATE_ T6,
    GTEST_TEMPLATE_ T7, GTEST_TEMPLATE_ T8, GTEST_TEMPLATE_ T9,
    GTEST_TEMPLATE_ T10, GTEST_TEMPLATE_ T11, GTEST_TEMPLATE_ T12,
    GTEST_TEMPLATE_ T13, GTEST_TEMPLATE_ T14, GTEST_TEMPLATE_ T15,
    GTEST_TEMPLATE_ T16, GTEST_TEMPLATE_ T17, GTEST_TEMPLATE_ T18>
struct Templates<T1, T2, T3, T4, T5, T6, T7, T8, T9, T10, T11, T12, T13, T14,
    T15, T16, T17, T18, NoneT, NoneT, NoneT, NoneT, NoneT, NoneT, NoneT, NoneT,
    NoneT, NoneT, NoneT, NoneT, NoneT, NoneT, NoneT, NoneT, NoneT, NoneT,
    NoneT, NoneT, NoneT, NoneT, NoneT, NoneT, NoneT, NoneT, NoneT, NoneT,
    NoneT, NoneT, NoneT, NoneT> {
  typedef Templates18<T1, T2, T3, T4, T5, T6, T7, T8, T9, T10, T11, T12, T13,
      T14, T15, T16, T17, T18> type;
};
template <GTEST_TEMPLATE_ T1, GTEST_TEMPLATE_ T2, GTEST_TEMPLATE_ T3,
    GTEST_TEMPLATE_ T4, GTEST_TEMPLATE_ T5, GTEST_TEMPLATE_ T6,
    GTEST_TEMPLATE_ T7, GTEST_TEMPLATE_ T8, GTEST_TEMPLATE_ T9,
    GTEST_TEMPLATE_ T10, GTEST_TEMPLATE_ T11, GTEST_TEMPLATE_ T12,
    GTEST_TEMPLATE_ T13, GTEST_TEMPLATE_ T14, GTEST_TEMPLATE_ T15,
    GTEST_TEMPLATE_ T16, GTEST_TEMPLATE_ T17, GTEST_TEMPLATE_ T18,
    GTEST_TEMPLATE_ T19>
struct Templates<T1, T2, T3, T4, T5, T6, T7, T8, T9, T10, T11, T12, T13, T14,
    T15, T16, T17, T18, T19, NoneT, NoneT, NoneT, NoneT, NoneT, NoneT, NoneT,
    NoneT, NoneT, NoneT, NoneT, NoneT, NoneT, NoneT, NoneT, NoneT, NoneT,
    NoneT, NoneT, NoneT, NoneT, NoneT, NoneT, NoneT, NoneT, NoneT, NoneT,
    NoneT, NoneT, NoneT, NoneT> {
  typedef Templates19<T1, T2, T3, T4, T5, T6, T7, T8, T9, T10, T11, T12, T13,
      T14, T15, T16, T17, T18, T19> type;
};
template <GTEST_TEMPLATE_ T1, GTEST_TEMPLATE_ T2, GTEST_TEMPLATE_ T3,
    GTEST_TEMPLATE_ T4, GTEST_TEMPLATE_ T5, GTEST_TEMPLATE_ T6,
    GTEST_TEMPLATE_ T7, GTEST_TEMPLATE_ T8, GTEST_TEMPLATE_ T9,
    GTEST_TEMPLATE_ T10, GTEST_TEMPLATE_ T11, GTEST_TEMPLATE_ T12,
    GTEST_TEMPLATE_ T13, GTEST_TEMPLATE_ T14, GTEST_TEMPLATE_ T15,
    GTEST_TEMPLATE_ T16, GTEST_TEMPLATE_ T17, GTEST_TEMPLATE_ T18,
    GTEST_TEMPLATE_ T19, GTEST_TEMPLATE_ T20>
struct Templates<T1, T2, T3, T4, T5, T6, T7, T8, T9, T10, T11, T12, T13, T14,
    T15, T16, T17, T18, T19, T20, NoneT, NoneT, NoneT, NoneT, NoneT, NoneT,
    NoneT, NoneT, NoneT, NoneT, NoneT, NoneT, NoneT, NoneT, NoneT, NoneT,
    NoneT, NoneT, NoneT, NoneT, NoneT, NoneT, NoneT, NoneT, NoneT, NoneT,
    NoneT, NoneT, NoneT, NoneT> {
  typedef Templates20<T1, T2, T3, T4, T5, T6, T7, T8, T9, T10, T11, T12, T13,
      T14, T15, T16, T17, T18, T19, T20> type;
};
template <GTEST_TEMPLATE_ T1, GTEST_TEMPLATE_ T2, GTEST_TEMPLATE_ T3,
    GTEST_TEMPLATE_ T4, GTEST_TEMPLATE_ T5, GTEST_TEMPLATE_ T6,
    GTEST_TEMPLATE_ T7, GTEST_TEMPLATE_ T8, GTEST_TEMPLATE_ T9,
    GTEST_TEMPLATE_ T10, GTEST_TEMPLATE_ T11, GTEST_TEMPLATE_ T12,
    GTEST_TEMPLATE_ T13, GTEST_TEMPLATE_ T14, GTEST_TEMPLATE_ T15,
    GTEST_TEMPLATE_ T16, GTEST_TEMPLATE_ T17, GTEST_TEMPLATE_ T18,
    GTEST_TEMPLATE_ T19, GTEST_TEMPLATE_ T20, GTEST_TEMPLATE_ T21>
struct Templates<T1, T2, T3, T4, T5, T6, T7, T8, T9, T10, T11, T12, T13, T14,
    T15, T16, T17, T18, T19, T20, T21, NoneT, NoneT, NoneT, NoneT, NoneT,
    NoneT, NoneT, NoneT, NoneT, NoneT, NoneT, NoneT, NoneT, NoneT, NoneT,
    NoneT, NoneT, NoneT, NoneT, NoneT, NoneT, NoneT, NoneT, NoneT, NoneT,
    NoneT, NoneT, NoneT, NoneT> {
  typedef Templates21<T1, T2, T3, T4, T5, T6, T7, T8, T9, T10, T11, T12, T13,
      T14, T15, T16, T17, T18, T19, T20, T21> type;
};
template <GTEST_TEMPLATE_ T1, GTEST_TEMPLATE_ T2, GTEST_TEMPLATE_ T3,
    GTEST_TEMPLATE_ T4, GTEST_TEMPLATE_ T5, GTEST_TEMPLATE_ T6,
    GTEST_TEMPLATE_ T7, GTEST_TEMPLATE_ T8, GTEST_TEMPLATE_ T9,
    GTEST_TEMPLATE_ T10, GTEST_TEMPLATE_ T11, GTEST_TEMPLATE_ T12,
    GTEST_TEMPLATE_ T13, GTEST_TEMPLATE_ T14, GTEST_TEMPLATE_ T15,
    GTEST_TEMPLATE_ T16, GTEST_TEMPLATE_ T17, GTEST_TEMPLATE_ T18,
    GTEST_TEMPLATE_ T19, GTEST_TEMPLATE_ T20, GTEST_TEMPLATE_ T21,
    GTEST_TEMPLATE_ T22>
struct Templates<T1, T2, T3, T4, T5, T6, T7, T8, T9, T10, T11, T12, T13, T14,
    T15, T16, T17, T18, T19, T20, T21, T22, NoneT, NoneT, NoneT, NoneT, NoneT,
    NoneT, NoneT, NoneT, NoneT, NoneT, NoneT, NoneT, NoneT, NoneT, NoneT,
    NoneT, NoneT, NoneT, NoneT, NoneT, NoneT, NoneT, NoneT, NoneT, NoneT,
    NoneT, NoneT, NoneT> {
  typedef Templates22<T1, T2, T3, T4, T5, T6, T7, T8, T9, T10, T11, T12, T13,
      T14, T15, T16, T17, T18, T19, T20, T21, T22> type;
};
template <GTEST_TEMPLATE_ T1, GTEST_TEMPLATE_ T2, GTEST_TEMPLATE_ T3,
    GTEST_TEMPLATE_ T4, GTEST_TEMPLATE_ T5, GTEST_TEMPLATE_ T6,
    GTEST_TEMPLATE_ T7, GTEST_TEMPLATE_ T8, GTEST_TEMPLATE_ T9,
    GTEST_TEMPLATE_ T10, GTEST_TEMPLATE_ T11, GTEST_TEMPLATE_ T12,
    GTEST_TEMPLATE_ T13, GTEST_TEMPLATE_ T14, GTEST_TEMPLATE_ T15,
    GTEST_TEMPLATE_ T16, GTEST_TEMPLATE_ T17, GTEST_TEMPLATE_ T18,
    GTEST_TEMPLATE_ T19, GTEST_TEMPLATE_ T20, GTEST_TEMPLATE_ T21,
    GTEST_TEMPLATE_ T22, GTEST_TEMPLATE_ T23>
struct Templates<T1, T2, T3, T4, T5, T6, T7, T8, T9, T10, T11, T12, T13, T14,
    T15, T16, T17, T18, T19, T20, T21, T22, T23, NoneT, NoneT, NoneT, NoneT,
    NoneT, NoneT, NoneT, NoneT, NoneT, NoneT, NoneT, NoneT, NoneT, NoneT,
    NoneT, NoneT, NoneT, NoneT, NoneT, NoneT, NoneT, NoneT, NoneT, NoneT,
    NoneT, NoneT, NoneT> {
  typedef Templates23<T1, T2, T3, T4, T5, T6, T7, T8, T9, T10, T11, T12, T13,
      T14, T15, T16, T17, T18, T19, T20, T21, T22, T23> type;
};
template <GTEST_TEMPLATE_ T1, GTEST_TEMPLATE_ T2, GTEST_TEMPLATE_ T3,
    GTEST_TEMPLATE_ T4, GTEST_TEMPLATE_ T5, GTEST_TEMPLATE_ T6,
    GTEST_TEMPLATE_ T7, GTEST_TEMPLATE_ T8, GTEST_TEMPLATE_ T9,
    GTEST_TEMPLATE_ T10, GTEST_TEMPLATE_ T11, GTEST_TEMPLATE_ T12,
    GTEST_TEMPLATE_ T13, GTEST_TEMPLATE_ T14, GTEST_TEMPLATE_ T15,
    GTEST_TEMPLATE_ T16, GTEST_TEMPLATE_ T17, GTEST_TEMPLATE_ T18,
    GTEST_TEMPLATE_ T19, GTEST_TEMPLATE_ T20, GTEST_TEMPLATE_ T21,
    GTEST_TEMPLATE_ T22, GTEST_TEMPLATE_ T23, GTEST_TEMPLATE_ T24>
struct Templates<T1, T2, T3, T4, T5, T6, T7, T8, T9, T10, T11, T12, T13, T14,
    T15, T16, T17, T18, T19, T20, T21, T22, T23, T24, NoneT, NoneT, NoneT,
    NoneT, NoneT, NoneT, NoneT, NoneT, NoneT, NoneT, NoneT, NoneT, NoneT,
    NoneT, NoneT, NoneT, NoneT, NoneT, NoneT, NoneT, NoneT, NoneT, NoneT,
    NoneT, NoneT, NoneT> {
  typedef Templates24<T1, T2, T3, T4, T5, T6, T7, T8, T9, T10, T11, T12, T13,
      T14, T15, T16, T17, T18, T19, T20, T21, T22, T23, T24> type;
};
template <GTEST_TEMPLATE_ T1, GTEST_TEMPLATE_ T2, GTEST_TEMPLATE_ T3,
    GTEST_TEMPLATE_ T4, GTEST_TEMPLATE_ T5, GTEST_TEMPLATE_ T6,
    GTEST_TEMPLATE_ T7, GTEST_TEMPLATE_ T8, GTEST_TEMPLATE_ T9,
    GTEST_TEMPLATE_ T10, GTEST_TEMPLATE_ T11, GTEST_TEMPLATE_ T12,
    GTEST_TEMPLATE_ T13, GTEST_TEMPLATE_ T14, GTEST_TEMPLATE_ T15,
    GTEST_TEMPLATE_ T16, GTEST_TEMPLATE_ T17, GTEST_TEMPLATE_ T18,
    GTEST_TEMPLATE_ T19, GTEST_TEMPLATE_ T20, GTEST_TEMPLATE_ T21,
    GTEST_TEMPLATE_ T22, GTEST_TEMPLATE_ T23, GTEST_TEMPLATE_ T24,
    GTEST_TEMPLATE_ T25>
struct Templates<T1, T2, T3, T4, T5, T6, T7, T8, T9, T10, T11, T12, T13, T14,
    T15, T16, T17, T18, T19, T20, T21, T22, T23, T24, T25, NoneT, NoneT, NoneT,
    NoneT, NoneT, NoneT, NoneT, NoneT, NoneT, NoneT, NoneT, NoneT, NoneT,
    NoneT, NoneT, NoneT, NoneT, NoneT, NoneT, NoneT, NoneT, NoneT, NoneT,
    NoneT, NoneT> {
  typedef Templates25<T1, T2, T3, T4, T5, T6, T7, T8, T9, T10, T11, T12, T13,
      T14, T15, T16, T17, T18, T19, T20, T21, T22, T23, T24, T25> type;
};
template <GTEST_TEMPLATE_ T1, GTEST_TEMPLATE_ T2, GTEST_TEMPLATE_ T3,
    GTEST_TEMPLATE_ T4, GTEST_TEMPLATE_ T5, GTEST_TEMPLATE_ T6,
    GTEST_TEMPLATE_ T7, GTEST_TEMPLATE_ T8, GTEST_TEMPLATE_ T9,
    GTEST_TEMPLATE_ T10, GTEST_TEMPLATE_ T11, GTEST_TEMPLATE_ T12,
    GTEST_TEMPLATE_ T13, GTEST_TEMPLATE_ T14, GTEST_TEMPLATE_ T15,
    GTEST_TEMPLATE_ T16, GTEST_TEMPLATE_ T17, GTEST_TEMPLATE_ T18,
    GTEST_TEMPLATE_ T19, GTEST_TEMPLATE_ T20, GTEST_TEMPLATE_ T21,
    GTEST_TEMPLATE_ T22, GTEST_TEMPLATE_ T23, GTEST_TEMPLATE_ T24,
    GTEST_TEMPLATE_ T25, GTEST_TEMPLATE_ T26>
struct Templates<T1, T2, T3, T4, T5, T6, T7, T8, T9, T10, T11, T12, T13, T14,
    T15, T16, T17, T18, T19, T20, T21, T22, T23, T24, T25, T26, NoneT, NoneT,
    NoneT, NoneT, NoneT, NoneT, NoneT, NoneT, NoneT, NoneT, NoneT, NoneT,
    NoneT, NoneT, NoneT, NoneT, NoneT, NoneT, NoneT, NoneT, NoneT, NoneT,
    NoneT, NoneT> {
  typedef Templates26<T1, T2, T3, T4, T5, T6, T7, T8, T9, T10, T11, T12, T13,
      T14, T15, T16, T17, T18, T19, T20, T21, T22, T23, T24, T25, T26> type;
};
template <GTEST_TEMPLATE_ T1, GTEST_TEMPLATE_ T2, GTEST_TEMPLATE_ T3,
    GTEST_TEMPLATE_ T4, GTEST_TEMPLATE_ T5, GTEST_TEMPLATE_ T6,
    GTEST_TEMPLATE_ T7, GTEST_TEMPLATE_ T8, GTEST_TEMPLATE_ T9,
    GTEST_TEMPLATE_ T10, GTEST_TEMPLATE_ T11, GTEST_TEMPLATE_ T12,
    GTEST_TEMPLATE_ T13, GTEST_TEMPLATE_ T14, GTEST_TEMPLATE_ T15,
    GTEST_TEMPLATE_ T16, GTEST_TEMPLATE_ T17, GTEST_TEMPLATE_ T18,
    GTEST_TEMPLATE_ T19, GTEST_TEMPLATE_ T20, GTEST_TEMPLATE_ T21,
    GTEST_TEMPLATE_ T22, GTEST_TEMPLATE_ T23, GTEST_TEMPLATE_ T24,
    GTEST_TEMPLATE_ T25, GTEST_TEMPLATE_ T26, GTEST_TEMPLATE_ T27>
struct Templates<T1, T2, T3, T4, T5, T6, T7, T8, T9, T10, T11, T12, T13, T14,
    T15, T16, T17, T18, T19, T20, T21, T22, T23, T24, T25, T26, T27, NoneT,
    NoneT, NoneT, NoneT, NoneT, NoneT, NoneT, NoneT, NoneT, NoneT, NoneT,
    NoneT, NoneT, NoneT, NoneT, NoneT, NoneT, NoneT, NoneT, NoneT, NoneT,
    NoneT, NoneT> {
  typedef Templates27<T1, T2, T3, T4, T5, T6, T7, T8, T9, T10, T11, T12, T13,
      T14, T15, T16, T17, T18, T19, T20, T21, T22, T23, T24, T25, T26,
      T27> type;
};
template <GTEST_TEMPLATE_ T1, GTEST_TEMPLATE_ T2, GTEST_TEMPLATE_ T3,
    GTEST_TEMPLATE_ T4, GTEST_TEMPLATE_ T5, GTEST_TEMPLATE_ T6,
    GTEST_TEMPLATE_ T7, GTEST_TEMPLATE_ T8, GTEST_TEMPLATE_ T9,
    GTEST_TEMPLATE_ T10, GTEST_TEMPLATE_ T11, GTEST_TEMPLATE_ T12,
    GTEST_TEMPLATE_ T13, GTEST_TEMPLATE_ T14, GTEST_TEMPLATE_ T15,
    GTEST_TEMPLATE_ T16, GTEST_TEMPLATE_ T17, GTEST_TEMPLATE_ T18,
    GTEST_TEMPLATE_ T19, GTEST_TEMPLATE_ T20, GTEST_TEMPLATE_ T21,
    GTEST_TEMPLATE_ T22, GTEST_TEMPLATE_ T23, GTEST_TEMPLATE_ T24,
    GTEST_TEMPLATE_ T25, GTEST_TEMPLATE_ T26, GTEST_TEMPLATE_ T27,
    GTEST_TEMPLATE_ T28>
struct Templates<T1, T2, T3, T4, T5, T6, T7, T8, T9, T10, T11, T12, T13, T14,
    T15, T16, T17, T18, T19, T20, T21, T22, T23, T24, T25, T26, T27, T28,
    NoneT, NoneT, NoneT, NoneT, NoneT, NoneT, NoneT, NoneT, NoneT, NoneT,
    NoneT, NoneT, NoneT, NoneT, NoneT, NoneT, NoneT, NoneT, NoneT, NoneT,
    NoneT, NoneT> {
  typedef Templates28<T1, T2, T3, T4, T5, T6, T7, T8, T9, T10, T11, T12, T13,
      T14, T15, T16, T17, T18, T19, T20, T21, T22, T23, T24, T25, T26, T27,
      T28> type;
};
template <GTEST_TEMPLATE_ T1, GTEST_TEMPLATE_ T2, GTEST_TEMPLATE_ T3,
    GTEST_TEMPLATE_ T4, GTEST_TEMPLATE_ T5, GTEST_TEMPLATE_ T6,
    GTEST_TEMPLATE_ T7, GTEST_TEMPLATE_ T8, GTEST_TEMPLATE_ T9,
    GTEST_TEMPLATE_ T10, GTEST_TEMPLATE_ T11, GTEST_TEMPLATE_ T12,
    GTEST_TEMPLATE_ T13, GTEST_TEMPLATE_ T14, GTEST_TEMPLATE_ T15,
    GTEST_TEMPLATE_ T16, GTEST_TEMPLATE_ T17, GTEST_TEMPLATE_ T18,
    GTEST_TEMPLATE_ T19, GTEST_TEMPLATE_ T20, GTEST_TEMPLATE_ T21,
    GTEST_TEMPLATE_ T22, GTEST_TEMPLATE_ T23, GTEST_TEMPLATE_ T24,
    GTEST_TEMPLATE_ T25, GTEST_TEMPLATE_ T26, GTEST_TEMPLATE_ T27,
    GTEST_TEMPLATE_ T28, GTEST_TEMPLATE_ T29>
struct Templates<T1, T2, T3, T4, T5, T6, T7, T8, T9, T10, T11, T12, T13, T14,
    T15, T16, T17, T18, T19, T20, T21, T22, T23, T24, T25, T26, T27, T28, T29,
    NoneT, NoneT, NoneT, NoneT, NoneT, NoneT, NoneT, NoneT, NoneT, NoneT,
    NoneT, NoneT, NoneT, NoneT, NoneT, NoneT, NoneT, NoneT, NoneT, NoneT,
    NoneT> {
  typedef Templates29<T1, T2, T3, T4, T5, T6, T7, T8, T9, T10, T11, T12, T13,
      T14, T15, T16, T17, T18, T19, T20, T21, T22, T23, T24, T25, T26, T27,
      T28, T29> type;
};
template <GTEST_TEMPLATE_ T1, GTEST_TEMPLATE_ T2, GTEST_TEMPLATE_ T3,
    GTEST_TEMPLATE_ T4, GTEST_TEMPLATE_ T5, GTEST_TEMPLATE_ T6,
    GTEST_TEMPLATE_ T7, GTEST_TEMPLATE_ T8, GTEST_TEMPLATE_ T9,
    GTEST_TEMPLATE_ T10, GTEST_TEMPLATE_ T11, GTEST_TEMPLATE_ T12,
    GTEST_TEMPLATE_ T13, GTEST_TEMPLATE_ T14, GTEST_TEMPLATE_ T15,
    GTEST_TEMPLATE_ T16, GTEST_TEMPLATE_ T17, GTEST_TEMPLATE_ T18,
    GTEST_TEMPLATE_ T19, GTEST_TEMPLATE_ T20, GTEST_TEMPLATE_ T21,
    GTEST_TEMPLATE_ T22, GTEST_TEMPLATE_ T23, GTEST_TEMPLATE_ T24,
    GTEST_TEMPLATE_ T25, GTEST_TEMPLATE_ T26, GTEST_TEMPLATE_ T27,
    GTEST_TEMPLATE_ T28, GTEST_TEMPLATE_ T29, GTEST_TEMPLATE_ T30>
struct Templates<T1, T2, T3, T4, T5, T6, T7, T8, T9, T10, T11, T12, T13, T14,
    T15, T16, T17, T18, T19, T20, T21, T22, T23, T24, T25, T26, T27, T28, T29,
    T30, NoneT, NoneT, NoneT, NoneT, NoneT, NoneT, NoneT, NoneT, NoneT, NoneT,
    NoneT, NoneT, NoneT, NoneT, NoneT, NoneT, NoneT, NoneT, NoneT, NoneT> {
  typedef Templates30<T1, T2, T3, T4, T5, T6, T7, T8, T9, T10, T11, T12, T13,
      T14, T15, T16, T17, T18, T19, T20, T21, T22, T23, T24, T25, T26, T27,
      T28, T29, T30> type;
};
template <GTEST_TEMPLATE_ T1, GTEST_TEMPLATE_ T2, GTEST_TEMPLATE_ T3,
    GTEST_TEMPLATE_ T4, GTEST_TEMPLATE_ T5, GTEST_TEMPLATE_ T6,
    GTEST_TEMPLATE_ T7, GTEST_TEMPLATE_ T8, GTEST_TEMPLATE_ T9,
    GTEST_TEMPLATE_ T10, GTEST_TEMPLATE_ T11, GTEST_TEMPLATE_ T12,
    GTEST_TEMPLATE_ T13, GTEST_TEMPLATE_ T14, GTEST_TEMPLATE_ T15,
    GTEST_TEMPLATE_ T16, GTEST_TEMPLATE_ T17, GTEST_TEMPLATE_ T18,
    GTEST_TEMPLATE_ T19, GTEST_TEMPLATE_ T20, GTEST_TEMPLATE_ T21,
    GTEST_TEMPLATE_ T22, GTEST_TEMPLATE_ T23, GTEST_TEMPLATE_ T24,
    GTEST_TEMPLATE_ T25, GTEST_TEMPLATE_ T26, GTEST_TEMPLATE_ T27,
    GTEST_TEMPLATE_ T28, GTEST_TEMPLATE_ T29, GTEST_TEMPLATE_ T30,
    GTEST_TEMPLATE_ T31>
struct Templates<T1, T2, T3, T4, T5, T6, T7, T8, T9, T10, T11, T12, T13, T14,
    T15, T16, T17, T18, T19, T20, T21, T22, T23, T24, T25, T26, T27, T28, T29,
    T30, T31, NoneT, NoneT, NoneT, NoneT, NoneT, NoneT, NoneT, NoneT, NoneT,
    NoneT, NoneT, NoneT, NoneT, NoneT, NoneT, NoneT, NoneT, NoneT, NoneT> {
  typedef Templates31<T1, T2, T3, T4, T5, T6, T7, T8, T9, T10, T11, T12, T13,
      T14, T15, T16, T17, T18, T19, T20, T21, T22, T23, T24, T25, T26, T27,
      T28, T29, T30, T31> type;
};
template <GTEST_TEMPLATE_ T1, GTEST_TEMPLATE_ T2, GTEST_TEMPLATE_ T3,
    GTEST_TEMPLATE_ T4, GTEST_TEMPLATE_ T5, GTEST_TEMPLATE_ T6,
    GTEST_TEMPLATE_ T7, GTEST_TEMPLATE_ T8, GTEST_TEMPLATE_ T9,
    GTEST_TEMPLATE_ T10, GTEST_TEMPLATE_ T11, GTEST_TEMPLATE_ T12,
    GTEST_TEMPLATE_ T13, GTEST_TEMPLATE_ T14, GTEST_TEMPLATE_ T15,
    GTEST_TEMPLATE_ T16, GTEST_TEMPLATE_ T17, GTEST_TEMPLATE_ T18,
    GTEST_TEMPLATE_ T19, GTEST_TEMPLATE_ T20, GTEST_TEMPLATE_ T21,
    GTEST_TEMPLATE_ T22, GTEST_TEMPLATE_ T23, GTEST_TEMPLATE_ T24,
    GTEST_TEMPLATE_ T25, GTEST_TEMPLATE_ T26, GTEST_TEMPLATE_ T27,
    GTEST_TEMPLATE_ T28, GTEST_TEMPLATE_ T29, GTEST_TEMPLATE_ T30,
    GTEST_TEMPLATE_ T31, GTEST_TEMPLATE_ T32>
struct Templates<T1, T2, T3, T4, T5, T6, T7, T8, T9, T10, T11, T12, T13, T14,
    T15, T16, T17, T18, T19, T20, T21, T22, T23, T24, T25, T26, T27, T28, T29,
    T30, T31, T32, NoneT, NoneT, NoneT, NoneT, NoneT, NoneT, NoneT, NoneT,
    NoneT, NoneT, NoneT, NoneT, NoneT, NoneT, NoneT, NoneT, NoneT, NoneT> {
  typedef Templates32<T1, T2, T3, T4, T5, T6, T7, T8, T9, T10, T11, T12, T13,
      T14, T15, T16, T17, T18, T19, T20, T21, T22, T23, T24, T25, T26, T27,
      T28, T29, T30, T31, T32> type;
};
template <GTEST_TEMPLATE_ T1, GTEST_TEMPLATE_ T2, GTEST_TEMPLATE_ T3,
    GTEST_TEMPLATE_ T4, GTEST_TEMPLATE_ T5, GTEST_TEMPLATE_ T6,
    GTEST_TEMPLATE_ T7, GTEST_TEMPLATE_ T8, GTEST_TEMPLATE_ T9,
    GTEST_TEMPLATE_ T10, GTEST_TEMPLATE_ T11, GTEST_TEMPLATE_ T12,
    GTEST_TEMPLATE_ T13, GTEST_TEMPLATE_ T14, GTEST_TEMPLATE_ T15,
    GTEST_TEMPLATE_ T16, GTEST_TEMPLATE_ T17, GTEST_TEMPLATE_ T18,
    GTEST_TEMPLATE_ T19, GTEST_TEMPLATE_ T20, GTEST_TEMPLATE_ T21,
    GTEST_TEMPLATE_ T22, GTEST_TEMPLATE_ T23, GTEST_TEMPLATE_ T24,
    GTEST_TEMPLATE_ T25, GTEST_TEMPLATE_ T26, GTEST_TEMPLATE_ T27,
    GTEST_TEMPLATE_ T28, GTEST_TEMPLATE_ T29, GTEST_TEMPLATE_ T30,
    GTEST_TEMPLATE_ T31, GTEST_TEMPLATE_ T32, GTEST_TEMPLATE_ T33>
struct Templates<T1, T2, T3, T4, T5, T6, T7, T8, T9, T10, T11, T12, T13, T14,
    T15, T16, T17, T18, T19, T20, T21, T22, T23, T24, T25, T26, T27, T28, T29,
    T30, T31, T32, T33, NoneT, NoneT, NoneT, NoneT, NoneT, NoneT, NoneT, NoneT,
    NoneT, NoneT, NoneT, NoneT, NoneT, NoneT, NoneT, NoneT, NoneT> {
  typedef Templates33<T1, T2, T3, T4, T5, T6, T7, T8, T9, T10, T11, T12, T13,
      T14, T15, T16, T17, T18, T19, T20, T21, T22, T23, T24, T25, T26, T27,
      T28, T29, T30, T31, T32, T33> type;
};
template <GTEST_TEMPLATE_ T1, GTEST_TEMPLATE_ T2, GTEST_TEMPLATE_ T3,
    GTEST_TEMPLATE_ T4, GTEST_TEMPLATE_ T5, GTEST_TEMPLATE_ T6,
    GTEST_TEMPLATE_ T7, GTEST_TEMPLATE_ T8, GTEST_TEMPLATE_ T9,
    GTEST_TEMPLATE_ T10, GTEST_TEMPLATE_ T11, GTEST_TEMPLATE_ T12,
    GTEST_TEMPLATE_ T13, GTEST_TEMPLATE_ T14, GTEST_TEMPLATE_ T15,
    GTEST_TEMPLATE_ T16, GTEST_TEMPLATE_ T17, GTEST_TEMPLATE_ T18,
    GTEST_TEMPLATE_ T19, GTEST_TEMPLATE_ T20, GTEST_TEMPLATE_ T21,
    GTEST_TEMPLATE_ T22, GTEST_TEMPLATE_ T23, GTEST_TEMPLATE_ T24,
    GTEST_TEMPLATE_ T25, GTEST_TEMPLATE_ T26, GTEST_TEMPLATE_ T27,
    GTEST_TEMPLATE_ T28, GTEST_TEMPLATE_ T29, GTEST_TEMPLATE_ T30,
    GTEST_TEMPLATE_ T31, GTEST_TEMPLATE_ T32, GTEST_TEMPLATE_ T33,
    GTEST_TEMPLATE_ T34>
struct Templates<T1, T2, T3, T4, T5, T6, T7, T8, T9, T10, T11, T12, T13, T14,
    T15, T16, T17, T18, T19, T20, T21, T22, T23, T24, T25, T26, T27, T28, T29,
    T30, T31, T32, T33, T34, NoneT, NoneT, NoneT, NoneT, NoneT, NoneT, NoneT,
    NoneT, NoneT, NoneT, NoneT, NoneT, NoneT, NoneT, NoneT, NoneT> {
  typedef Templates34<T1, T2, T3, T4, T5, T6, T7, T8, T9, T10, T11, T12, T13,
      T14, T15, T16, T17, T18, T19, T20, T21, T22, T23, T24, T25, T26, T27,
      T28, T29, T30, T31, T32, T33, T34> type;
};
template <GTEST_TEMPLATE_ T1, GTEST_TEMPLATE_ T2, GTEST_TEMPLATE_ T3,
    GTEST_TEMPLATE_ T4, GTEST_TEMPLATE_ T5, GTEST_TEMPLATE_ T6,
    GTEST_TEMPLATE_ T7, GTEST_TEMPLATE_ T8, GTEST_TEMPLATE_ T9,
    GTEST_TEMPLATE_ T10, GTEST_TEMPLATE_ T11, GTEST_TEMPLATE_ T12,
    GTEST_TEMPLATE_ T13, GTEST_TEMPLATE_ T14, GTEST_TEMPLATE_ T15,
    GTEST_TEMPLATE_ T16, GTEST_TEMPLATE_ T17, GTEST_TEMPLATE_ T18,
    GTEST_TEMPLATE_ T19, GTEST_TEMPLATE_ T20, GTEST_TEMPLATE_ T21,
    GTEST_TEMPLATE_ T22, GTEST_TEMPLATE_ T23, GTEST_TEMPLATE_ T24,
    GTEST_TEMPLATE_ T25, GTEST_TEMPLATE_ T26, GTEST_TEMPLATE_ T27,
    GTEST_TEMPLATE_ T28, GTEST_TEMPLATE_ T29, GTEST_TEMPLATE_ T30,
    GTEST_TEMPLATE_ T31, GTEST_TEMPLATE_ T32, GTEST_TEMPLATE_ T33,
    GTEST_TEMPLATE_ T34, GTEST_TEMPLATE_ T35>
struct Templates<T1, T2, T3, T4, T5, T6, T7, T8, T9, T10, T11, T12, T13, T14,
    T15, T16, T17, T18, T19, T20, T21, T22, T23, T24, T25, T26, T27, T28, T29,
    T30, T31, T32, T33, T34, T35, NoneT, NoneT, NoneT, NoneT, NoneT, NoneT,
    NoneT, NoneT, NoneT, NoneT, NoneT, NoneT, NoneT, NoneT, NoneT> {
  typedef Templates35<T1, T2, T3, T4, T5, T6, T7, T8, T9, T10, T11, T12, T13,
      T14, T15, T16, T17, T18, T19, T20, T21, T22, T23, T24, T25, T26, T27,
      T28, T29, T30, T31, T32, T33, T34, T35> type;
};
template <GTEST_TEMPLATE_ T1, GTEST_TEMPLATE_ T2, GTEST_TEMPLATE_ T3,
    GTEST_TEMPLATE_ T4, GTEST_TEMPLATE_ T5, GTEST_TEMPLATE_ T6,
    GTEST_TEMPLATE_ T7, GTEST_TEMPLATE_ T8, GTEST_TEMPLATE_ T9,
    GTEST_TEMPLATE_ T10, GTEST_TEMPLATE_ T11, GTEST_TEMPLATE_ T12,
    GTEST_TEMPLATE_ T13, GTEST_TEMPLATE_ T14, GTEST_TEMPLATE_ T15,
    GTEST_TEMPLATE_ T16, GTEST_TEMPLATE_ T17, GTEST_TEMPLATE_ T18,
    GTEST_TEMPLATE_ T19, GTEST_TEMPLATE_ T20, GTEST_TEMPLATE_ T21,
    GTEST_TEMPLATE_ T22, GTEST_TEMPLATE_ T23, GTEST_TEMPLATE_ T24,
    GTEST_TEMPLATE_ T25, GTEST_TEMPLATE_ T26, GTEST_TEMPLATE_ T27,
    GTEST_TEMPLATE_ T28, GTEST_TEMPLATE_ T29, GTEST_TEMPLATE_ T30,
    GTEST_TEMPLATE_ T31, GTEST_TEMPLATE_ T32, GTEST_TEMPLATE_ T33,
    GTEST_TEMPLATE_ T34, GTEST_TEMPLATE_ T35, GTEST_TEMPLATE_ T36>
struct Templates<T1, T2, T3, T4, T5, T6, T7, T8, T9, T10, T11, T12, T13, T14,
    T15, T16, T17, T18, T19, T20, T21, T22, T23, T24, T25, T26, T27, T28, T29,
    T30, T31, T32, T33, T34, T35, T36, NoneT, NoneT, NoneT, NoneT, NoneT,
    NoneT, NoneT, NoneT, NoneT, NoneT, NoneT, NoneT, NoneT, NoneT> {
  typedef Templates36<T1, T2, T3, T4, T5, T6, T7, T8, T9, T10, T11, T12, T13,
      T14, T15, T16, T17, T18, T19, T20, T21, T22, T23, T24, T25, T26, T27,
      T28, T29, T30, T31, T32, T33, T34, T35, T36> type;
};
template <GTEST_TEMPLATE_ T1, GTEST_TEMPLATE_ T2, GTEST_TEMPLATE_ T3,
    GTEST_TEMPLATE_ T4, GTEST_TEMPLATE_ T5, GTEST_TEMPLATE_ T6,
    GTEST_TEMPLATE_ T7, GTEST_TEMPLATE_ T8, GTEST_TEMPLATE_ T9,
    GTEST_TEMPLATE_ T10, GTEST_TEMPLATE_ T11, GTEST_TEMPLATE_ T12,
    GTEST_TEMPLATE_ T13, GTEST_TEMPLATE_ T14, GTEST_TEMPLATE_ T15,
    GTEST_TEMPLATE_ T16, GTEST_TEMPLATE_ T17, GTEST_TEMPLATE_ T18,
    GTEST_TEMPLATE_ T19, GTEST_TEMPLATE_ T20, GTEST_TEMPLATE_ T21,
    GTEST_TEMPLATE_ T22, GTEST_TEMPLATE_ T23, GTEST_TEMPLATE_ T24,
    GTEST_TEMPLATE_ T25, GTEST_TEMPLATE_ T26, GTEST_TEMPLATE_ T27,
    GTEST_TEMPLATE_ T28, GTEST_TEMPLATE_ T29, GTEST_TEMPLATE_ T30,
    GTEST_TEMPLATE_ T31, GTEST_TEMPLATE_ T32, GTEST_TEMPLATE_ T33,
    GTEST_TEMPLATE_ T34, GTEST_TEMPLATE_ T35, GTEST_TEMPLATE_ T36,
    GTEST_TEMPLATE_ T37>
struct Templates<T1, T2, T3, T4, T5, T6, T7, T8, T9, T10, T11, T12, T13, T14,
    T15, T16, T17, T18, T19, T20, T21, T22, T23, T24, T25, T26, T27, T28, T29,
    T30, T31, T32, T33, T34, T35, T36, T37, NoneT, NoneT, NoneT, NoneT, NoneT,
    NoneT, NoneT, NoneT, NoneT, NoneT, NoneT, NoneT, NoneT> {
  typedef Templates37<T1, T2, T3, T4, T5, T6, T7, T8, T9, T10, T11, T12, T13,
      T14, T15, T16, T17, T18, T19, T20, T21, T22, T23, T24, T25, T26, T27,
      T28, T29, T30, T31, T32, T33, T34, T35, T36, T37> type;
};
template <GTEST_TEMPLATE_ T1, GTEST_TEMPLATE_ T2, GTEST_TEMPLATE_ T3,
    GTEST_TEMPLATE_ T4, GTEST_TEMPLATE_ T5, GTEST_TEMPLATE_ T6,
    GTEST_TEMPLATE_ T7, GTEST_TEMPLATE_ T8, GTEST_TEMPLATE_ T9,
    GTEST_TEMPLATE_ T10, GTEST_TEMPLATE_ T11, GTEST_TEMPLATE_ T12,
    GTEST_TEMPLATE_ T13, GTEST_TEMPLATE_ T14, GTEST_TEMPLATE_ T15,
    GTEST_TEMPLATE_ T16, GTEST_TEMPLATE_ T17, GTEST_TEMPLATE_ T18,
    GTEST_TEMPLATE_ T19, GTEST_TEMPLATE_ T20, GTEST_TEMPLATE_ T21,
    GTEST_TEMPLATE_ T22, GTEST_TEMPLATE_ T23, GTEST_TEMPLATE_ T24,
    GTEST_TEMPLATE_ T25, GTEST_TEMPLATE_ T26, GTEST_TEMPLATE_ T27,
    GTEST_TEMPLATE_ T28, GTEST_TEMPLATE_ T29, GTEST_TEMPLATE_ T30,
    GTEST_TEMPLATE_ T31, GTEST_TEMPLATE_ T32, GTEST_TEMPLATE_ T33,
    GTEST_TEMPLATE_ T34, GTEST_TEMPLATE_ T35, GTEST_TEMPLATE_ T36,
    GTEST_TEMPLATE_ T37, GTEST_TEMPLATE_ T38>
struct Templates<T1, T2, T3, T4, T5, T6, T7, T8, T9, T10, T11, T12, T13, T14,
    T15, T16, T17, T18, T19, T20, T21, T22, T23, T24, T25, T26, T27, T28, T29,
    T30, T31, T32, T33, T34, T35, T36, T37, T38, NoneT, NoneT, NoneT, NoneT,
    NoneT, NoneT, NoneT, NoneT, NoneT, NoneT, NoneT, NoneT> {
  typedef Templates38<T1, T2, T3, T4, T5, T6, T7, T8, T9, T10, T11, T12, T13,
      T14, T15, T16, T17, T18, T19, T20, T21, T22, T23, T24, T25, T26, T27,
      T28, T29, T30, T31, T32, T33, T34, T35, T36, T37, T38> type;
};
template <GTEST_TEMPLATE_ T1, GTEST_TEMPLATE_ T2, GTEST_TEMPLATE_ T3,
    GTEST_TEMPLATE_ T4, GTEST_TEMPLATE_ T5, GTEST_TEMPLATE_ T6,
    GTEST_TEMPLATE_ T7, GTEST_TEMPLATE_ T8, GTEST_TEMPLATE_ T9,
    GTEST_TEMPLATE_ T10, GTEST_TEMPLATE_ T11, GTEST_TEMPLATE_ T12,
    GTEST_TEMPLATE_ T13, GTEST_TEMPLATE_ T14, GTEST_TEMPLATE_ T15,
    GTEST_TEMPLATE_ T16, GTEST_TEMPLATE_ T17, GTEST_TEMPLATE_ T18,
    GTEST_TEMPLATE_ T19, GTEST_TEMPLATE_ T20, GTEST_TEMPLATE_ T21,
    GTEST_TEMPLATE_ T22, GTEST_TEMPLATE_ T23, GTEST_TEMPLATE_ T24,
    GTEST_TEMPLATE_ T25, GTEST_TEMPLATE_ T26, GTEST_TEMPLATE_ T27,
    GTEST_TEMPLATE_ T28, GTEST_TEMPLATE_ T29, GTEST_TEMPLATE_ T30,
    GTEST_TEMPLATE_ T31, GTEST_TEMPLATE_ T32, GTEST_TEMPLATE_ T33,
    GTEST_TEMPLATE_ T34, GTEST_TEMPLATE_ T35, GTEST_TEMPLATE_ T36,
    GTEST_TEMPLATE_ T37, GTEST_TEMPLATE_ T38, GTEST_TEMPLATE_ T39>
struct Templates<T1, T2, T3, T4, T5, T6, T7, T8, T9, T10, T11, T12, T13, T14,
    T15, T16, T17, T18, T19, T20, T21, T22, T23, T24, T25, T26, T27, T28, T29,
    T30, T31, T32, T33, T34, T35, T36, T37, T38, T39, NoneT, NoneT, NoneT,
    NoneT, NoneT, NoneT, NoneT, NoneT, NoneT, NoneT, NoneT> {
  typedef Templates39<T1, T2, T3, T4, T5, T6, T7, T8, T9, T10, T11, T12, T13,
      T14, T15, T16, T17, T18, T19, T20, T21, T22, T23, T24, T25, T26, T27,
      T28, T29, T30, T31, T32, T33, T34, T35, T36, T37, T38, T39> type;
};
template <GTEST_TEMPLATE_ T1, GTEST_TEMPLATE_ T2, GTEST_TEMPLATE_ T3,
    GTEST_TEMPLATE_ T4, GTEST_TEMPLATE_ T5, GTEST_TEMPLATE_ T6,
    GTEST_TEMPLATE_ T7, GTEST_TEMPLATE_ T8, GTEST_TEMPLATE_ T9,
    GTEST_TEMPLATE_ T10, GTEST_TEMPLATE_ T11, GTEST_TEMPLATE_ T12,
    GTEST_TEMPLATE_ T13, GTEST_TEMPLATE_ T14, GTEST_TEMPLATE_ T15,
    GTEST_TEMPLATE_ T16, GTEST_TEMPLATE_ T17, GTEST_TEMPLATE_ T18,
    GTEST_TEMPLATE_ T19, GTEST_TEMPLATE_ T20, GTEST_TEMPLATE_ T21,
    GTEST_TEMPLATE_ T22, GTEST_TEMPLATE_ T23, GTEST_TEMPLATE_ T24,
    GTEST_TEMPLATE_ T25, GTEST_TEMPLATE_ T26, GTEST_TEMPLATE_ T27,
    GTEST_TEMPLATE_ T28, GTEST_TEMPLATE_ T29, GTEST_TEMPLATE_ T30,
    GTEST_TEMPLATE_ T31, GTEST_TEMPLATE_ T32, GTEST_TEMPLATE_ T33,
    GTEST_TEMPLATE_ T34, GTEST_TEMPLATE_ T35, GTEST_TEMPLATE_ T36,
    GTEST_TEMPLATE_ T37, GTEST_TEMPLATE_ T38, GTEST_TEMPLATE_ T39,
    GTEST_TEMPLATE_ T40>
struct Templates<T1, T2, T3, T4, T5, T6, T7, T8, T9, T10, T11, T12, T13, T14,
    T15, T16, T17, T18, T19, T20, T21, T22, T23, T24, T25, T26, T27, T28, T29,
    T30, T31, T32, T33, T34, T35, T36, T37, T38, T39, T40, NoneT, NoneT, NoneT,
    NoneT, NoneT, NoneT, NoneT, NoneT, NoneT, NoneT> {
  typedef Templates40<T1, T2, T3, T4, T5, T6, T7, T8, T9, T10, T11, T12, T13,
      T14, T15, T16, T17, T18, T19, T20, T21, T22, T23, T24, T25, T26, T27,
      T28, T29, T30, T31, T32, T33, T34, T35, T36, T37, T38, T39, T40> type;
};
template <GTEST_TEMPLATE_ T1, GTEST_TEMPLATE_ T2, GTEST_TEMPLATE_ T3,
    GTEST_TEMPLATE_ T4, GTEST_TEMPLATE_ T5, GTEST_TEMPLATE_ T6,
    GTEST_TEMPLATE_ T7, GTEST_TEMPLATE_ T8, GTEST_TEMPLATE_ T9,
    GTEST_TEMPLATE_ T10, GTEST_TEMPLATE_ T11, GTEST_TEMPLATE_ T12,
    GTEST_TEMPLATE_ T13, GTEST_TEMPLATE_ T14, GTEST_TEMPLATE_ T15,
    GTEST_TEMPLATE_ T16, GTEST_TEMPLATE_ T17, GTEST_TEMPLATE_ T18,
    GTEST_TEMPLATE_ T19, GTEST_TEMPLATE_ T20, GTEST_TEMPLATE_ T21,
    GTEST_TEMPLATE_ T22, GTEST_TEMPLATE_ T23, GTEST_TEMPLATE_ T24,
    GTEST_TEMPLATE_ T25, GTEST_TEMPLATE_ T26, GTEST_TEMPLATE_ T27,
    GTEST_TEMPLATE_ T28, GTEST_TEMPLATE_ T29, GTEST_TEMPLATE_ T30,
    GTEST_TEMPLATE_ T31, GTEST_TEMPLATE_ T32, GTEST_TEMPLATE_ T33,
    GTEST_TEMPLATE_ T34, GTEST_TEMPLATE_ T35, GTEST_TEMPLATE_ T36,
    GTEST_TEMPLATE_ T37, GTEST_TEMPLATE_ T38, GTEST_TEMPLATE_ T39,
    GTEST_TEMPLATE_ T40, GTEST_TEMPLATE_ T41>
struct Templates<T1, T2, T3, T4, T5, T6, T7, T8, T9, T10, T11, T12, T13, T14,
    T15, T16, T17, T18, T19, T20, T21, T22, T23, T24, T25, T26, T27, T28, T29,
    T30, T31, T32, T33, T34, T35, T36, T37, T38, T39, T40, T41, NoneT, NoneT,
    NoneT, NoneT, NoneT, NoneT, NoneT, NoneT, NoneT> {
  typedef Templates41<T1, T2, T3, T4, T5, T6, T7, T8, T9, T10, T11, T12, T13,
      T14, T15, T16, T17, T18, T19, T20, T21, T22, T23, T24, T25, T26, T27,
      T28, T29, T30, T31, T32, T33, T34, T35, T36, T37, T38, T39, T40,
      T41> type;
};
template <GTEST_TEMPLATE_ T1, GTEST_TEMPLATE_ T2, GTEST_TEMPLATE_ T3,
    GTEST_TEMPLATE_ T4, GTEST_TEMPLATE_ T5, GTEST_TEMPLATE_ T6,
    GTEST_TEMPLATE_ T7, GTEST_TEMPLATE_ T8, GTEST_TEMPLATE_ T9,
    GTEST_TEMPLATE_ T10, GTEST_TEMPLATE_ T11, GTEST_TEMPLATE_ T12,
    GTEST_TEMPLATE_ T13, GTEST_TEMPLATE_ T14, GTEST_TEMPLATE_ T15,
    GTEST_TEMPLATE_ T16, GTEST_TEMPLATE_ T17, GTEST_TEMPLATE_ T18,
    GTEST_TEMPLATE_ T19, GTEST_TEMPLATE_ T20, GTEST_TEMPLATE_ T21,
    GTEST_TEMPLATE_ T22, GTEST_TEMPLATE_ T23, GTEST_TEMPLATE_ T24,
    GTEST_TEMPLATE_ T25, GTEST_TEMPLATE_ T26, GTEST_TEMPLATE_ T27,
    GTEST_TEMPLATE_ T28, GTEST_TEMPLATE_ T29, GTEST_TEMPLATE_ T30,
    GTEST_TEMPLATE_ T31, GTEST_TEMPLATE_ T32, GTEST_TEMPLATE_ T33,
    GTEST_TEMPLATE_ T34, GTEST_TEMPLATE_ T35, GTEST_TEMPLATE_ T36,
    GTEST_TEMPLATE_ T37, GTEST_TEMPLATE_ T38, GTEST_TEMPLATE_ T39,
    GTEST_TEMPLATE_ T40, GTEST_TEMPLATE_ T41, GTEST_TEMPLATE_ T42>
struct Templates<T1, T2, T3, T4, T5, T6, T7, T8, T9, T10, T11, T12, T13, T14,
    T15, T16, T17, T18, T19, T20, T21, T22, T23, T24, T25, T26, T27, T28, T29,
    T30, T31, T32, T33, T34, T35, T36, T37, T38, T39, T40, T41, T42, NoneT,
    NoneT, NoneT, NoneT, NoneT, NoneT, NoneT, NoneT> {
  typedef Templates42<T1, T2, T3, T4, T5, T6, T7, T8, T9, T10, T11, T12, T13,
      T14, T15, T16, T17, T18, T19, T20, T21, T22, T23, T24, T25, T26, T27,
      T28, T29, T30, T31, T32, T33, T34, T35, T36, T37, T38, T39, T40, T41,
      T42> type;
};
template <GTEST_TEMPLATE_ T1, GTEST_TEMPLATE_ T2, GTEST_TEMPLATE_ T3,
    GTEST_TEMPLATE_ T4, GTEST_TEMPLATE_ T5, GTEST_TEMPLATE_ T6,
    GTEST_TEMPLATE_ T7, GTEST_TEMPLATE_ T8, GTEST_TEMPLATE_ T9,
    GTEST_TEMPLATE_ T10, GTEST_TEMPLATE_ T11, GTEST_TEMPLATE_ T12,
    GTEST_TEMPLATE_ T13, GTEST_TEMPLATE_ T14, GTEST_TEMPLATE_ T15,
    GTEST_TEMPLATE_ T16, GTEST_TEMPLATE_ T17, GTEST_TEMPLATE_ T18,
    GTEST_TEMPLATE_ T19, GTEST_TEMPLATE_ T20, GTEST_TEMPLATE_ T21,
    GTEST_TEMPLATE_ T22, GTEST_TEMPLATE_ T23, GTEST_TEMPLATE_ T24,
    GTEST_TEMPLATE_ T25, GTEST_TEMPLATE_ T26, GTEST_TEMPLATE_ T27,
    GTEST_TEMPLATE_ T28, GTEST_TEMPLATE_ T29, GTEST_TEMPLATE_ T30,
    GTEST_TEMPLATE_ T31, GTEST_TEMPLATE_ T32, GTEST_TEMPLATE_ T33,
    GTEST_TEMPLATE_ T34, GTEST_TEMPLATE_ T35, GTEST_TEMPLATE_ T36,
    GTEST_TEMPLATE_ T37, GTEST_TEMPLATE_ T38, GTEST_TEMPLATE_ T39,
    GTEST_TEMPLATE_ T40, GTEST_TEMPLATE_ T41, GTEST_TEMPLATE_ T42,
    GTEST_TEMPLATE_ T43>
struct Templates<T1, T2, T3, T4, T5, T6, T7, T8, T9, T10, T11, T12, T13, T14,
    T15, T16, T17, T18, T19, T20, T21, T22, T23, T24, T25, T26, T27, T28, T29,
    T30, T31, T32, T33, T34, T35, T36, T37, T38, T39, T40, T41, T42, T43,
    NoneT, NoneT, NoneT, NoneT, NoneT, NoneT, NoneT> {
  typedef Templates43<T1, T2, T3, T4, T5, T6, T7, T8, T9, T10, T11, T12, T13,
      T14, T15, T16, T17, T18, T19, T20, T21, T22, T23, T24, T25, T26, T27,
      T28, T29, T30, T31, T32, T33, T34, T35, T36, T37, T38, T39, T40, T41,
      T42, T43> type;
};
template <GTEST_TEMPLATE_ T1, GTEST_TEMPLATE_ T2, GTEST_TEMPLATE_ T3,
    GTEST_TEMPLATE_ T4, GTEST_TEMPLATE_ T5, GTEST_TEMPLATE_ T6,
    GTEST_TEMPLATE_ T7, GTEST_TEMPLATE_ T8, GTEST_TEMPLATE_ T9,
    GTEST_TEMPLATE_ T10, GTEST_TEMPLATE_ T11, GTEST_TEMPLATE_ T12,
    GTEST_TEMPLATE_ T13, GTEST_TEMPLATE_ T14, GTEST_TEMPLATE_ T15,
    GTEST_TEMPLATE_ T16, GTEST_TEMPLATE_ T17, GTEST_TEMPLATE_ T18,
    GTEST_TEMPLATE_ T19, GTEST_TEMPLATE_ T20, GTEST_TEMPLATE_ T21,
    GTEST_TEMPLATE_ T22, GTEST_TEMPLATE_ T23, GTEST_TEMPLATE_ T24,
    GTEST_TEMPLATE_ T25, GTEST_TEMPLATE_ T26, GTEST_TEMPLATE_ T27,
    GTEST_TEMPLATE_ T28, GTEST_TEMPLATE_ T29, GTEST_TEMPLATE_ T30,
    GTEST_TEMPLATE_ T31, GTEST_TEMPLATE_ T32, GTEST_TEMPLATE_ T33,
    GTEST_TEMPLATE_ T34, GTEST_TEMPLATE_ T35, GTEST_TEMPLATE_ T36,
    GTEST_TEMPLATE_ T37, GTEST_TEMPLATE_ T38, GTEST_TEMPLATE_ T39,
    GTEST_TEMPLATE_ T40, GTEST_TEMPLATE_ T41, GTEST_TEMPLATE_ T42,
    GTEST_TEMPLATE_ T43, GTEST_TEMPLATE_ T44>
struct Templates<T1, T2, T3, T4, T5, T6, T7, T8, T9, T10, T11, T12, T13, T14,
    T15, T16, T17, T18, T19, T20, T21, T22, T23, T24, T25, T26, T27, T28, T29,
    T30, T31, T32, T33, T34, T35, T36, T37, T38, T39, T40, T41, T42, T43, T44,
    NoneT, NoneT, NoneT, NoneT, NoneT, NoneT> {
  typedef Templates44<T1, T2, T3, T4, T5, T6, T7, T8, T9, T10, T11, T12, T13,
      T14, T15, T16, T17, T18, T19, T20, T21, T22, T23, T24, T25, T26, T27,
      T28, T29, T30, T31, T32, T33, T34, T35, T36, T37, T38, T39, T40, T41,
      T42, T43, T44> type;
};
template <GTEST_TEMPLATE_ T1, GTEST_TEMPLATE_ T2, GTEST_TEMPLATE_ T3,
    GTEST_TEMPLATE_ T4, GTEST_TEMPLATE_ T5, GTEST_TEMPLATE_ T6,
    GTEST_TEMPLATE_ T7, GTEST_TEMPLATE_ T8, GTEST_TEMPLATE_ T9,
    GTEST_TEMPLATE_ T10, GTEST_TEMPLATE_ T11, GTEST_TEMPLATE_ T12,
    GTEST_TEMPLATE_ T13, GTEST_TEMPLATE_ T14, GTEST_TEMPLATE_ T15,
    GTEST_TEMPLATE_ T16, GTEST_TEMPLATE_ T17, GTEST_TEMPLATE_ T18,
    GTEST_TEMPLATE_ T19, GTEST_TEMPLATE_ T20, GTEST_TEMPLATE_ T21,
    GTEST_TEMPLATE_ T22, GTEST_TEMPLATE_ T23, GTEST_TEMPLATE_ T24,
    GTEST_TEMPLATE_ T25, GTEST_TEMPLATE_ T26, GTEST_TEMPLATE_ T27,
    GTEST_TEMPLATE_ T28, GTEST_TEMPLATE_ T29, GTEST_TEMPLATE_ T30,
    GTEST_TEMPLATE_ T31, GTEST_TEMPLATE_ T32, GTEST_TEMPLATE_ T33,
    GTEST_TEMPLATE_ T34, GTEST_TEMPLATE_ T35, GTEST_TEMPLATE_ T36,
    GTEST_TEMPLATE_ T37, GTEST_TEMPLATE_ T38, GTEST_TEMPLATE_ T39,
    GTEST_TEMPLATE_ T40, GTEST_TEMPLATE_ T41, GTEST_TEMPLATE_ T42,
    GTEST_TEMPLATE_ T43, GTEST_TEMPLATE_ T44, GTEST_TEMPLATE_ T45>
struct Templates<T1, T2, T3, T4, T5, T6, T7, T8, T9, T10, T11, T12, T13, T14,
    T15, T16, T17, T18, T19, T20, T21, T22, T23, T24, T25, T26, T27, T28, T29,
    T30, T31, T32, T33, T34, T35, T36, T37, T38, T39, T40, T41, T42, T43, T44,
    T45, NoneT, NoneT, NoneT, NoneT, NoneT> {
  typedef Templates45<T1, T2, T3, T4, T5, T6, T7, T8, T9, T10, T11, T12, T13,
      T14, T15, T16, T17, T18, T19, T20, T21, T22, T23, T24, T25, T26, T27,
      T28, T29, T30, T31, T32, T33, T34, T35, T36, T37, T38, T39, T40, T41,
      T42, T43, T44, T45> type;
};
template <GTEST_TEMPLATE_ T1, GTEST_TEMPLATE_ T2, GTEST_TEMPLATE_ T3,
    GTEST_TEMPLATE_ T4, GTEST_TEMPLATE_ T5, GTEST_TEMPLATE_ T6,
    GTEST_TEMPLATE_ T7, GTEST_TEMPLATE_ T8, GTEST_TEMPLATE_ T9,
    GTEST_TEMPLATE_ T10, GTEST_TEMPLATE_ T11, GTEST_TEMPLATE_ T12,
    GTEST_TEMPLATE_ T13, GTEST_TEMPLATE_ T14, GTEST_TEMPLATE_ T15,
    GTEST_TEMPLATE_ T16, GTEST_TEMPLATE_ T17, GTEST_TEMPLATE_ T18,
    GTEST_TEMPLATE_ T19, GTEST_TEMPLATE_ T20, GTEST_TEMPLATE_ T21,
    GTEST_TEMPLATE_ T22, GTEST_TEMPLATE_ T23, GTEST_TEMPLATE_ T24,
    GTEST_TEMPLATE_ T25, GTEST_TEMPLATE_ T26, GTEST_TEMPLATE_ T27,
    GTEST_TEMPLATE_ T28, GTEST_TEMPLATE_ T29, GTEST_TEMPLATE_ T30,
    GTEST_TEMPLATE_ T31, GTEST_TEMPLATE_ T32, GTEST_TEMPLATE_ T33,
    GTEST_TEMPLATE_ T34, GTEST_TEMPLATE_ T35, GTEST_TEMPLATE_ T36,
    GTEST_TEMPLATE_ T37, GTEST_TEMPLATE_ T38, GTEST_TEMPLATE_ T39,
    GTEST_TEMPLATE_ T40, GTEST_TEMPLATE_ T41, GTEST_TEMPLATE_ T42,
    GTEST_TEMPLATE_ T43, GTEST_TEMPLATE_ T44, GTEST_TEMPLATE_ T45,
    GTEST_TEMPLATE_ T46>
struct Templates<T1, T2, T3, T4, T5, T6, T7, T8, T9, T10, T11, T12, T13, T14,
    T15, T16, T17, T18, T19, T20, T21, T22, T23, T24, T25, T26, T27, T28, T29,
    T30, T31, T32, T33, T34, T35, T36, T37, T38, T39, T40, T41, T42, T43, T44,
    T45, T46, NoneT, NoneT, NoneT, NoneT> {
  typedef Templates46<T1, T2, T3, T4, T5, T6, T7, T8, T9, T10, T11, T12, T13,
      T14, T15, T16, T17, T18, T19, T20, T21, T22, T23, T24, T25, T26, T27,
      T28, T29, T30, T31, T32, T33, T34, T35, T36, T37, T38, T39, T40, T41,
      T42, T43, T44, T45, T46> type;
};
template <GTEST_TEMPLATE_ T1, GTEST_TEMPLATE_ T2, GTEST_TEMPLATE_ T3,
    GTEST_TEMPLATE_ T4, GTEST_TEMPLATE_ T5, GTEST_TEMPLATE_ T6,
    GTEST_TEMPLATE_ T7, GTEST_TEMPLATE_ T8, GTEST_TEMPLATE_ T9,
    GTEST_TEMPLATE_ T10, GTEST_TEMPLATE_ T11, GTEST_TEMPLATE_ T12,
    GTEST_TEMPLATE_ T13, GTEST_TEMPLATE_ T14, GTEST_TEMPLATE_ T15,
    GTEST_TEMPLATE_ T16, GTEST_TEMPLATE_ T17, GTEST_TEMPLATE_ T18,
    GTEST_TEMPLATE_ T19, GTEST_TEMPLATE_ T20, GTEST_TEMPLATE_ T21,
    GTEST_TEMPLATE_ T22, GTEST_TEMPLATE_ T23, GTEST_TEMPLATE_ T24,
    GTEST_TEMPLATE_ T25, GTEST_TEMPLATE_ T26, GTEST_TEMPLATE_ T27,
    GTEST_TEMPLATE_ T28, GTEST_TEMPLATE_ T29, GTEST_TEMPLATE_ T30,
    GTEST_TEMPLATE_ T31, GTEST_TEMPLATE_ T32, GTEST_TEMPLATE_ T33,
    GTEST_TEMPLATE_ T34, GTEST_TEMPLATE_ T35, GTEST_TEMPLATE_ T36,
    GTEST_TEMPLATE_ T37, GTEST_TEMPLATE_ T38, GTEST_TEMPLATE_ T39,
    GTEST_TEMPLATE_ T40, GTEST_TEMPLATE_ T41, GTEST_TEMPLATE_ T42,
    GTEST_TEMPLATE_ T43, GTEST_TEMPLATE_ T44, GTEST_TEMPLATE_ T45,
    GTEST_TEMPLATE_ T46, GTEST_TEMPLATE_ T47>
struct Templates<T1, T2, T3, T4, T5, T6, T7, T8, T9, T10, T11, T12, T13, T14,
    T15, T16, T17, T18, T19, T20, T21, T22, T23, T24, T25, T26, T27, T28, T29,
    T30, T31, T32, T33, T34, T35, T36, T37, T38, T39, T40, T41, T42, T43, T44,
    T45, T46, T47, NoneT, NoneT, NoneT> {
  typedef Templates47<T1, T2, T3, T4, T5, T6, T7, T8, T9, T10, T11, T12, T13,
      T14, T15, T16, T17, T18, T19, T20, T21, T22, T23, T24, T25, T26, T27,
      T28, T29, T30, T31, T32, T33, T34, T35, T36, T37, T38, T39, T40, T41,
      T42, T43, T44, T45, T46, T47> type;
};
template <GTEST_TEMPLATE_ T1, GTEST_TEMPLATE_ T2, GTEST_TEMPLATE_ T3,
    GTEST_TEMPLATE_ T4, GTEST_TEMPLATE_ T5, GTEST_TEMPLATE_ T6,
    GTEST_TEMPLATE_ T7, GTEST_TEMPLATE_ T8, GTEST_TEMPLATE_ T9,
    GTEST_TEMPLATE_ T10, GTEST_TEMPLATE_ T11, GTEST_TEMPLATE_ T12,
    GTEST_TEMPLATE_ T13, GTEST_TEMPLATE_ T14, GTEST_TEMPLATE_ T15,
    GTEST_TEMPLATE_ T16, GTEST_TEMPLATE_ T17, GTEST_TEMPLATE_ T18,
    GTEST_TEMPLATE_ T19, GTEST_TEMPLATE_ T20, GTEST_TEMPLATE_ T21,
    GTEST_TEMPLATE_ T22, GTEST_TEMPLATE_ T23, GTEST_TEMPLATE_ T24,
    GTEST_TEMPLATE_ T25, GTEST_TEMPLATE_ T26, GTEST_TEMPLATE_ T27,
    GTEST_TEMPLATE_ T28, GTEST_TEMPLATE_ T29, GTEST_TEMPLATE_ T30,
    GTEST_TEMPLATE_ T31, GTEST_TEMPLATE_ T32, GTEST_TEMPLATE_ T33,
    GTEST_TEMPLATE_ T34, GTEST_TEMPLATE_ T35, GTEST_TEMPLATE_ T36,
    GTEST_TEMPLATE_ T37, GTEST_TEMPLATE_ T38, GTEST_TEMPLATE_ T39,
    GTEST_TEMPLATE_ T40, GTEST_TEMPLATE_ T41, GTEST_TEMPLATE_ T42,
    GTEST_TEMPLATE_ T43, GTEST_TEMPLATE_ T44, GTEST_TEMPLATE_ T45,
    GTEST_TEMPLATE_ T46, GTEST_TEMPLATE_ T47, GTEST_TEMPLATE_ T48>
struct Templates<T1, T2, T3, T4, T5, T6, T7, T8, T9, T10, T11, T12, T13, T14,
    T15, T16, T17, T18, T19, T20, T21, T22, T23, T24, T25, T26, T27, T28, T29,
    T30, T31, T32, T33, T34, T35, T36, T37, T38, T39, T40, T41, T42, T43, T44,
    T45, T46, T47, T48, NoneT, NoneT> {
  typedef Templates48<T1, T2, T3, T4, T5, T6, T7, T8, T9, T10, T11, T12, T13,
      T14, T15, T16, T17, T18, T19, T20, T21, T22, T23, T24, T25, T26, T27,
      T28, T29, T30, T31, T32, T33, T34, T35, T36, T37, T38, T39, T40, T41,
      T42, T43, T44, T45, T46, T47, T48> type;
};
template <GTEST_TEMPLATE_ T1, GTEST_TEMPLATE_ T2, GTEST_TEMPLATE_ T3,
    GTEST_TEMPLATE_ T4, GTEST_TEMPLATE_ T5, GTEST_TEMPLATE_ T6,
    GTEST_TEMPLATE_ T7, GTEST_TEMPLATE_ T8, GTEST_TEMPLATE_ T9,
    GTEST_TEMPLATE_ T10, GTEST_TEMPLATE_ T11, GTEST_TEMPLATE_ T12,
    GTEST_TEMPLATE_ T13, GTEST_TEMPLATE_ T14, GTEST_TEMPLATE_ T15,
    GTEST_TEMPLATE_ T16, GTEST_TEMPLATE_ T17, GTEST_TEMPLATE_ T18,
    GTEST_TEMPLATE_ T19, GTEST_TEMPLATE_ T20, GTEST_TEMPLATE_ T21,
    GTEST_TEMPLATE_ T22, GTEST_TEMPLATE_ T23, GTEST_TEMPLATE_ T24,
    GTEST_TEMPLATE_ T25, GTEST_TEMPLATE_ T26, GTEST_TEMPLATE_ T27,
    GTEST_TEMPLATE_ T28, GTEST_TEMPLATE_ T29, GTEST_TEMPLATE_ T30,
    GTEST_TEMPLATE_ T31, GTEST_TEMPLATE_ T32, GTEST_TEMPLATE_ T33,
    GTEST_TEMPLATE_ T34, GTEST_TEMPLATE_ T35, GTEST_TEMPLATE_ T36,
    GTEST_TEMPLATE_ T37, GTEST_TEMPLATE_ T38, GTEST_TEMPLATE_ T39,
    GTEST_TEMPLATE_ T40, GTEST_TEMPLATE_ T41, GTEST_TEMPLATE_ T42,
    GTEST_TEMPLATE_ T43, GTEST_TEMPLATE_ T44, GTEST_TEMPLATE_ T45,
    GTEST_TEMPLATE_ T46, GTEST_TEMPLATE_ T47, GTEST_TEMPLATE_ T48,
    GTEST_TEMPLATE_ T49>
struct Templates<T1, T2, T3, T4, T5, T6, T7, T8, T9, T10, T11, T12, T13, T14,
    T15, T16, T17, T18, T19, T20, T21, T22, T23, T24, T25, T26, T27, T28, T29,
    T30, T31, T32, T33, T34, T35, T36, T37, T38, T39, T40, T41, T42, T43, T44,
    T45, T46, T47, T48, T49, NoneT> {
  typedef Templates49<T1, T2, T3, T4, T5, T6, T7, T8, T9, T10, T11, T12, T13,
      T14, T15, T16, T17, T18, T19, T20, T21, T22, T23, T24, T25, T26, T27,
      T28, T29, T30, T31, T32, T33, T34, T35, T36, T37, T38, T39, T40, T41,
      T42, T43, T44, T45, T46, T47, T48, T49> type;
};

// The TypeList template makes it possible to use either a single type
// or a Types<...> list in TYPED_TEST_CASE() and
// INSTANTIATE_TYPED_TEST_CASE_P().

template <typename T>
struct TypeList {
  typedef Types1<T> type;
};

template <typename T1, typename T2, typename T3, typename T4, typename T5,
    typename T6, typename T7, typename T8, typename T9, typename T10,
    typename T11, typename T12, typename T13, typename T14, typename T15,
    typename T16, typename T17, typename T18, typename T19, typename T20,
    typename T21, typename T22, typename T23, typename T24, typename T25,
    typename T26, typename T27, typename T28, typename T29, typename T30,
    typename T31, typename T32, typename T33, typename T34, typename T35,
    typename T36, typename T37, typename T38, typename T39, typename T40,
    typename T41, typename T42, typename T43, typename T44, typename T45,
    typename T46, typename T47, typename T48, typename T49, typename T50>
struct TypeList<Types<T1, T2, T3, T4, T5, T6, T7, T8, T9, T10, T11, T12, T13,
    T14, T15, T16, T17, T18, T19, T20, T21, T22, T23, T24, T25, T26, T27, T28,
    T29, T30, T31, T32, T33, T34, T35, T36, T37, T38, T39, T40, T41, T42, T43,
    T44, T45, T46, T47, T48, T49, T50> > {
  typedef typename Types<T1, T2, T3, T4, T5, T6, T7, T8, T9, T10, T11, T12,
      T13, T14, T15, T16, T17, T18, T19, T20, T21, T22, T23, T24, T25, T26,
      T27, T28, T29, T30, T31, T32, T33, T34, T35, T36, T37, T38, T39, T40,
      T41, T42, T43, T44, T45, T46, T47, T48, T49, T50>::type type;
};

#endif  // GTEST_HAS_TYPED_TEST || GTEST_HAS_TYPED_TEST_P

}  // namespace internal
}  // namespace testing

#endif  // GTEST_INCLUDE_GTEST_INTERNAL_GTEST_TYPE_UTIL_H_

// Due to C++ preprocessor weirdness, we need double indirection to
// concatenate two tokens when one of them is __LINE__.  Writing
//
//   foo ## __LINE__
//
// will result in the token foo__LINE__, instead of foo followed by
// the current line number.  For more details, see
// http://www.parashift.com/c++-faq-lite/misc-technical-issues.html#faq-39.6
#define GTEST_CONCAT_TOKEN_(foo, bar) GTEST_CONCAT_TOKEN_IMPL_(foo, bar)
#define GTEST_CONCAT_TOKEN_IMPL_(foo, bar) foo ## bar

class ProtocolMessage;
namespace proto2 { class Message; }

namespace testing {

// Forward declarations.

class AssertionResult;                 // Result of an assertion.
class Message;                         // Represents a failure message.
class Test;                            // Represents a test.
class TestInfo;                        // Information about a test.
class TestPartResult;                  // Result of a test part.
class UnitTest;                        // A collection of test cases.

template <typename T>
::std::string PrintToString(const T& value);

namespace internal {

struct TraceInfo;                      // Information about a trace point.
class ScopedTrace;                     // Implements scoped trace.
class TestInfoImpl;                    // Opaque implementation of TestInfo
class UnitTestImpl;                    // Opaque implementation of UnitTest

// How many times InitGoogleTest() has been called.
GTEST_API_ extern int g_init_gtest_count;

// The text used in failure messages to indicate the start of the
// stack trace.
GTEST_API_ extern const char kStackTraceMarker[];

// Two overloaded helpers for checking at compile time whether an
// expression is a null pointer literal (i.e. NULL or any 0-valued
// compile-time integral constant).  Their return values have
// different sizes, so we can use sizeof() to test which version is
// picked by the compiler.  These helpers have no implementations, as
// we only need their signatures.
//
// Given IsNullLiteralHelper(x), the compiler will pick the first
// version if x can be implicitly converted to Secret*, and pick the
// second version otherwise.  Since Secret is a secret and incomplete
// type, the only expression a user can write that has type Secret* is
// a null pointer literal.  Therefore, we know that x is a null
// pointer literal if and only if the first version is picked by the
// compiler.
char IsNullLiteralHelper(Secret* p);
char (&IsNullLiteralHelper(...))[2];  // NOLINT

// A compile-time bool constant that is true if and only if x is a
// null pointer literal (i.e. NULL or any 0-valued compile-time
// integral constant).
#ifdef GTEST_ELLIPSIS_NEEDS_POD_
// We lose support for NULL detection where the compiler doesn't like
// passing non-POD classes through ellipsis (...).
# define GTEST_IS_NULL_LITERAL_(x) false
#else
# define GTEST_IS_NULL_LITERAL_(x) \
    (sizeof(::testing::internal::IsNullLiteralHelper(x)) == 1)
#endif  // GTEST_ELLIPSIS_NEEDS_POD_

// Appends the user-supplied message to the Google-Test-generated message.
GTEST_API_ std::string AppendUserMessage(
    const std::string& gtest_msg, const Message& user_msg);

#if GTEST_HAS_EXCEPTIONS

// This exception is thrown by (and only by) a failed Google Test
// assertion when GTEST_FLAG(throw_on_failure) is true (if exceptions
// are enabled).  We derive it from std::runtime_error, which is for
// errors presumably detectable only at run time.  Since
// std::runtime_error inherits from std::exception, many testing
// frameworks know how to extract and print the message inside it.
class GTEST_API_ GoogleTestFailureException : public ::std::runtime_error {
 public:
  explicit GoogleTestFailureException(const TestPartResult& failure);
};

#endif  // GTEST_HAS_EXCEPTIONS

// A helper class for creating scoped traces in user programs.
class GTEST_API_ ScopedTrace {
 public:
  // The c'tor pushes the given source file location and message onto
  // a trace stack maintained by Google Test.
  ScopedTrace(const char* file, int line, const Message& message);

  // The d'tor pops the info pushed by the c'tor.
  //
  // Note that the d'tor is not virtual in order to be efficient.
  // Don't inherit from ScopedTrace!
  ~ScopedTrace();

 private:
  GTEST_DISALLOW_COPY_AND_ASSIGN_(ScopedTrace);
} GTEST_ATTRIBUTE_UNUSED_;  // A ScopedTrace object does its job in its
                            // c'tor and d'tor.  Therefore it doesn't
                            // need to be used otherwise.

// Constructs and returns the message for an equality assertion
// (e.g. ASSERT_EQ, EXPECT_STREQ, etc) failure.
//
// The first four parameters are the expressions used in the assertion
// and their values, as strings.  For example, for ASSERT_EQ(foo, bar)
// where foo is 5 and bar is 6, we have:
//
//   expected_expression: "foo"
//   actual_expression:   "bar"
//   expected_value:      "5"
//   actual_value:        "6"
//
// The ignoring_case parameter is true iff the assertion is a
// *_STRCASEEQ*.  When it's true, the string " (ignoring case)" will
// be inserted into the message.
GTEST_API_ AssertionResult EqFailure(const char* expected_expression,
                                     const char* actual_expression,
                                     const std::string& expected_value,
                                     const std::string& actual_value,
                                     bool ignoring_case);

// Constructs a failure message for Boolean assertions such as EXPECT_TRUE.
GTEST_API_ std::string GetBoolAssertionFailureMessage(
    const AssertionResult& assertion_result,
    const char* expression_text,
    const char* actual_predicate_value,
    const char* expected_predicate_value);

// This template class represents an IEEE floating-point number
// (either single-precision or double-precision, depending on the
// template parameters).
//
// The purpose of this class is to do more sophisticated number
// comparison.  (Due to round-off error, etc, it's very unlikely that
// two floating-points will be equal exactly.  Hence a naive
// comparison by the == operation often doesn't work.)
//
// Format of IEEE floating-point:
//
//   The most-significant bit being the leftmost, an IEEE
//   floating-point looks like
//
//     sign_bit exponent_bits fraction_bits
//
//   Here, sign_bit is a single bit that designates the sign of the
//   number.
//
//   For float, there are 8 exponent bits and 23 fraction bits.
//
//   For double, there are 11 exponent bits and 52 fraction bits.
//
//   More details can be found at
//   http://en.wikipedia.org/wiki/IEEE_floating-point_standard.
//
// Template parameter:
//
//   RawType: the raw floating-point type (either float or double)
template <typename RawType>
class FloatingPoint {
 public:
  // Defines the unsigned integer type that has the same size as the
  // floating point number.
  typedef typename TypeWithSize<sizeof(RawType)>::UInt Bits;

  // Constants.

  // # of bits in a number.
  static const size_t kBitCount = 8*sizeof(RawType);

  // # of fraction bits in a number.
  static const size_t kFractionBitCount =
    std::numeric_limits<RawType>::digits - 1;

  // # of exponent bits in a number.
  static const size_t kExponentBitCount = kBitCount - 1 - kFractionBitCount;

  // The mask for the sign bit.
  static const Bits kSignBitMask = static_cast<Bits>(1) << (kBitCount - 1);

  // The mask for the fraction bits.
  static const Bits kFractionBitMask =
    ~static_cast<Bits>(0) >> (kExponentBitCount + 1);

  // The mask for the exponent bits.
  static const Bits kExponentBitMask = ~(kSignBitMask | kFractionBitMask);

  // How many ULP's (Units in the Last Place) we want to tolerate when
  // comparing two numbers.  The larger the value, the more error we
  // allow.  A 0 value means that two numbers must be exactly the same
  // to be considered equal.
  //
  // The maximum error of a single floating-point operation is 0.5
  // units in the last place.  On Intel CPU's, all floating-point
  // calculations are done with 80-bit precision, while double has 64
  // bits.  Therefore, 4 should be enough for ordinary use.
  //
  // See the following article for more details on ULP:
  // http://randomascii.wordpress.com/2012/02/25/comparing-floating-point-numbers-2012-edition/
  static const size_t kMaxUlps = 4;

  // Constructs a FloatingPoint from a raw floating-point number.
  //
  // On an Intel CPU, passing a non-normalized NAN (Not a Number)
  // around may change its bits, although the new value is guaranteed
  // to be also a NAN.  Therefore, don't expect this constructor to
  // preserve the bits in x when x is a NAN.
  explicit FloatingPoint(const RawType& x) { u_.value_ = x; }

  // Static methods

  // Reinterprets a bit pattern as a floating-point number.
  //
  // This function is needed to test the AlmostEquals() method.
  static RawType ReinterpretBits(const Bits bits) {
    FloatingPoint fp(0);
    fp.u_.bits_ = bits;
    return fp.u_.value_;
  }

  // Returns the floating-point number that represent positive infinity.
  static RawType Infinity() {
    return ReinterpretBits(kExponentBitMask);
  }

  // Returns the maximum representable finite floating-point number.
  static RawType Max();

  // Non-static methods

  // Returns the bits that represents this number.
  const Bits &bits() const { return u_.bits_; }

  // Returns the exponent bits of this number.
  Bits exponent_bits() const { return kExponentBitMask & u_.bits_; }

  // Returns the fraction bits of this number.
  Bits fraction_bits() const { return kFractionBitMask & u_.bits_; }

  // Returns the sign bit of this number.
  Bits sign_bit() const { return kSignBitMask & u_.bits_; }

  // Returns true iff this is NAN (not a number).
  bool is_nan() const {
    // It's a NAN if the exponent bits are all ones and the fraction
    // bits are not entirely zeros.
    return (exponent_bits() == kExponentBitMask) && (fraction_bits() != 0);
  }

  // Returns true iff this number is at most kMaxUlps ULP's away from
  // rhs.  In particular, this function:
  //
  //   - returns false if either number is (or both are) NAN.
  //   - treats really large numbers as almost equal to infinity.
  //   - thinks +0.0 and -0.0 are 0 DLP's apart.
  bool AlmostEquals(const FloatingPoint& rhs) const {
    // The IEEE standard says that any comparison operation involving
    // a NAN must return false.
    if (is_nan() || rhs.is_nan()) return false;

    return DistanceBetweenSignAndMagnitudeNumbers(u_.bits_, rhs.u_.bits_)
        <= kMaxUlps;
  }

 private:
  // The data type used to store the actual floating-point number.
  union FloatingPointUnion {
    RawType value_;  // The raw floating-point number.
    Bits bits_;      // The bits that represent the number.
  };

  // Converts an integer from the sign-and-magnitude representation to
  // the biased representation.  More precisely, let N be 2 to the
  // power of (kBitCount - 1), an integer x is represented by the
  // unsigned number x + N.
  //
  // For instance,
  //
  //   -N + 1 (the most negative number representable using
  //          sign-and-magnitude) is represented by 1;
  //   0      is represented by N; and
  //   N - 1  (the biggest number representable using
  //          sign-and-magnitude) is represented by 2N - 1.
  //
  // Read http://en.wikipedia.org/wiki/Signed_number_representations
  // for more details on signed number representations.
  static Bits SignAndMagnitudeToBiased(const Bits &sam) {
    if (kSignBitMask & sam) {
      // sam represents a negative number.
      return ~sam + 1;
    } else {
      // sam represents a positive number.
      return kSignBitMask | sam;
    }
  }

  // Given two numbers in the sign-and-magnitude representation,
  // returns the distance between them as an unsigned number.
  static Bits DistanceBetweenSignAndMagnitudeNumbers(const Bits &sam1,
                                                     const Bits &sam2) {
    const Bits biased1 = SignAndMagnitudeToBiased(sam1);
    const Bits biased2 = SignAndMagnitudeToBiased(sam2);
    return (biased1 >= biased2) ? (biased1 - biased2) : (biased2 - biased1);
  }

  FloatingPointUnion u_;
};

// We cannot use std::numeric_limits<T>::max() as it clashes with the max()
// macro defined by <windows.h>.
template <>
inline float FloatingPoint<float>::Max() { return FLT_MAX; }
template <>
inline double FloatingPoint<double>::Max() { return DBL_MAX; }

// Typedefs the instances of the FloatingPoint template class that we
// care to use.
typedef FloatingPoint<float> Float;
typedef FloatingPoint<double> Double;

// In order to catch the mistake of putting tests that use different
// test fixture classes in the same test case, we need to assign
// unique IDs to fixture classes and compare them.  The TypeId type is
// used to hold such IDs.  The user should treat TypeId as an opaque
// type: the only operation allowed on TypeId values is to compare
// them for equality using the == operator.
typedef const void* TypeId;

template <typename T>
class TypeIdHelper {
 public:
  // dummy_ must not have a const type.  Otherwise an overly eager
  // compiler (e.g. MSVC 7.1 & 8.0) may try to merge
  // TypeIdHelper<T>::dummy_ for different Ts as an "optimization".
  static bool dummy_;
};

template <typename T>
bool TypeIdHelper<T>::dummy_ = false;

// GetTypeId<T>() returns the ID of type T.  Different values will be
// returned for different types.  Calling the function twice with the
// same type argument is guaranteed to return the same ID.
template <typename T>
TypeId GetTypeId() {
  // The compiler is required to allocate a different
  // TypeIdHelper<T>::dummy_ variable for each T used to instantiate
  // the template.  Therefore, the address of dummy_ is guaranteed to
  // be unique.
  return &(TypeIdHelper<T>::dummy_);
}

// Returns the type ID of ::testing::Test.  Always call this instead
// of GetTypeId< ::testing::Test>() to get the type ID of
// ::testing::Test, as the latter may give the wrong result due to a
// suspected linker bug when compiling Google Test as a Mac OS X
// framework.
GTEST_API_ TypeId GetTestTypeId();

// Defines the abstract factory interface that creates instances
// of a Test object.
class TestFactoryBase {
 public:
  virtual ~TestFactoryBase() {}

  // Creates a test instance to run. The instance is both created and destroyed
  // within TestInfoImpl::Run()
  virtual Test* CreateTest() = 0;

 protected:
  TestFactoryBase() {}

 private:
  GTEST_DISALLOW_COPY_AND_ASSIGN_(TestFactoryBase);
};

// This class provides implementation of TeastFactoryBase interface.
// It is used in TEST and TEST_F macros.
template <class TestClass>
class TestFactoryImpl : public TestFactoryBase {
 public:
  virtual Test* CreateTest() { return new TestClass; }
};

#if GTEST_OS_WINDOWS

// Predicate-formatters for implementing the HRESULT checking macros
// {ASSERT|EXPECT}_HRESULT_{SUCCEEDED|FAILED}
// We pass a long instead of HRESULT to avoid causing an
// include dependency for the HRESULT type.
GTEST_API_ AssertionResult IsHRESULTSuccess(const char* expr,
                                            long hr);  // NOLINT
GTEST_API_ AssertionResult IsHRESULTFailure(const char* expr,
                                            long hr);  // NOLINT

#endif  // GTEST_OS_WINDOWS

// Types of SetUpTestCase() and TearDownTestCase() functions.
typedef void (*SetUpTestCaseFunc)();
typedef void (*TearDownTestCaseFunc)();

// Creates a new TestInfo object and registers it with Google Test;
// returns the created object.
//
// Arguments:
//
//   test_case_name:   name of the test case
//   name:             name of the test
//   type_param        the name of the test's type parameter, or NULL if
//                     this is not a typed or a type-parameterized test.
//   value_param       text representation of the test's value parameter,
//                     or NULL if this is not a type-parameterized test.
//   fixture_class_id: ID of the test fixture class
//   set_up_tc:        pointer to the function that sets up the test case
//   tear_down_tc:     pointer to the function that tears down the test case
//   factory:          pointer to the factory that creates a test object.
//                     The newly created TestInfo instance will assume
//                     ownership of the factory object.
GTEST_API_ TestInfo* MakeAndRegisterTestInfo(
    const char* test_case_name,
    const char* name,
    const char* type_param,
    const char* value_param,
    TypeId fixture_class_id,
    SetUpTestCaseFunc set_up_tc,
    TearDownTestCaseFunc tear_down_tc,
    TestFactoryBase* factory);

// If *pstr starts with the given prefix, modifies *pstr to be right
// past the prefix and returns true; otherwise leaves *pstr unchanged
// and returns false.  None of pstr, *pstr, and prefix can be NULL.
GTEST_API_ bool SkipPrefix(const char* prefix, const char** pstr);

#if GTEST_HAS_TYPED_TEST || GTEST_HAS_TYPED_TEST_P

// State of the definition of a type-parameterized test case.
class GTEST_API_ TypedTestCasePState {
 public:
  TypedTestCasePState() : registered_(false) {}

  // Adds the given test name to defined_test_names_ and return true
  // if the test case hasn't been registered; otherwise aborts the
  // program.
  bool AddTestName(const char* file, int line, const char* case_name,
                   const char* test_name) {
    if (registered_) {
      fprintf(stderr, "%s Test %s must be defined before "
              "REGISTER_TYPED_TEST_CASE_P(%s, ...).\n",
              FormatFileLocation(file, line).c_str(), test_name, case_name);
      fflush(stderr);
      posix::Abort();
    }
    defined_test_names_.insert(test_name);
    return true;
  }

  // Verifies that registered_tests match the test names in
  // defined_test_names_; returns registered_tests if successful, or
  // aborts the program otherwise.
  const char* VerifyRegisteredTestNames(
      const char* file, int line, const char* registered_tests);

 private:
  bool registered_;
  ::std::set<const char*> defined_test_names_;
};

// Skips to the first non-space char after the first comma in 'str';
// returns NULL if no comma is found in 'str'.
inline const char* SkipComma(const char* str) {
  const char* comma = strchr(str, ',');
  if (comma == NULL) {
    return NULL;
  }
  while (IsSpace(*(++comma))) {}
  return comma;
}

// Returns the prefix of 'str' before the first comma in it; returns
// the entire string if it contains no comma.
inline std::string GetPrefixUntilComma(const char* str) {
  const char* comma = strchr(str, ',');
  return comma == NULL ? str : std::string(str, comma);
}

// TypeParameterizedTest<Fixture, TestSel, Types>::Register()
// registers a list of type-parameterized tests with Google Test.  The
// return value is insignificant - we just need to return something
// such that we can call this function in a namespace scope.
//
// Implementation note: The GTEST_TEMPLATE_ macro declares a template
// template parameter.  It's defined in gtest-type-util.h.
template <GTEST_TEMPLATE_ Fixture, class TestSel, typename Types>
class TypeParameterizedTest {
 public:
  // 'index' is the index of the test in the type list 'Types'
  // specified in INSTANTIATE_TYPED_TEST_CASE_P(Prefix, TestCase,
  // Types).  Valid values for 'index' are [0, N - 1] where N is the
  // length of Types.
  static bool Register(const char* prefix, const char* case_name,
                       const char* test_names, int index) {
    typedef typename Types::Head Type;
    typedef Fixture<Type> FixtureClass;
    typedef typename GTEST_BIND_(TestSel, Type) TestClass;

    // First, registers the first type-parameterized test in the type
    // list.
    MakeAndRegisterTestInfo(
        (std::string(prefix) + (prefix[0] == '\0' ? "" : "/") + case_name + "/"
         + StreamableToString(index)).c_str(),
        GetPrefixUntilComma(test_names).c_str(),
        GetTypeName<Type>().c_str(),
        NULL,  // No value parameter.
        GetTypeId<FixtureClass>(),
        TestClass::SetUpTestCase,
        TestClass::TearDownTestCase,
        new TestFactoryImpl<TestClass>);

    // Next, recurses (at compile time) with the tail of the type list.
    return TypeParameterizedTest<Fixture, TestSel, typename Types::Tail>
        ::Register(prefix, case_name, test_names, index + 1);
  }
};

// The base case for the compile time recursion.
template <GTEST_TEMPLATE_ Fixture, class TestSel>
class TypeParameterizedTest<Fixture, TestSel, Types0> {
 public:
  static bool Register(const char* /*prefix*/, const char* /*case_name*/,
                       const char* /*test_names*/, int /*index*/) {
    return true;
  }
};

// TypeParameterizedTestCase<Fixture, Tests, Types>::Register()
// registers *all combinations* of 'Tests' and 'Types' with Google
// Test.  The return value is insignificant - we just need to return
// something such that we can call this function in a namespace scope.
template <GTEST_TEMPLATE_ Fixture, typename Tests, typename Types>
class TypeParameterizedTestCase {
 public:
  static bool Register(const char* prefix, const char* case_name,
                       const char* test_names) {
    typedef typename Tests::Head Head;

    // First, register the first test in 'Test' for each type in 'Types'.
    TypeParameterizedTest<Fixture, Head, Types>::Register(
        prefix, case_name, test_names, 0);

    // Next, recurses (at compile time) with the tail of the test list.
    return TypeParameterizedTestCase<Fixture, typename Tests::Tail, Types>
        ::Register(prefix, case_name, SkipComma(test_names));
  }
};

// The base case for the compile time recursion.
template <GTEST_TEMPLATE_ Fixture, typename Types>
class TypeParameterizedTestCase<Fixture, Templates0, Types> {
 public:
  static bool Register(const char* /*prefix*/, const char* /*case_name*/,
                       const char* /*test_names*/) {
    return true;
  }
};

#endif  // GTEST_HAS_TYPED_TEST || GTEST_HAS_TYPED_TEST_P

// Returns the current OS stack trace as an std::string.
//
// The maximum number of stack frames to be included is specified by
// the gtest_stack_trace_depth flag.  The skip_count parameter
// specifies the number of top frames to be skipped, which doesn't
// count against the number of frames to be included.
//
// For example, if Foo() calls Bar(), which in turn calls
// GetCurrentOsStackTraceExceptTop(..., 1), Foo() will be included in
// the trace but Bar() and GetCurrentOsStackTraceExceptTop() won't.
GTEST_API_ std::string GetCurrentOsStackTraceExceptTop(
    UnitTest* unit_test, int skip_count);

// Helpers for suppressing warnings on unreachable code or constant
// condition.

// Always returns true.
GTEST_API_ bool AlwaysTrue();

// Always returns false.
inline bool AlwaysFalse() { return !AlwaysTrue(); }

// Helper for suppressing false warning from Clang on a const char*
// variable declared in a conditional expression always being NULL in
// the else branch.
struct GTEST_API_ ConstCharPtr {
  ConstCharPtr(const char* str) : value(str) {}
  operator bool() const { return true; }
  const char* value;
};

// A simple Linear Congruential Generator for generating random
// numbers with a uniform distribution.  Unlike rand() and srand(), it
// doesn't use global state (and therefore can't interfere with user
// code).  Unlike rand_r(), it's portable.  An LCG isn't very random,
// but it's good enough for our purposes.
class GTEST_API_ Random {
 public:
  static const UInt32 kMaxRange = 1u << 31;

  explicit Random(UInt32 seed) : state_(seed) {}

  void Reseed(UInt32 seed) { state_ = seed; }

  // Generates a random number from [0, range).  Crashes if 'range' is
  // 0 or greater than kMaxRange.
  UInt32 Generate(UInt32 range);

 private:
  UInt32 state_;
  GTEST_DISALLOW_COPY_AND_ASSIGN_(Random);
};

// Defining a variable of type CompileAssertTypesEqual<T1, T2> will cause a
// compiler error iff T1 and T2 are different types.
template <typename T1, typename T2>
struct CompileAssertTypesEqual;

template <typename T>
struct CompileAssertTypesEqual<T, T> {
};

// Removes the reference from a type if it is a reference type,
// otherwise leaves it unchanged.  This is the same as
// tr1::remove_reference, which is not widely available yet.
template <typename T>
struct RemoveReference { typedef T type; };  // NOLINT
template <typename T>
struct RemoveReference<T&> { typedef T type; };  // NOLINT

// A handy wrapper around RemoveReference that works when the argument
// T depends on template parameters.
#define GTEST_REMOVE_REFERENCE_(T) \
    typename ::testing::internal::RemoveReference<T>::type

// Removes const from a type if it is a const type, otherwise leaves
// it unchanged.  This is the same as tr1::remove_const, which is not
// widely available yet.
template <typename T>
struct RemoveConst { typedef T type; };  // NOLINT
template <typename T>
struct RemoveConst<const T> { typedef T type; };  // NOLINT

// MSVC 8.0, Sun C++, and IBM XL C++ have a bug which causes the above
// definition to fail to remove the const in 'const int[3]' and 'const
// char[3][4]'.  The following specialization works around the bug.
template <typename T, size_t N>
struct RemoveConst<const T[N]> {
  typedef typename RemoveConst<T>::type type[N];
};

#if defined(_MSC_VER) && _MSC_VER < 1400
// This is the only specialization that allows VC++ 7.1 to remove const in
// 'const int[3] and 'const int[3][4]'.  However, it causes trouble with GCC
// and thus needs to be conditionally compiled.
template <typename T, size_t N>
struct RemoveConst<T[N]> {
  typedef typename RemoveConst<T>::type type[N];
};
#endif

// A handy wrapper around RemoveConst that works when the argument
// T depends on template parameters.
#define GTEST_REMOVE_CONST_(T) \
    typename ::testing::internal::RemoveConst<T>::type

// Turns const U&, U&, const U, and U all into U.
#define GTEST_REMOVE_REFERENCE_AND_CONST_(T) \
    GTEST_REMOVE_CONST_(GTEST_REMOVE_REFERENCE_(T))

// Adds reference to a type if it is not a reference type,
// otherwise leaves it unchanged.  This is the same as
// tr1::add_reference, which is not widely available yet.
template <typename T>
struct AddReference { typedef T& type; };  // NOLINT
template <typename T>
struct AddReference<T&> { typedef T& type; };  // NOLINT

// A handy wrapper around AddReference that works when the argument T
// depends on template parameters.
#define GTEST_ADD_REFERENCE_(T) \
    typename ::testing::internal::AddReference<T>::type

// Adds a reference to const on top of T as necessary.  For example,
// it transforms
//
//   char         ==> const char&
//   const char   ==> const char&
//   char&        ==> const char&
//   const char&  ==> const char&
//
// The argument T must depend on some template parameters.
#define GTEST_REFERENCE_TO_CONST_(T) \
    GTEST_ADD_REFERENCE_(const GTEST_REMOVE_REFERENCE_(T))

// ImplicitlyConvertible<From, To>::value is a compile-time bool
// constant that's true iff type From can be implicitly converted to
// type To.
template <typename From, typename To>
class ImplicitlyConvertible {
 private:
  // We need the following helper functions only for their types.
  // They have no implementations.

  // MakeFrom() is an expression whose type is From.  We cannot simply
  // use From(), as the type From may not have a public default
  // constructor.
  static From MakeFrom();

  // These two functions are overloaded.  Given an expression
  // Helper(x), the compiler will pick the first version if x can be
  // implicitly converted to type To; otherwise it will pick the
  // second version.
  //
  // The first version returns a value of size 1, and the second
  // version returns a value of size 2.  Therefore, by checking the
  // size of Helper(x), which can be done at compile time, we can tell
  // which version of Helper() is used, and hence whether x can be
  // implicitly converted to type To.
  static char Helper(To);
  static char (&Helper(...))[2];  // NOLINT

  // We have to put the 'public' section after the 'private' section,
  // or MSVC refuses to compile the code.
 public:
  // MSVC warns about implicitly converting from double to int for
  // possible loss of data, so we need to temporarily disable the
  // warning.
#ifdef _MSC_VER
# pragma warning(push)          // Saves the current warning state.
# pragma warning(disable:4244)  // Temporarily disables warning 4244.

  static const bool value =
      sizeof(Helper(ImplicitlyConvertible::MakeFrom())) == 1;
# pragma warning(pop)           // Restores the warning state.
#elif defined(__BORLANDC__)
  // C++Builder cannot use member overload resolution during template
  // instantiation.  The simplest workaround is to use its C++0x type traits
  // functions (C++Builder 2009 and above only).
  static const bool value = __is_convertible(From, To);
#else
  static const bool value =
      sizeof(Helper(ImplicitlyConvertible::MakeFrom())) == 1;
#endif  // _MSV_VER
};
template <typename From, typename To>
const bool ImplicitlyConvertible<From, To>::value;

// IsAProtocolMessage<T>::value is a compile-time bool constant that's
// true iff T is type ProtocolMessage, proto2::Message, or a subclass
// of those.
template <typename T>
struct IsAProtocolMessage
    : public bool_constant<
  ImplicitlyConvertible<const T*, const ::ProtocolMessage*>::value ||
  ImplicitlyConvertible<const T*, const ::proto2::Message*>::value> {
};

// When the compiler sees expression IsContainerTest<C>(0), if C is an
// STL-style container class, the first overload of IsContainerTest
// will be viable (since both C::iterator* and C::const_iterator* are
// valid types and NULL can be implicitly converted to them).  It will
// be picked over the second overload as 'int' is a perfect match for
// the type of argument 0.  If C::iterator or C::const_iterator is not
// a valid type, the first overload is not viable, and the second
// overload will be picked.  Therefore, we can determine whether C is
// a container class by checking the type of IsContainerTest<C>(0).
// The value of the expression is insignificant.
//
// Note that we look for both C::iterator and C::const_iterator.  The
// reason is that C++ injects the name of a class as a member of the
// class itself (e.g. you can refer to class iterator as either
// 'iterator' or 'iterator::iterator').  If we look for C::iterator
// only, for example, we would mistakenly think that a class named
// iterator is an STL container.
//
// Also note that the simpler approach of overloading
// IsContainerTest(typename C::const_iterator*) and
// IsContainerTest(...) doesn't work with Visual Age C++ and Sun C++.
typedef int IsContainer;
template <class C>
IsContainer IsContainerTest(int /* dummy */,
                            typename C::iterator* /* it */ = NULL,
                            typename C::const_iterator* /* const_it */ = NULL) {
  return 0;
}

typedef char IsNotContainer;
template <class C>
IsNotContainer IsContainerTest(long /* dummy */) { return '\0'; }

// EnableIf<condition>::type is void when 'Cond' is true, and
// undefined when 'Cond' is false.  To use SFINAE to make a function
// overload only apply when a particular expression is true, add
// "typename EnableIf<expression>::type* = 0" as the last parameter.
template<bool> struct EnableIf;
template<> struct EnableIf<true> { typedef void type; };  // NOLINT

// Utilities for native arrays.

// ArrayEq() compares two k-dimensional native arrays using the
// elements' operator==, where k can be any integer >= 0.  When k is
// 0, ArrayEq() degenerates into comparing a single pair of values.

template <typename T, typename U>
bool ArrayEq(const T* lhs, size_t size, const U* rhs);

// This generic version is used when k is 0.
template <typename T, typename U>
inline bool ArrayEq(const T& lhs, const U& rhs) { return lhs == rhs; }

// This overload is used when k >= 1.
template <typename T, typename U, size_t N>
inline bool ArrayEq(const T(&lhs)[N], const U(&rhs)[N]) {
  return internal::ArrayEq(lhs, N, rhs);
}

// This helper reduces code bloat.  If we instead put its logic inside
// the previous ArrayEq() function, arrays with different sizes would
// lead to different copies of the template code.
template <typename T, typename U>
bool ArrayEq(const T* lhs, size_t size, const U* rhs) {
  for (size_t i = 0; i != size; i++) {
    if (!internal::ArrayEq(lhs[i], rhs[i]))
      return false;
  }
  return true;
}

// Finds the first element in the iterator range [begin, end) that
// equals elem.  Element may be a native array type itself.
template <typename Iter, typename Element>
Iter ArrayAwareFind(Iter begin, Iter end, const Element& elem) {
  for (Iter it = begin; it != end; ++it) {
    if (internal::ArrayEq(*it, elem))
      return it;
  }
  return end;
}

// CopyArray() copies a k-dimensional native array using the elements'
// operator=, where k can be any integer >= 0.  When k is 0,
// CopyArray() degenerates into copying a single value.

template <typename T, typename U>
void CopyArray(const T* from, size_t size, U* to);

// This generic version is used when k is 0.
template <typename T, typename U>
inline void CopyArray(const T& from, U* to) { *to = from; }

// This overload is used when k >= 1.
template <typename T, typename U, size_t N>
inline void CopyArray(const T(&from)[N], U(*to)[N]) {
  internal::CopyArray(from, N, *to);
}

// This helper reduces code bloat.  If we instead put its logic inside
// the previous CopyArray() function, arrays with different sizes
// would lead to different copies of the template code.
template <typename T, typename U>
void CopyArray(const T* from, size_t size, U* to) {
  for (size_t i = 0; i != size; i++) {
    internal::CopyArray(from[i], to + i);
  }
}

// The relation between an NativeArray object (see below) and the
// native array it represents.
enum RelationToSource {
  kReference,  // The NativeArray references the native array.
  kCopy        // The NativeArray makes a copy of the native array and
               // owns the copy.
};

// Adapts a native array to a read-only STL-style container.  Instead
// of the complete STL container concept, this adaptor only implements
// members useful for Google Mock's container matchers.  New members
// should be added as needed.  To simplify the implementation, we only
// support Element being a raw type (i.e. having no top-level const or
// reference modifier).  It's the client's responsibility to satisfy
// this requirement.  Element can be an array type itself (hence
// multi-dimensional arrays are supported).
template <typename Element>
class NativeArray {
 public:
  // STL-style container typedefs.
  typedef Element value_type;
  typedef Element* iterator;
  typedef const Element* const_iterator;

  // Constructs from a native array.
  NativeArray(const Element* array, size_t count, RelationToSource relation) {
    Init(array, count, relation);
  }

  // Copy constructor.
  NativeArray(const NativeArray& rhs) {
    Init(rhs.array_, rhs.size_, rhs.relation_to_source_);
  }

  ~NativeArray() {
    // Ensures that the user doesn't instantiate NativeArray with a
    // const or reference type.
    static_cast<void>(StaticAssertTypeEqHelper<Element,
        GTEST_REMOVE_REFERENCE_AND_CONST_(Element)>());
    if (relation_to_source_ == kCopy)
      delete[] array_;
  }

  // STL-style container methods.
  size_t size() const { return size_; }
  const_iterator begin() const { return array_; }
  const_iterator end() const { return array_ + size_; }
  bool operator==(const NativeArray& rhs) const {
    return size() == rhs.size() &&
        ArrayEq(begin(), size(), rhs.begin());
  }

 private:
  // Initializes this object; makes a copy of the input array if
  // 'relation' is kCopy.
  void Init(const Element* array, size_t a_size, RelationToSource relation) {
    if (relation == kReference) {
      array_ = array;
    } else {
      Element* const copy = new Element[a_size];
      CopyArray(array, a_size, copy);
      array_ = copy;
    }
    size_ = a_size;
    relation_to_source_ = relation;
  }

  const Element* array_;
  size_t size_;
  RelationToSource relation_to_source_;

  GTEST_DISALLOW_ASSIGN_(NativeArray);
};

}  // namespace internal
}  // namespace testing

#define GTEST_MESSAGE_AT_(file, line, message, result_type) \
  ::testing::internal::AssertHelper(result_type, file, line, message) \
    = ::testing::Message()

#define GTEST_MESSAGE_(message, result_type) \
  GTEST_MESSAGE_AT_(__FILE__, __LINE__, message, result_type)

#define GTEST_FATAL_FAILURE_(message) \
  return GTEST_MESSAGE_(message, ::testing::TestPartResult::kFatalFailure)

#define GTEST_NONFATAL_FAILURE_(message) \
  GTEST_MESSAGE_(message, ::testing::TestPartResult::kNonFatalFailure)

#define GTEST_SUCCESS_(message) \
  GTEST_MESSAGE_(message, ::testing::TestPartResult::kSuccess)

// Suppresses MSVC warnings 4072 (unreachable code) for the code following
// statement if it returns or throws (or doesn't return or throw in some
// situations).
#define GTEST_SUPPRESS_UNREACHABLE_CODE_WARNING_BELOW_(statement) \
  if (::testing::internal::AlwaysTrue()) { statement; }

#define GTEST_TEST_THROW_(statement, expected_exception, fail) \
  GTEST_AMBIGUOUS_ELSE_BLOCKER_ \
  if (::testing::internal::ConstCharPtr gtest_msg = "") { \
    bool gtest_caught_expected = false; \
    try { \
      GTEST_SUPPRESS_UNREACHABLE_CODE_WARNING_BELOW_(statement); \
    } \
    catch (expected_exception const&) { \
      gtest_caught_expected = true; \
    } \
    catch (...) { \
      gtest_msg.value = \
          "Expected: " #statement " throws an exception of type " \
          #expected_exception ".\n  Actual: it throws a different type."; \
      goto GTEST_CONCAT_TOKEN_(gtest_label_testthrow_, __LINE__); \
    } \
    if (!gtest_caught_expected) { \
      gtest_msg.value = \
          "Expected: " #statement " throws an exception of type " \
          #expected_exception ".\n  Actual: it throws nothing."; \
      goto GTEST_CONCAT_TOKEN_(gtest_label_testthrow_, __LINE__); \
    } \
  } else \
    GTEST_CONCAT_TOKEN_(gtest_label_testthrow_, __LINE__): \
      fail(gtest_msg.value)

#define GTEST_TEST_NO_THROW_(statement, fail) \
  GTEST_AMBIGUOUS_ELSE_BLOCKER_ \
  if (::testing::internal::AlwaysTrue()) { \
    try { \
      GTEST_SUPPRESS_UNREACHABLE_CODE_WARNING_BELOW_(statement); \
    } \
    catch (...) { \
      goto GTEST_CONCAT_TOKEN_(gtest_label_testnothrow_, __LINE__); \
    } \
  } else \
    GTEST_CONCAT_TOKEN_(gtest_label_testnothrow_, __LINE__): \
      fail("Expected: " #statement " doesn't throw an exception.\n" \
           "  Actual: it throws.")

#define GTEST_TEST_ANY_THROW_(statement, fail) \
  GTEST_AMBIGUOUS_ELSE_BLOCKER_ \
  if (::testing::internal::AlwaysTrue()) { \
    bool gtest_caught_any = false; \
    try { \
      GTEST_SUPPRESS_UNREACHABLE_CODE_WARNING_BELOW_(statement); \
    } \
    catch (...) { \
      gtest_caught_any = true; \
    } \
    if (!gtest_caught_any) { \
      goto GTEST_CONCAT_TOKEN_(gtest_label_testanythrow_, __LINE__); \
    } \
  } else \
    GTEST_CONCAT_TOKEN_(gtest_label_testanythrow_, __LINE__): \
      fail("Expected: " #statement " throws an exception.\n" \
           "  Actual: it doesn't.")


// Implements Boolean test assertions such as EXPECT_TRUE. expression can be
// either a boolean expression or an AssertionResult. text is a textual
// represenation of expression as it was passed into the EXPECT_TRUE.
#define GTEST_TEST_BOOLEAN_(expression, text, actual, expected, fail) \
  GTEST_AMBIGUOUS_ELSE_BLOCKER_ \
  if (const ::testing::AssertionResult gtest_ar_ = \
      ::testing::AssertionResult(expression)) \
    ; \
  else \
    fail(::testing::internal::GetBoolAssertionFailureMessage(\
        gtest_ar_, text, #actual, #expected).c_str())

#define GTEST_TEST_NO_FATAL_FAILURE_(statement, fail) \
  GTEST_AMBIGUOUS_ELSE_BLOCKER_ \
  if (::testing::internal::AlwaysTrue()) { \
    ::testing::internal::HasNewFatalFailureHelper gtest_fatal_failure_checker; \
    GTEST_SUPPRESS_UNREACHABLE_CODE_WARNING_BELOW_(statement); \
    if (gtest_fatal_failure_checker.has_new_fatal_failure()) { \
      goto GTEST_CONCAT_TOKEN_(gtest_label_testnofatal_, __LINE__); \
    } \
  } else \
    GTEST_CONCAT_TOKEN_(gtest_label_testnofatal_, __LINE__): \
      fail("Expected: " #statement " doesn't generate new fatal " \
           "failures in the current thread.\n" \
           "  Actual: it does.")

// Expands to the name of the class that implements the given test.
#define GTEST_TEST_CLASS_NAME_(test_case_name, test_name) \
  test_case_name##_##test_name##_Test

// Helper macro for defining tests.
#define GTEST_TEST_(test_case_name, test_name, parent_class, parent_id)\
class GTEST_TEST_CLASS_NAME_(test_case_name, test_name) : public parent_class {\
 public:\
  GTEST_TEST_CLASS_NAME_(test_case_name, test_name)() {}\
 private:\
  virtual void TestBody();\
  static ::testing::TestInfo* const test_info_ GTEST_ATTRIBUTE_UNUSED_;\
  GTEST_DISALLOW_COPY_AND_ASSIGN_(\
      GTEST_TEST_CLASS_NAME_(test_case_name, test_name));\
};\
\
::testing::TestInfo* const GTEST_TEST_CLASS_NAME_(test_case_name, test_name)\
  ::test_info_ =\
    ::testing::internal::MakeAndRegisterTestInfo(\
        #test_case_name, #test_name, NULL, NULL, \
        (parent_id), \
        parent_class::SetUpTestCase, \
        parent_class::TearDownTestCase, \
        new ::testing::internal::TestFactoryImpl<\
            GTEST_TEST_CLASS_NAME_(test_case_name, test_name)>);\
void GTEST_TEST_CLASS_NAME_(test_case_name, test_name)::TestBody()

#endif  // GTEST_INCLUDE_GTEST_INTERNAL_GTEST_INTERNAL_H_
// Copyright 2005, Google Inc.
// All rights reserved.
//
// Redistribution and use in source and binary forms, with or without
// modification, are permitted provided that the following conditions are
// met:
//
//     * Redistributions of source code must retain the above copyright
// notice, this list of conditions and the following disclaimer.
//     * Redistributions in binary form must reproduce the above
// copyright notice, this list of conditions and the following disclaimer
// in the documentation and/or other materials provided with the
// distribution.
//     * Neither the name of Google Inc. nor the names of its
// contributors may be used to endorse or promote products derived from
// this software without specific prior written permission.
//
// THIS SOFTWARE IS PROVIDED BY THE COPYRIGHT HOLDERS AND CONTRIBUTORS
// "AS IS" AND ANY EXPRESS OR IMPLIED WARRANTIES, INCLUDING, BUT NOT
// LIMITED TO, THE IMPLIED WARRANTIES OF MERCHANTABILITY AND FITNESS FOR
// A PARTICULAR PURPOSE ARE DISCLAIMED. IN NO EVENT SHALL THE COPYRIGHT
// OWNER OR CONTRIBUTORS BE LIABLE FOR ANY DIRECT, INDIRECT, INCIDENTAL,
// SPECIAL, EXEMPLARY, OR CONSEQUENTIAL DAMAGES (INCLUDING, BUT NOT
// LIMITED TO, PROCUREMENT OF SUBSTITUTE GOODS OR SERVICES; LOSS OF USE,
// DATA, OR PROFITS; OR BUSINESS INTERRUPTION) HOWEVER CAUSED AND ON ANY
// THEORY OF LIABILITY, WHETHER IN CONTRACT, STRICT LIABILITY, OR TORT
// (INCLUDING NEGLIGENCE OR OTHERWISE) ARISING IN ANY WAY OUT OF THE USE
// OF THIS SOFTWARE, EVEN IF ADVISED OF THE POSSIBILITY OF SUCH DAMAGE.
//
// Author: wan@google.com (Zhanyong Wan)
//
// The Google C++ Testing Framework (Google Test)
//
// This header file defines the public API for death tests.  It is
// #included by gtest.h so a user doesn't need to include this
// directly.

#ifndef GTEST_INCLUDE_GTEST_GTEST_DEATH_TEST_H_
#define GTEST_INCLUDE_GTEST_GTEST_DEATH_TEST_H_

// Copyright 2005, Google Inc.
// All rights reserved.
//
// Redistribution and use in source and binary forms, with or without
// modification, are permitted provided that the following conditions are
// met:
//
//     * Redistributions of source code must retain the above copyright
// notice, this list of conditions and the following disclaimer.
//     * Redistributions in binary form must reproduce the above
// copyright notice, this list of conditions and the following disclaimer
// in the documentation and/or other materials provided with the
// distribution.
//     * Neither the name of Google Inc. nor the names of its
// contributors may be used to endorse or promote products derived from
// this software without specific prior written permission.
//
// THIS SOFTWARE IS PROVIDED BY THE COPYRIGHT HOLDERS AND CONTRIBUTORS
// "AS IS" AND ANY EXPRESS OR IMPLIED WARRANTIES, INCLUDING, BUT NOT
// LIMITED TO, THE IMPLIED WARRANTIES OF MERCHANTABILITY AND FITNESS FOR
// A PARTICULAR PURPOSE ARE DISCLAIMED. IN NO EVENT SHALL THE COPYRIGHT
// OWNER OR CONTRIBUTORS BE LIABLE FOR ANY DIRECT, INDIRECT, INCIDENTAL,
// SPECIAL, EXEMPLARY, OR CONSEQUENTIAL DAMAGES (INCLUDING, BUT NOT
// LIMITED TO, PROCUREMENT OF SUBSTITUTE GOODS OR SERVICES; LOSS OF USE,
// DATA, OR PROFITS; OR BUSINESS INTERRUPTION) HOWEVER CAUSED AND ON ANY
// THEORY OF LIABILITY, WHETHER IN CONTRACT, STRICT LIABILITY, OR TORT
// (INCLUDING NEGLIGENCE OR OTHERWISE) ARISING IN ANY WAY OUT OF THE USE
// OF THIS SOFTWARE, EVEN IF ADVISED OF THE POSSIBILITY OF SUCH DAMAGE.
//
// Authors: wan@google.com (Zhanyong Wan), eefacm@gmail.com (Sean Mcafee)
//
// The Google C++ Testing Framework (Google Test)
//
// This header file defines internal utilities needed for implementing
// death tests.  They are subject to change without notice.

#ifndef GTEST_INCLUDE_GTEST_INTERNAL_GTEST_DEATH_TEST_INTERNAL_H_
#define GTEST_INCLUDE_GTEST_INTERNAL_GTEST_DEATH_TEST_INTERNAL_H_


#include <stdio.h>

namespace testing {
namespace internal {

GTEST_DECLARE_string_(internal_run_death_test);

// Names of the flags (needed for parsing Google Test flags).
const char kDeathTestStyleFlag[] = "death_test_style";
const char kDeathTestUseFork[] = "death_test_use_fork";
const char kInternalRunDeathTestFlag[] = "internal_run_death_test";

#if GTEST_HAS_DEATH_TEST

// DeathTest is a class that hides much of the complexity of the
// GTEST_DEATH_TEST_ macro.  It is abstract; its static Create method
// returns a concrete class that depends on the prevailing death test
// style, as defined by the --gtest_death_test_style and/or
// --gtest_internal_run_death_test flags.

// In describing the results of death tests, these terms are used with
// the corresponding definitions:
//
// exit status:  The integer exit information in the format specified
//               by wait(2)
// exit code:    The integer code passed to exit(3), _exit(2), or
//               returned from main()
class GTEST_API_ DeathTest {
 public:
  // Create returns false if there was an error determining the
  // appropriate action to take for the current death test; for example,
  // if the gtest_death_test_style flag is set to an invalid value.
  // The LastMessage method will return a more detailed message in that
  // case.  Otherwise, the DeathTest pointer pointed to by the "test"
  // argument is set.  If the death test should be skipped, the pointer
  // is set to NULL; otherwise, it is set to the address of a new concrete
  // DeathTest object that controls the execution of the current test.
  static bool Create(const char* statement, const RE* regex,
                     const char* file, int line, DeathTest** test);
  DeathTest();
  virtual ~DeathTest() { }

  // A helper class that aborts a death test when it's deleted.
  class ReturnSentinel {
   public:
    explicit ReturnSentinel(DeathTest* test) : test_(test) { }
    ~ReturnSentinel() { test_->Abort(TEST_ENCOUNTERED_RETURN_STATEMENT); }
   private:
    DeathTest* const test_;
    GTEST_DISALLOW_COPY_AND_ASSIGN_(ReturnSentinel);
  } GTEST_ATTRIBUTE_UNUSED_;

  // An enumeration of possible roles that may be taken when a death
  // test is encountered.  EXECUTE means that the death test logic should
  // be executed immediately.  OVERSEE means that the program should prepare
  // the appropriate environment for a child process to execute the death
  // test, then wait for it to complete.
  enum TestRole { OVERSEE_TEST, EXECUTE_TEST };

  // An enumeration of the three reasons that a test might be aborted.
  enum AbortReason {
    TEST_ENCOUNTERED_RETURN_STATEMENT,
    TEST_THREW_EXCEPTION,
    TEST_DID_NOT_DIE
  };

  // Assumes one of the above roles.
  virtual TestRole AssumeRole() = 0;

  // Waits for the death test to finish and returns its status.
  virtual int Wait() = 0;

  // Returns true if the death test passed; that is, the test process
  // exited during the test, its exit status matches a user-supplied
  // predicate, and its stderr output matches a user-supplied regular
  // expression.
  // The user-supplied predicate may be a macro expression rather
  // than a function pointer or functor, or else Wait and Passed could
  // be combined.
  virtual bool Passed(bool exit_status_ok) = 0;

  // Signals that the death test did not die as expected.
  virtual void Abort(AbortReason reason) = 0;

  // Returns a human-readable outcome message regarding the outcome of
  // the last death test.
  static const char* LastMessage();

  static void set_last_death_test_message(const std::string& message);

 private:
  // A string containing a description of the outcome of the last death test.
  static std::string last_death_test_message_;

  GTEST_DISALLOW_COPY_AND_ASSIGN_(DeathTest);
};

// Factory interface for death tests.  May be mocked out for testing.
class DeathTestFactory {
 public:
  virtual ~DeathTestFactory() { }
  virtual bool Create(const char* statement, const RE* regex,
                      const char* file, int line, DeathTest** test) = 0;
};

// A concrete DeathTestFactory implementation for normal use.
class DefaultDeathTestFactory : public DeathTestFactory {
 public:
  virtual bool Create(const char* statement, const RE* regex,
                      const char* file, int line, DeathTest** test);
};

// Returns true if exit_status describes a process that was terminated
// by a signal, or exited normally with a nonzero exit code.
GTEST_API_ bool ExitedUnsuccessfully(int exit_status);

// Traps C++ exceptions escaping statement and reports them as test
// failures. Note that trapping SEH exceptions is not implemented here.
# if GTEST_HAS_EXCEPTIONS
#  define GTEST_EXECUTE_DEATH_TEST_STATEMENT_(statement, death_test) \
  try { \
    GTEST_SUPPRESS_UNREACHABLE_CODE_WARNING_BELOW_(statement); \
  } catch (const ::std::exception& gtest_exception) { \
    fprintf(\
        stderr, \
        "\n%s: Caught std::exception-derived exception escaping the " \
        "death test statement. Exception message: %s\n", \
        ::testing::internal::FormatFileLocation(__FILE__, __LINE__).c_str(), \
        gtest_exception.what()); \
    fflush(stderr); \
    death_test->Abort(::testing::internal::DeathTest::TEST_THREW_EXCEPTION); \
  } catch (...) { \
    death_test->Abort(::testing::internal::DeathTest::TEST_THREW_EXCEPTION); \
  }

# else
#  define GTEST_EXECUTE_DEATH_TEST_STATEMENT_(statement, death_test) \
  GTEST_SUPPRESS_UNREACHABLE_CODE_WARNING_BELOW_(statement)

# endif

// This macro is for implementing ASSERT_DEATH*, EXPECT_DEATH*,
// ASSERT_EXIT*, and EXPECT_EXIT*.
# define GTEST_DEATH_TEST_(statement, predicate, regex, fail) \
  GTEST_AMBIGUOUS_ELSE_BLOCKER_ \
  if (::testing::internal::AlwaysTrue()) { \
    const ::testing::internal::RE& gtest_regex = (regex); \
    ::testing::internal::DeathTest* gtest_dt; \
    if (!::testing::internal::DeathTest::Create(#statement, &gtest_regex, \
        __FILE__, __LINE__, &gtest_dt)) { \
      goto GTEST_CONCAT_TOKEN_(gtest_label_, __LINE__); \
    } \
    if (gtest_dt != NULL) { \
      ::testing::internal::scoped_ptr< ::testing::internal::DeathTest> \
          gtest_dt_ptr(gtest_dt); \
      switch (gtest_dt->AssumeRole()) { \
        case ::testing::internal::DeathTest::OVERSEE_TEST: \
          if (!gtest_dt->Passed(predicate(gtest_dt->Wait()))) { \
            goto GTEST_CONCAT_TOKEN_(gtest_label_, __LINE__); \
          } \
          break; \
        case ::testing::internal::DeathTest::EXECUTE_TEST: { \
          ::testing::internal::DeathTest::ReturnSentinel \
              gtest_sentinel(gtest_dt); \
          GTEST_EXECUTE_DEATH_TEST_STATEMENT_(statement, gtest_dt); \
          gtest_dt->Abort(::testing::internal::DeathTest::TEST_DID_NOT_DIE); \
          break; \
        } \
        default: \
          break; \
      } \
    } \
  } else \
    GTEST_CONCAT_TOKEN_(gtest_label_, __LINE__): \
      fail(::testing::internal::DeathTest::LastMessage())
// The symbol "fail" here expands to something into which a message
// can be streamed.

// This macro is for implementing ASSERT/EXPECT_DEBUG_DEATH when compiled in
// NDEBUG mode. In this case we need the statements to be executed, the regex is
// ignored, and the macro must accept a streamed message even though the message
// is never printed.
# define GTEST_EXECUTE_STATEMENT_(statement, regex) \
  GTEST_AMBIGUOUS_ELSE_BLOCKER_ \
  if (::testing::internal::AlwaysTrue()) { \
     GTEST_SUPPRESS_UNREACHABLE_CODE_WARNING_BELOW_(statement); \
  } else \
    ::testing::Message()

// A class representing the parsed contents of the
// --gtest_internal_run_death_test flag, as it existed when
// RUN_ALL_TESTS was called.
class InternalRunDeathTestFlag {
 public:
  InternalRunDeathTestFlag(const std::string& a_file,
                           int a_line,
                           int an_index,
                           int a_write_fd)
      : file_(a_file), line_(a_line), index_(an_index),
        write_fd_(a_write_fd) {}

  ~InternalRunDeathTestFlag() {
    if (write_fd_ >= 0)
      posix::Close(write_fd_);
  }

  const std::string& file() const { return file_; }
  int line() const { return line_; }
  int index() const { return index_; }
  int write_fd() const { return write_fd_; }

 private:
  std::string file_;
  int line_;
  int index_;
  int write_fd_;

  GTEST_DISALLOW_COPY_AND_ASSIGN_(InternalRunDeathTestFlag);
};

// Returns a newly created InternalRunDeathTestFlag object with fields
// initialized from the GTEST_FLAG(internal_run_death_test) flag if
// the flag is specified; otherwise returns NULL.
InternalRunDeathTestFlag* ParseInternalRunDeathTestFlag();

#else  // GTEST_HAS_DEATH_TEST

// This macro is used for implementing macros such as
// EXPECT_DEATH_IF_SUPPORTED and ASSERT_DEATH_IF_SUPPORTED on systems where
// death tests are not supported. Those macros must compile on such systems
// iff EXPECT_DEATH and ASSERT_DEATH compile with the same parameters on
// systems that support death tests. This allows one to write such a macro
// on a system that does not support death tests and be sure that it will
// compile on a death-test supporting system.
//
// Parameters:
//   statement -  A statement that a macro such as EXPECT_DEATH would test
//                for program termination. This macro has to make sure this
//                statement is compiled but not executed, to ensure that
//                EXPECT_DEATH_IF_SUPPORTED compiles with a certain
//                parameter iff EXPECT_DEATH compiles with it.
//   regex     -  A regex that a macro such as EXPECT_DEATH would use to test
//                the output of statement.  This parameter has to be
//                compiled but not evaluated by this macro, to ensure that
//                this macro only accepts expressions that a macro such as
//                EXPECT_DEATH would accept.
//   terminator - Must be an empty statement for EXPECT_DEATH_IF_SUPPORTED
//                and a return statement for ASSERT_DEATH_IF_SUPPORTED.
//                This ensures that ASSERT_DEATH_IF_SUPPORTED will not
//                compile inside functions where ASSERT_DEATH doesn't
//                compile.
//
//  The branch that has an always false condition is used to ensure that
//  statement and regex are compiled (and thus syntactically correct) but
//  never executed. The unreachable code macro protects the terminator
//  statement from generating an 'unreachable code' warning in case
//  statement unconditionally returns or throws. The Message constructor at
//  the end allows the syntax of streaming additional messages into the
//  macro, for compilational compatibility with EXPECT_DEATH/ASSERT_DEATH.
# define GTEST_UNSUPPORTED_DEATH_TEST_(statement, regex, terminator) \
    GTEST_AMBIGUOUS_ELSE_BLOCKER_ \
    if (::testing::internal::AlwaysTrue()) { \
      GTEST_LOG_(WARNING) \
          << "Death tests are not supported on this platform.\n" \
          << "Statement '" #statement "' cannot be verified."; \
    } else if (::testing::internal::AlwaysFalse()) { \
      ::testing::internal::RE::PartialMatch(".*", (regex)); \
      GTEST_SUPPRESS_UNREACHABLE_CODE_WARNING_BELOW_(statement); \
      terminator; \
    } else \
      ::testing::Message()

#endif  // GTEST_HAS_DEATH_TEST

}  // namespace internal
}  // namespace testing

#endif  // GTEST_INCLUDE_GTEST_INTERNAL_GTEST_DEATH_TEST_INTERNAL_H_

namespace testing {

// This flag controls the style of death tests.  Valid values are "threadsafe",
// meaning that the death test child process will re-execute the test binary
// from the start, running only a single death test, or "fast",
// meaning that the child process will execute the test logic immediately
// after forking.
GTEST_DECLARE_string_(death_test_style);

#if GTEST_HAS_DEATH_TEST

namespace internal {

// Returns a Boolean value indicating whether the caller is currently
// executing in the context of the death test child process.  Tools such as
// Valgrind heap checkers may need this to modify their behavior in death
// tests.  IMPORTANT: This is an internal utility.  Using it may break the
// implementation of death tests.  User code MUST NOT use it.
GTEST_API_ bool InDeathTestChild();

}  // namespace internal

// The following macros are useful for writing death tests.

// Here's what happens when an ASSERT_DEATH* or EXPECT_DEATH* is
// executed:
//
//   1. It generates a warning if there is more than one active
//   thread.  This is because it's safe to fork() or clone() only
//   when there is a single thread.
//
//   2. The parent process clone()s a sub-process and runs the death
//   test in it; the sub-process exits with code 0 at the end of the
//   death test, if it hasn't exited already.
//
//   3. The parent process waits for the sub-process to terminate.
//
//   4. The parent process checks the exit code and error message of
//   the sub-process.
//
// Examples:
//
//   ASSERT_DEATH(server.SendMessage(56, "Hello"), "Invalid port number");
//   for (int i = 0; i < 5; i++) {
//     EXPECT_DEATH(server.ProcessRequest(i),
//                  "Invalid request .* in ProcessRequest()")
//                  << "Failed to die on request " << i;
//   }
//
//   ASSERT_EXIT(server.ExitNow(), ::testing::ExitedWithCode(0), "Exiting");
//
//   bool KilledBySIGHUP(int exit_code) {
//     return WIFSIGNALED(exit_code) && WTERMSIG(exit_code) == SIGHUP;
//   }
//
//   ASSERT_EXIT(client.HangUpServer(), KilledBySIGHUP, "Hanging up!");
//
// On the regular expressions used in death tests:
//
//   On POSIX-compliant systems (*nix), we use the <regex.h> library,
//   which uses the POSIX extended regex syntax.
//
//   On other platforms (e.g. Windows), we only support a simple regex
//   syntax implemented as part of Google Test.  This limited
//   implementation should be enough most of the time when writing
//   death tests; though it lacks many features you can find in PCRE
//   or POSIX extended regex syntax.  For example, we don't support
//   union ("x|y"), grouping ("(xy)"), brackets ("[xy]"), and
//   repetition count ("x{5,7}"), among others.
//
//   Below is the syntax that we do support.  We chose it to be a
//   subset of both PCRE and POSIX extended regex, so it's easy to
//   learn wherever you come from.  In the following: 'A' denotes a
//   literal character, period (.), or a single \\ escape sequence;
//   'x' and 'y' denote regular expressions; 'm' and 'n' are for
//   natural numbers.
//
//     c     matches any literal character c
//     \\d   matches any decimal digit
//     \\D   matches any character that's not a decimal digit
//     \\f   matches \f
//     \\n   matches \n
//     \\r   matches \r
//     \\s   matches any ASCII whitespace, including \n
//     \\S   matches any character that's not a whitespace
//     \\t   matches \t
//     \\v   matches \v
//     \\w   matches any letter, _, or decimal digit
//     \\W   matches any character that \\w doesn't match
//     \\c   matches any literal character c, which must be a punctuation
//     .     matches any single character except \n
//     A?    matches 0 or 1 occurrences of A
//     A*    matches 0 or many occurrences of A
//     A+    matches 1 or many occurrences of A
//     ^     matches the beginning of a string (not that of each line)
//     $     matches the end of a string (not that of each line)
//     xy    matches x followed by y
//
//   If you accidentally use PCRE or POSIX extended regex features
//   not implemented by us, you will get a run-time failure.  In that
//   case, please try to rewrite your regular expression within the
//   above syntax.
//
//   This implementation is *not* meant to be as highly tuned or robust
//   as a compiled regex library, but should perform well enough for a
//   death test, which already incurs significant overhead by launching
//   a child process.
//
// Known caveats:
//
//   A "threadsafe" style death test obtains the path to the test
//   program from argv[0] and re-executes it in the sub-process.  For
//   simplicity, the current implementation doesn't search the PATH
//   when launching the sub-process.  This means that the user must
//   invoke the test program via a path that contains at least one
//   path separator (e.g. path/to/foo_test and
//   /absolute/path/to/bar_test are fine, but foo_test is not).  This
//   is rarely a problem as people usually don't put the test binary
//   directory in PATH.
//
// TODO(wan@google.com): make thread-safe death tests search the PATH.

// Asserts that a given statement causes the program to exit, with an
// integer exit status that satisfies predicate, and emitting error output
// that matches regex.
# define ASSERT_EXIT(statement, predicate, regex) \
    GTEST_DEATH_TEST_(statement, predicate, regex, GTEST_FATAL_FAILURE_)

// Like ASSERT_EXIT, but continues on to successive tests in the
// test case, if any:
# define EXPECT_EXIT(statement, predicate, regex) \
    GTEST_DEATH_TEST_(statement, predicate, regex, GTEST_NONFATAL_FAILURE_)

// Asserts that a given statement causes the program to exit, either by
// explicitly exiting with a nonzero exit code or being killed by a
// signal, and emitting error output that matches regex.
# define ASSERT_DEATH(statement, regex) \
    ASSERT_EXIT(statement, ::testing::internal::ExitedUnsuccessfully, regex)

// Like ASSERT_DEATH, but continues on to successive tests in the
// test case, if any:
# define EXPECT_DEATH(statement, regex) \
    EXPECT_EXIT(statement, ::testing::internal::ExitedUnsuccessfully, regex)

// Two predicate classes that can be used in {ASSERT,EXPECT}_EXIT*:

// Tests that an exit code describes a normal exit with a given exit code.
class GTEST_API_ ExitedWithCode {
 public:
  explicit ExitedWithCode(int exit_code);
  bool operator()(int exit_status) const;
 private:
  // No implementation - assignment is unsupported.
  void operator=(const ExitedWithCode& other);

  const int exit_code_;
};

# if !GTEST_OS_WINDOWS
// Tests that an exit code describes an exit due to termination by a
// given signal.
class GTEST_API_ KilledBySignal {
 public:
  explicit KilledBySignal(int signum);
  bool operator()(int exit_status) const;
 private:
  const int signum_;
};
# endif  // !GTEST_OS_WINDOWS

// EXPECT_DEBUG_DEATH asserts that the given statements die in debug mode.
// The death testing framework causes this to have interesting semantics,
// since the sideeffects of the call are only visible in opt mode, and not
// in debug mode.
//
// In practice, this can be used to test functions that utilize the
// LOG(DFATAL) macro using the following style:
//
// int DieInDebugOr12(int* sideeffect) {
//   if (sideeffect) {
//     *sideeffect = 12;
//   }
//   LOG(DFATAL) << "death";
//   return 12;
// }
//
// TEST(TestCase, TestDieOr12WorksInDgbAndOpt) {
//   int sideeffect = 0;
//   // Only asserts in dbg.
//   EXPECT_DEBUG_DEATH(DieInDebugOr12(&sideeffect), "death");
//
// #ifdef NDEBUG
//   // opt-mode has sideeffect visible.
//   EXPECT_EQ(12, sideeffect);
// #else
//   // dbg-mode no visible sideeffect.
//   EXPECT_EQ(0, sideeffect);
// #endif
// }
//
// This will assert that DieInDebugReturn12InOpt() crashes in debug
// mode, usually due to a DCHECK or LOG(DFATAL), but returns the
// appropriate fallback value (12 in this case) in opt mode. If you
// need to test that a function has appropriate side-effects in opt
// mode, include assertions against the side-effects.  A general
// pattern for this is:
//
// EXPECT_DEBUG_DEATH({
//   // Side-effects here will have an effect after this statement in
//   // opt mode, but none in debug mode.
//   EXPECT_EQ(12, DieInDebugOr12(&sideeffect));
// }, "death");
//
# ifdef NDEBUG

#  define EXPECT_DEBUG_DEATH(statement, regex) \
  GTEST_EXECUTE_STATEMENT_(statement, regex)

#  define ASSERT_DEBUG_DEATH(statement, regex) \
  GTEST_EXECUTE_STATEMENT_(statement, regex)

# else

#  define EXPECT_DEBUG_DEATH(statement, regex) \
  EXPECT_DEATH(statement, regex)

#  define ASSERT_DEBUG_DEATH(statement, regex) \
  ASSERT_DEATH(statement, regex)

# endif  // NDEBUG for EXPECT_DEBUG_DEATH
#endif  // GTEST_HAS_DEATH_TEST

// EXPECT_DEATH_IF_SUPPORTED(statement, regex) and
// ASSERT_DEATH_IF_SUPPORTED(statement, regex) expand to real death tests if
// death tests are supported; otherwise they just issue a warning.  This is
// useful when you are combining death test assertions with normal test
// assertions in one test.
#if GTEST_HAS_DEATH_TEST
# define EXPECT_DEATH_IF_SUPPORTED(statement, regex) \
    EXPECT_DEATH(statement, regex)
# define ASSERT_DEATH_IF_SUPPORTED(statement, regex) \
    ASSERT_DEATH(statement, regex)
#else
# define EXPECT_DEATH_IF_SUPPORTED(statement, regex) \
    GTEST_UNSUPPORTED_DEATH_TEST_(statement, regex, )
# define ASSERT_DEATH_IF_SUPPORTED(statement, regex) \
    GTEST_UNSUPPORTED_DEATH_TEST_(statement, regex, return)
#endif

}  // namespace testing

#endif  // GTEST_INCLUDE_GTEST_GTEST_DEATH_TEST_H_
// This file was GENERATED by command:
//     pump.py gtest-param-test.h.pump
// DO NOT EDIT BY HAND!!!

// Copyright 2008, Google Inc.
// All rights reserved.
//
// Redistribution and use in source and binary forms, with or without
// modification, are permitted provided that the following conditions are
// met:
//
//     * Redistributions of source code must retain the above copyright
// notice, this list of conditions and the following disclaimer.
//     * Redistributions in binary form must reproduce the above
// copyright notice, this list of conditions and the following disclaimer
// in the documentation and/or other materials provided with the
// distribution.
//     * Neither the name of Google Inc. nor the names of its
// contributors may be used to endorse or promote products derived from
// this software without specific prior written permission.
//
// THIS SOFTWARE IS PROVIDED BY THE COPYRIGHT HOLDERS AND CONTRIBUTORS
// "AS IS" AND ANY EXPRESS OR IMPLIED WARRANTIES, INCLUDING, BUT NOT
// LIMITED TO, THE IMPLIED WARRANTIES OF MERCHANTABILITY AND FITNESS FOR
// A PARTICULAR PURPOSE ARE DISCLAIMED. IN NO EVENT SHALL THE COPYRIGHT
// OWNER OR CONTRIBUTORS BE LIABLE FOR ANY DIRECT, INDIRECT, INCIDENTAL,
// SPECIAL, EXEMPLARY, OR CONSEQUENTIAL DAMAGES (INCLUDING, BUT NOT
// LIMITED TO, PROCUREMENT OF SUBSTITUTE GOODS OR SERVICES; LOSS OF USE,
// DATA, OR PROFITS; OR BUSINESS INTERRUPTION) HOWEVER CAUSED AND ON ANY
// THEORY OF LIABILITY, WHETHER IN CONTRACT, STRICT LIABILITY, OR TORT
// (INCLUDING NEGLIGENCE OR OTHERWISE) ARISING IN ANY WAY OUT OF THE USE
// OF THIS SOFTWARE, EVEN IF ADVISED OF THE POSSIBILITY OF SUCH DAMAGE.
//
// Authors: vladl@google.com (Vlad Losev)
//
// Macros and functions for implementing parameterized tests
// in Google C++ Testing Framework (Google Test)
//
// This file is generated by a SCRIPT.  DO NOT EDIT BY HAND!
//
#ifndef GTEST_INCLUDE_GTEST_GTEST_PARAM_TEST_H_
#define GTEST_INCLUDE_GTEST_GTEST_PARAM_TEST_H_


// Value-parameterized tests allow you to test your code with different
// parameters without writing multiple copies of the same test.
//
// Here is how you use value-parameterized tests:

#if 0

// To write value-parameterized tests, first you should define a fixture
// class. It is usually derived from testing::TestWithParam<T> (see below for
// another inheritance scheme that's sometimes useful in more complicated
// class hierarchies), where the type of your parameter values.
// TestWithParam<T> is itself derived from testing::Test. T can be any
// copyable type. If it's a raw pointer, you are responsible for managing the
// lifespan of the pointed values.

class FooTest : public ::testing::TestWithParam<const char*> {
  // You can implement all the usual class fixture members here.
};

// Then, use the TEST_P macro to define as many parameterized tests
// for this fixture as you want. The _P suffix is for "parameterized"
// or "pattern", whichever you prefer to think.

TEST_P(FooTest, DoesBlah) {
  // Inside a test, access the test parameter with the GetParam() method
  // of the TestWithParam<T> class:
  EXPECT_TRUE(foo.Blah(GetParam()));
  ...
}

TEST_P(FooTest, HasBlahBlah) {
  ...
}

// Finally, you can use INSTANTIATE_TEST_CASE_P to instantiate the test
// case with any set of parameters you want. Google Test defines a number
// of functions for generating test parameters. They return what we call
// (surprise!) parameter generators. Here is a  summary of them, which
// are all in the testing namespace:
//
//
//  Range(begin, end [, step]) - Yields values {begin, begin+step,
//                               begin+step+step, ...}. The values do not
//                               include end. step defaults to 1.
//  Values(v1, v2, ..., vN)    - Yields values {v1, v2, ..., vN}.
//  ValuesIn(container)        - Yields values from a C-style array, an STL
//  ValuesIn(begin,end)          container, or an iterator range [begin, end).
//  Bool()                     - Yields sequence {false, true}.
//  Combine(g1, g2, ..., gN)   - Yields all combinations (the Cartesian product
//                               for the math savvy) of the values generated
//                               by the N generators.
//
// For more details, see comments at the definitions of these functions below
// in this file.
//
// The following statement will instantiate tests from the FooTest test case
// each with parameter values "meeny", "miny", and "moe".

INSTANTIATE_TEST_CASE_P(InstantiationName,
                        FooTest,
                        Values("meeny", "miny", "moe"));

// To distinguish different instances of the pattern, (yes, you
// can instantiate it more then once) the first argument to the
// INSTANTIATE_TEST_CASE_P macro is a prefix that will be added to the
// actual test case name. Remember to pick unique prefixes for different
// instantiations. The tests from the instantiation above will have
// these names:
//
//    * InstantiationName/FooTest.DoesBlah/0 for "meeny"
//    * InstantiationName/FooTest.DoesBlah/1 for "miny"
//    * InstantiationName/FooTest.DoesBlah/2 for "moe"
//    * InstantiationName/FooTest.HasBlahBlah/0 for "meeny"
//    * InstantiationName/FooTest.HasBlahBlah/1 for "miny"
//    * InstantiationName/FooTest.HasBlahBlah/2 for "moe"
//
// You can use these names in --gtest_filter.
//
// This statement will instantiate all tests from FooTest again, each
// with parameter values "cat" and "dog":

const char* pets[] = {"cat", "dog"};
INSTANTIATE_TEST_CASE_P(AnotherInstantiationName, FooTest, ValuesIn(pets));

// The tests from the instantiation above will have these names:
//
//    * AnotherInstantiationName/FooTest.DoesBlah/0 for "cat"
//    * AnotherInstantiationName/FooTest.DoesBlah/1 for "dog"
//    * AnotherInstantiationName/FooTest.HasBlahBlah/0 for "cat"
//    * AnotherInstantiationName/FooTest.HasBlahBlah/1 for "dog"
//
// Please note that INSTANTIATE_TEST_CASE_P will instantiate all tests
// in the given test case, whether their definitions come before or
// AFTER the INSTANTIATE_TEST_CASE_P statement.
//
// Please also note that generator expressions (including parameters to the
// generators) are evaluated in InitGoogleTest(), after main() has started.
// This allows the user on one hand, to adjust generator parameters in order
// to dynamically determine a set of tests to run and on the other hand,
// give the user a chance to inspect the generated tests with Google Test
// reflection API before RUN_ALL_TESTS() is executed.
//
// You can see samples/sample7_unittest.cc and samples/sample8_unittest.cc
// for more examples.
//
// In the future, we plan to publish the API for defining new parameter
// generators. But for now this interface remains part of the internal
// implementation and is subject to change.
//
//
// A parameterized test fixture must be derived from testing::Test and from
// testing::WithParamInterface<T>, where T is the type of the parameter
// values. Inheriting from TestWithParam<T> satisfies that requirement because
// TestWithParam<T> inherits from both Test and WithParamInterface. In more
// complicated hierarchies, however, it is occasionally useful to inherit
// separately from Test and WithParamInterface. For example:

class BaseTest : public ::testing::Test {
  // You can inherit all the usual members for a non-parameterized test
  // fixture here.
};

class DerivedTest : public BaseTest, public ::testing::WithParamInterface<int> {
  // The usual test fixture members go here too.
};

TEST_F(BaseTest, HasFoo) {
  // This is an ordinary non-parameterized test.
}

TEST_P(DerivedTest, DoesBlah) {
  // GetParam works just the same here as if you inherit from TestWithParam.
  EXPECT_TRUE(foo.Blah(GetParam()));
}

#endif  // 0


#if !GTEST_OS_SYMBIAN
# include <utility>
#endif

// scripts/fuse_gtest.py depends on gtest's own header being #included
// *unconditionally*.  Therefore these #includes cannot be moved
// inside #if GTEST_HAS_PARAM_TEST.
// Copyright 2008 Google Inc.
// All Rights Reserved.
//
// Redistribution and use in source and binary forms, with or without
// modification, are permitted provided that the following conditions are
// met:
//
//     * Redistributions of source code must retain the above copyright
// notice, this list of conditions and the following disclaimer.
//     * Redistributions in binary form must reproduce the above
// copyright notice, this list of conditions and the following disclaimer
// in the documentation and/or other materials provided with the
// distribution.
//     * Neither the name of Google Inc. nor the names of its
// contributors may be used to endorse or promote products derived from
// this software without specific prior written permission.
//
// THIS SOFTWARE IS PROVIDED BY THE COPYRIGHT HOLDERS AND CONTRIBUTORS
// "AS IS" AND ANY EXPRESS OR IMPLIED WARRANTIES, INCLUDING, BUT NOT
// LIMITED TO, THE IMPLIED WARRANTIES OF MERCHANTABILITY AND FITNESS FOR
// A PARTICULAR PURPOSE ARE DISCLAIMED. IN NO EVENT SHALL THE COPYRIGHT
// OWNER OR CONTRIBUTORS BE LIABLE FOR ANY DIRECT, INDIRECT, INCIDENTAL,
// SPECIAL, EXEMPLARY, OR CONSEQUENTIAL DAMAGES (INCLUDING, BUT NOT
// LIMITED TO, PROCUREMENT OF SUBSTITUTE GOODS OR SERVICES; LOSS OF USE,
// DATA, OR PROFITS; OR BUSINESS INTERRUPTION) HOWEVER CAUSED AND ON ANY
// THEORY OF LIABILITY, WHETHER IN CONTRACT, STRICT LIABILITY, OR TORT
// (INCLUDING NEGLIGENCE OR OTHERWISE) ARISING IN ANY WAY OUT OF THE USE
// OF THIS SOFTWARE, EVEN IF ADVISED OF THE POSSIBILITY OF SUCH DAMAGE.
//
// Author: vladl@google.com (Vlad Losev)

// Type and function utilities for implementing parameterized tests.

#ifndef GTEST_INCLUDE_GTEST_INTERNAL_GTEST_PARAM_UTIL_H_
#define GTEST_INCLUDE_GTEST_INTERNAL_GTEST_PARAM_UTIL_H_

#include <iterator>
#include <utility>
#include <vector>

// scripts/fuse_gtest.py depends on gtest's own header being #included
// *unconditionally*.  Therefore these #includes cannot be moved
// inside #if GTEST_HAS_PARAM_TEST.
// Copyright 2003 Google Inc.
// All rights reserved.
//
// Redistribution and use in source and binary forms, with or without
// modification, are permitted provided that the following conditions are
// met:
//
//     * Redistributions of source code must retain the above copyright
// notice, this list of conditions and the following disclaimer.
//     * Redistributions in binary form must reproduce the above
// copyright notice, this list of conditions and the following disclaimer
// in the documentation and/or other materials provided with the
// distribution.
//     * Neither the name of Google Inc. nor the names of its
// contributors may be used to endorse or promote products derived from
// this software without specific prior written permission.
//
// THIS SOFTWARE IS PROVIDED BY THE COPYRIGHT HOLDERS AND CONTRIBUTORS
// "AS IS" AND ANY EXPRESS OR IMPLIED WARRANTIES, INCLUDING, BUT NOT
// LIMITED TO, THE IMPLIED WARRANTIES OF MERCHANTABILITY AND FITNESS FOR
// A PARTICULAR PURPOSE ARE DISCLAIMED. IN NO EVENT SHALL THE COPYRIGHT
// OWNER OR CONTRIBUTORS BE LIABLE FOR ANY DIRECT, INDIRECT, INCIDENTAL,
// SPECIAL, EXEMPLARY, OR CONSEQUENTIAL DAMAGES (INCLUDING, BUT NOT
// LIMITED TO, PROCUREMENT OF SUBSTITUTE GOODS OR SERVICES; LOSS OF USE,
// DATA, OR PROFITS; OR BUSINESS INTERRUPTION) HOWEVER CAUSED AND ON ANY
// THEORY OF LIABILITY, WHETHER IN CONTRACT, STRICT LIABILITY, OR TORT
// (INCLUDING NEGLIGENCE OR OTHERWISE) ARISING IN ANY WAY OUT OF THE USE
// OF THIS SOFTWARE, EVEN IF ADVISED OF THE POSSIBILITY OF SUCH DAMAGE.
//
// Authors: Dan Egnor (egnor@google.com)
//
// A "smart" pointer type with reference tracking.  Every pointer to a
// particular object is kept on a circular linked list.  When the last pointer
// to an object is destroyed or reassigned, the object is deleted.
//
// Used properly, this deletes the object when the last reference goes away.
// There are several caveats:
// - Like all reference counting schemes, cycles lead to leaks.
// - Each smart pointer is actually two pointers (8 bytes instead of 4).
// - Every time a pointer is assigned, the entire list of pointers to that
//   object is traversed.  This class is therefore NOT SUITABLE when there
//   will often be more than two or three pointers to a particular object.
// - References are only tracked as long as linked_ptr<> objects are copied.
//   If a linked_ptr<> is converted to a raw pointer and back, BAD THINGS
//   will happen (double deletion).
//
// A good use of this class is storing object references in STL containers.
// You can safely put linked_ptr<> in a vector<>.
// Other uses may not be as good.
//
// Note: If you use an incomplete type with linked_ptr<>, the class
// *containing* linked_ptr<> must have a constructor and destructor (even
// if they do nothing!).
//
// Bill Gibbons suggested we use something like this.
//
// Thread Safety:
//   Unlike other linked_ptr implementations, in this implementation
//   a linked_ptr object is thread-safe in the sense that:
//     - it's safe to copy linked_ptr objects concurrently,
//     - it's safe to copy *from* a linked_ptr and read its underlying
//       raw pointer (e.g. via get()) concurrently, and
//     - it's safe to write to two linked_ptrs that point to the same
//       shared object concurrently.
// TODO(wan@google.com): rename this to safe_linked_ptr to avoid
// confusion with normal linked_ptr.

#ifndef GTEST_INCLUDE_GTEST_INTERNAL_GTEST_LINKED_PTR_H_
#define GTEST_INCLUDE_GTEST_INTERNAL_GTEST_LINKED_PTR_H_

#include <stdlib.h>
#include <assert.h>


namespace testing {
namespace internal {

// Protects copying of all linked_ptr objects.
GTEST_API_ GTEST_DECLARE_STATIC_MUTEX_(g_linked_ptr_mutex);

// This is used internally by all instances of linked_ptr<>.  It needs to be
// a non-template class because different types of linked_ptr<> can refer to
// the same object (linked_ptr<Superclass>(obj) vs linked_ptr<Subclass>(obj)).
// So, it needs to be possible for different types of linked_ptr to participate
// in the same circular linked list, so we need a single class type here.
//
// DO NOT USE THIS CLASS DIRECTLY YOURSELF.  Use linked_ptr<T>.
class linked_ptr_internal {
 public:
  // Create a new circle that includes only this instance.
  void join_new() {
    next_ = this;
  }

  // Many linked_ptr operations may change p.link_ for some linked_ptr
  // variable p in the same circle as this object.  Therefore we need
  // to prevent two such operations from occurring concurrently.
  //
  // Note that different types of linked_ptr objects can coexist in a
  // circle (e.g. linked_ptr<Base>, linked_ptr<Derived1>, and
  // linked_ptr<Derived2>).  Therefore we must use a single mutex to
  // protect all linked_ptr objects.  This can create serious
  // contention in production code, but is acceptable in a testing
  // framework.

  // Join an existing circle.
  void join(linked_ptr_internal const* ptr)
      GTEST_LOCK_EXCLUDED_(g_linked_ptr_mutex) {
    MutexLock lock(&g_linked_ptr_mutex);

    linked_ptr_internal const* p = ptr;
    while (p->next_ != ptr) p = p->next_;
    p->next_ = this;
    next_ = ptr;
  }

  // Leave whatever circle we're part of.  Returns true if we were the
  // last member of the circle.  Once this is done, you can join() another.
  bool depart()
      GTEST_LOCK_EXCLUDED_(g_linked_ptr_mutex) {
    MutexLock lock(&g_linked_ptr_mutex);

    if (next_ == this) return true;
    linked_ptr_internal const* p = next_;
    while (p->next_ != this) p = p->next_;
    p->next_ = next_;
    return false;
  }

 private:
  mutable linked_ptr_internal const* next_;
};

template <typename T>
class linked_ptr {
 public:
  typedef T element_type;

  // Take over ownership of a raw pointer.  This should happen as soon as
  // possible after the object is created.
  explicit linked_ptr(T* ptr = NULL) { capture(ptr); }
  ~linked_ptr() { depart(); }

  // Copy an existing linked_ptr<>, adding ourselves to the list of references.
  template <typename U> linked_ptr(linked_ptr<U> const& ptr) { copy(&ptr); }
  linked_ptr(linked_ptr const& ptr) {  // NOLINT
    assert(&ptr != this);
    copy(&ptr);
  }

  // Assignment releases the old value and acquires the new.
  template <typename U> linked_ptr& operator=(linked_ptr<U> const& ptr) {
    depart();
    copy(&ptr);
    return *this;
  }

  linked_ptr& operator=(linked_ptr const& ptr) {
    if (&ptr != this) {
      depart();
      copy(&ptr);
    }
    return *this;
  }

  // Smart pointer members.
  void reset(T* ptr = NULL) {
    depart();
    capture(ptr);
  }
  T* get() const { return value_; }
  T* operator->() const { return value_; }
  T& operator*() const { return *value_; }

  bool operator==(T* p) const { return value_ == p; }
  bool operator!=(T* p) const { return value_ != p; }
  template <typename U>
  bool operator==(linked_ptr<U> const& ptr) const {
    return value_ == ptr.get();
  }
  template <typename U>
  bool operator!=(linked_ptr<U> const& ptr) const {
    return value_ != ptr.get();
  }

 private:
  template <typename U>
  friend class linked_ptr;

  T* value_;
  linked_ptr_internal link_;

  void depart() {
    if (link_.depart()) delete value_;
  }

  void capture(T* ptr) {
    value_ = ptr;
    link_.join_new();
  }

  template <typename U> void copy(linked_ptr<U> const* ptr) {
    value_ = ptr->get();
    if (value_)
      link_.join(&ptr->link_);
    else
      link_.join_new();
  }
};

template<typename T> inline
bool operator==(T* ptr, const linked_ptr<T>& x) {
  return ptr == x.get();
}

template<typename T> inline
bool operator!=(T* ptr, const linked_ptr<T>& x) {
  return ptr != x.get();
}

// A function to convert T* into linked_ptr<T>
// Doing e.g. make_linked_ptr(new FooBarBaz<type>(arg)) is a shorter notation
// for linked_ptr<FooBarBaz<type> >(new FooBarBaz<type>(arg))
template <typename T>
linked_ptr<T> make_linked_ptr(T* ptr) {
  return linked_ptr<T>(ptr);
}

}  // namespace internal
}  // namespace testing

#endif  // GTEST_INCLUDE_GTEST_INTERNAL_GTEST_LINKED_PTR_H_
// Copyright 2007, Google Inc.
// All rights reserved.
//
// Redistribution and use in source and binary forms, with or without
// modification, are permitted provided that the following conditions are
// met:
//
//     * Redistributions of source code must retain the above copyright
// notice, this list of conditions and the following disclaimer.
//     * Redistributions in binary form must reproduce the above
// copyright notice, this list of conditions and the following disclaimer
// in the documentation and/or other materials provided with the
// distribution.
//     * Neither the name of Google Inc. nor the names of its
// contributors may be used to endorse or promote products derived from
// this software without specific prior written permission.
//
// THIS SOFTWARE IS PROVIDED BY THE COPYRIGHT HOLDERS AND CONTRIBUTORS
// "AS IS" AND ANY EXPRESS OR IMPLIED WARRANTIES, INCLUDING, BUT NOT
// LIMITED TO, THE IMPLIED WARRANTIES OF MERCHANTABILITY AND FITNESS FOR
// A PARTICULAR PURPOSE ARE DISCLAIMED. IN NO EVENT SHALL THE COPYRIGHT
// OWNER OR CONTRIBUTORS BE LIABLE FOR ANY DIRECT, INDIRECT, INCIDENTAL,
// SPECIAL, EXEMPLARY, OR CONSEQUENTIAL DAMAGES (INCLUDING, BUT NOT
// LIMITED TO, PROCUREMENT OF SUBSTITUTE GOODS OR SERVICES; LOSS OF USE,
// DATA, OR PROFITS; OR BUSINESS INTERRUPTION) HOWEVER CAUSED AND ON ANY
// THEORY OF LIABILITY, WHETHER IN CONTRACT, STRICT LIABILITY, OR TORT
// (INCLUDING NEGLIGENCE OR OTHERWISE) ARISING IN ANY WAY OUT OF THE USE
// OF THIS SOFTWARE, EVEN IF ADVISED OF THE POSSIBILITY OF SUCH DAMAGE.
//
// Author: wan@google.com (Zhanyong Wan)

// Google Test - The Google C++ Testing Framework
//
// This file implements a universal value printer that can print a
// value of any type T:
//
//   void ::testing::internal::UniversalPrinter<T>::Print(value, ostream_ptr);
//
// A user can teach this function how to print a class type T by
// defining either operator<<() or PrintTo() in the namespace that
// defines T.  More specifically, the FIRST defined function in the
// following list will be used (assuming T is defined in namespace
// foo):
//
//   1. foo::PrintTo(const T&, ostream*)
//   2. operator<<(ostream&, const T&) defined in either foo or the
//      global namespace.
//
// If none of the above is defined, it will print the debug string of
[truncated: 430,626 more chars]
