# Supplementary material for: Matataki: an ultrafast mRNA quantification method for large-scale reanalysis of RNA-Seq data
Source: BMC Bioinformatics. 2018 Jul 16;19:266. doi: 10.1186/s12859-018-2279-y (PMC6048772; doi:10.1186/s12859-018-2279-y)
Supplement: Supplementary file 2 — Source code of Matataki. (GZ 7760 kb) [file 12859_2018_2279_MOESM2_ESM.gz › matataki-0.0.2/test/data/paired1.fastq]

@A1
ATCGATCGTTTT
+
@@@@@@@@@@@@
@B1
AAAAAAAAAAAA
+
@@@@@@@@@@@@
@C1
ATCGATCGTTTT
+
@@@@@@@@@@@@
@D1
AAAAAAAAAAAA
+
@@@@@@@@@@@@
