# Supplementary material for: Matataki: an ultrafast mRNA quantification method for large-scale reanalysis of RNA-Seq data
Source: BMC Bioinformatics. 2018 Jul 16;19:266. doi: 10.1186/s12859-018-2279-y (PMC6048772; doi:10.1186/s12859-018-2279-y)
Supplement: Supplementary file 2 — Source code of Matataki. (GZ 7760 kb) [file 12859_2018_2279_MOESM2_ESM.gz › matataki-0.0.2/test/data/test-data-builder/commonlib.py]

import gzip
import bz2

def adaptiveOpen(path, mode = "r"):
    """
    
    Arguments:
    - `path`:
    - `mode`:
    """

    if path.endswith('.gz'):
        return gzip.open(path, mode)
    elif path.endswith('.bz2'):
        return bz2.BZ2File(path, mode)
    return open(path, mode)

def FileType(mode):
    """
    
    Arguments:
    - `mode`:
    """

    return lambda path: adaptiveOpen(path, mode)
