# Supplementary material for: Matataki: an ultrafast mRNA quantification method for large-scale reanalysis of RNA-Seq data
Source: BMC Bioinformatics. 2018 Jul 16;19:266. doi: 10.1186/s12859-018-2279-y (PMC6048772; doi:10.1186/s12859-018-2279-y)
Supplement: Supplementary file 2 — Source code of Matataki. (GZ 7760 kb) [file 12859_2018_2279_MOESM2_ESM.gz › matataki-0.0.2/test/data/python-mapping-result.txt]

12298	51737	16404.19736127247597324
18552	30	12.8353482890583414644
18554	39906	25991.0994368145657063
12297	183379	223613.9475727430544794
18553	128071	73896.48150074465957005
12295	20329	48837.89260776921582874
12296	33051	23266.77928351716764155
UNMAPPED	36647	0.0
