# Supplementary material for: Matataki: an ultrafast mRNA quantification method for large-scale reanalysis of RNA-Seq data
Source: BMC Bioinformatics. 2018 Jul 16;19:266. doi: 10.1186/s12859-018-2279-y (PMC6048772; doi:10.1186/s12859-018-2279-y)
Supplement: Supplementary file 2 — Source code of Matataki. (GZ 7760 kb) [file 12859_2018_2279_MOESM2_ESM.gz › matataki-0.0.2/test/data/Makefile.am]

SUBDIR = test-data-builder
EXTRA_DIST = coverage.txt gene2refseq_test.txt.bz2 paired-unified.fastq paired1.fastq paired2.fastq python-mapping-detail.txt.bz2 python-mapping-result.txt refseq.rna.bz2 sample.txt sample.txt.bz2 sample.txt.gz sample.txt.lzo sample.txt.xz simulation.fastq.bz2 simulation.txt test-data-builder unique-10gram-not.txt.bz2 unique-10gram.txt.bz2

simulation.fastq: simulation.fastq.bz2
	bzip2 -dc simulation.fastq.bz2 > simulation.fastq
