# Supplementary material for: Matataki: an ultrafast mRNA quantification method for large-scale reanalysis of RNA-Seq data
Source: BMC Bioinformatics. 2018 Jul 16;19:266. doi: 10.1186/s12859-018-2279-y (PMC6048772; doi:10.1186/s12859-018-2279-y)
Supplement: Supplementary file 2 — Source code of Matataki. (GZ 7760 kb) [file 12859_2018_2279_MOESM2_ESM.gz › matataki-0.0.2/build-binary-release.sh]

#!/bin/sh

function run() {
    echo "$@"
    "$@" || exit 1
}

if [ -f Makefile ];then
    make distclean
fi

case `uname` in
    "Darwin" ) export DIST_SUFFIX="OSX" ;;
    "Linux" )
        if [ -f /etc/redhat-release ];then
            RHEL_VERSION=`sed -e 's/^[^[:digit:]]*\([[:digit:]]\).*$/\1/g' /etc/redhat-release`
            export DIST_SUFFIX="EL${RHEL_VERSION}"
        else
            export DIST_SUFFIX="linux"
        fi
        ;;
    * )
        export DIST_SUFFIX="unknown";;
esac

run ./autogen.sh
run ./configure --disable-shared
run make dist-bin
