# Supplementary material for: Matataki: an ultrafast mRNA quantification method for large-scale reanalysis of RNA-Seq data
Source: BMC Bioinformatics. 2018 Jul 16;19:266. doi: 10.1186/s12859-018-2279-y (PMC6048772; doi:10.1186/s12859-018-2279-y)
Supplement: Supplementary file 2 — Source code of Matataki. (GZ 7760 kb) [file 12859_2018_2279_MOESM2_ESM.gz › matataki-0.0.2/autogen.sh]

#!/bin/sh

run()
{
    $@
    if test $? -ne 0; then
        echo "Failed $@"
        exit 1
    fi
}

case $OSTYPE in
    darwin* ) LIBTOOLIZE=glibtoolize;;
    *) LIBTOOLIZE=libtoolize;;
esac

mkdir -p m4

run aclocal ${ACLOCAL_ARGS}
run ${LIBTOOLIZE} --copy --force
run autoheader
run automake --add-missing --foreign --copy
run autoconf

(cd libs/CppFasta; ./autogen.sh)
