# Supplementary material for: Matataki: an ultrafast mRNA quantification method for large-scale reanalysis of RNA-Seq data
Source: BMC Bioinformatics. 2018 Jul 16;19:266. doi: 10.1186/s12859-018-2279-y (PMC6048772; doi:10.1186/s12859-018-2279-y)
Supplement: Supplementary file 2 — Source code of Matataki. (GZ 7760 kb) [file 12859_2018_2279_MOESM2_ESM.gz › matataki-0.0.2/src/Makefile.in]

# Makefile.in generated by automake 1.13.4 from Makefile.am.
# @configure_input@

# Copyright (C) 1994-2013 Free Software Foundation, Inc.

# This Makefile.in is free software; the Free Software Foundation
# gives unlimited permission to copy and/or distribute it,
# with or without modifications, as long as this notice is preserved.

# This program is distributed in the hope that it will be useful,
# but WITHOUT ANY WARRANTY, to the extent permitted by law; without
# even the implied warranty of MERCHANTABILITY or FITNESS FOR A
# PARTICULAR PURPOSE.

@SET_MAKE@


VPATH = @srcdir@
am__is_gnu_make = test -n '$(MAKEFILE_LIST)' && test -n '$(MAKELEVEL)'
am__make_running_with_option = \
  case $${target_option-} in \
      ?) ;; \
      *) echo "am__make_running_with_option: internal error: invalid" \
              "target option '$${target_option-}' specified" >&2; \
         exit 1;; \
  esac; \
  has_opt=no; \
  sane_makeflags=$$MAKEFLAGS; \
  if $(am__is_gnu_make); then \
    sane_makeflags=$$MFLAGS; \
  else \
    case $$MAKEFLAGS in \
      *\\[\ \	]*) \
        bs=\\; \
        sane_makeflags=`printf '%s\n' "$$MAKEFLAGS" \
          | sed "s/$$bs$$bs[$$bs $$bs	]*//g"`;; \
    esac; \
  fi; \
  skip_next=no; \
  strip_trailopt () \
  { \
    flg=`printf '%s\n' "$$flg" | sed "s/$$1.*$$//"`; \
  }; \
  for flg in $$sane_makeflags; do \
    test $$skip_next = yes && { skip_next=no; continue; }; \
    case $$flg in \
      *=*|--*) continue;; \
        -*I) strip_trailopt 'I'; skip_next=yes;; \
      -*I?*) strip_trailopt 'I';; \
        -*O) strip_trailopt 'O'; skip_next=yes;; \
      -*O?*) strip_trailopt 'O';; \
        -*l) strip_trailopt 'l'; skip_next=yes;; \
      -*l?*) strip_trailopt 'l';; \
      -[dEDm]) skip_next=yes;; \
      -[JT]) skip_next=yes;; \
    esac; \
    case $$flg in \
      *$$target_option*) has_opt=yes; break;; \
    esac; \
  done; \
  test $$has_opt = yes
am__make_dryrun = (target_option=n; $(am__make_running_with_option))
am__make_keepgoing = (target_option=k; $(am__make_running_with_option))
pkgdatadir = $(datadir)/@PACKAGE@
pkgincludedir = $(includedir)/@PACKAGE@
pkglibdir = $(libdir)/@PACKAGE@
pkglibexecdir = $(libexecdir)/@PACKAGE@
am__cd = CDPATH="$${ZSH_VERSION+.}$(PATH_SEPARATOR)" && cd
install_sh_DATA = $(install_sh) -c -m 644
install_sh_PROGRAM = $(install_sh) -c
install_sh_SCRIPT = $(install_sh) -c
INSTALL_HEADER = $(INSTALL_DATA)
transform = $(program_transform_name)
NORMAL_INSTALL = :
PRE_INSTALL = :
POST_INSTALL = :
NORMAL_UNINSTALL = :
PRE_UNINSTALL = :
POST_UNINSTALL = :
build_triplet = @build@
host_triplet = @host@
bin_PROGRAMS = matataki$(EXEEXT) matataki-builddb$(EXEEXT) \
	matataki-dbsummary$(EXEEXT) refseqextract$(EXEEXT)
subdir = src
DIST_COMMON = $(srcdir)/Makefile.in $(srcdir)/Makefile.am \
	$(srcdir)/config.h.in $(top_srcdir)/build-aux/depcomp \
	$(noinst_HEADERS)
ACLOCAL_M4 = $(top_srcdir)/aclocal.m4
am__aclocal_m4_deps = $(top_srcdir)/m4/libtool.m4 \
	$(top_srcdir)/m4/ltoptions.m4 $(top_srcdir)/m4/ltsugar.m4 \
	$(top_srcdir)/m4/ltversion.m4 $(top_srcdir)/m4/lt~obsolete.m4 \
	$(top_srcdir)/configure.ac
am__configure_deps = $(am__aclocal_m4_deps) $(CONFIGURE_DEPENDENCIES) \
	$(ACLOCAL_M4)
mkinstalldirs = $(install_sh) -d
CONFIG_HEADER = config.h
CONFIG_CLEAN_FILES =
CONFIG_CLEAN_VPATH_FILES =
LTLIBRARIES = $(noinst_LTLIBRARIES)
libmatataki_la_DEPENDENCIES =  \
	$(top_builddir)/libs/CppFasta/src/libcppfasta.la \
	$(top_builddir)/libs/kyotocabinet/libkyotocabinet.la
am_libmatataki_la_OBJECTS = libmatataki_la-dbbuilder.lo \
	libmatataki_la-gene2refseq.lo libmatataki_la-tabtable.lo \
	libmatataki_la-quickcommon.lo libmatataki_la-mapping.lo \
	libmatataki_la-dbcommon.lo libmatataki_la-dbsummary.lo \
	libmatataki_la-dbcoverage.lo libmatataki_la-genomehash.lo \
	libmatataki_la-MurmurHash3.lo libmatataki_la-spawn.lo \
	libmatataki_la-pipedopen.lo
libmatataki_la_OBJECTS = $(am_libmatataki_la_OBJECTS)
AM_V_lt = $(am__v_lt_@AM_V@)
am__v_lt_ = $(am__v_lt_@AM_DEFAULT_V@)
am__v_lt_0 = --silent
am__v_lt_1 = 
am__installdirs = "$(DESTDIR)$(bindir)"
PROGRAMS = $(bin_PROGRAMS)
am_matataki_OBJECTS = quickexpression.$(OBJEXT)
matataki_OBJECTS = $(am_matataki_OBJECTS)
matataki_DEPENDENCIES = libmatataki.la
am_matataki_builddb_OBJECTS = quickexpression-builddb.$(OBJEXT)
matataki_builddb_OBJECTS = $(am_matataki_builddb_OBJECTS)
matataki_builddb_DEPENDENCIES = libmatataki.la
am_matataki_dbsummary_OBJECTS = quickexpression-dbsummary.$(OBJEXT)
matataki_dbsummary_OBJECTS = $(am_matataki_dbsummary_OBJECTS)
matataki_dbsummary_DEPENDENCIES = libmatataki.la
am_refseqextract_OBJECTS = refseqextract.$(OBJEXT)
refseqextract_OBJECTS = $(am_refseqextract_OBJECTS)
refseqextract_DEPENDENCIES = libmatataki.la
AM_V_P = $(am__v_P_@AM_V@)
am__v_P_ = $(am__v_P_@AM_DEFAULT_V@)
am__v_P_0 = false
am__v_P_1 = :
AM_V_GEN = $(am__v_GEN_@AM_V@)
am__v_GEN_ = $(am__v_GEN_@AM_DEFAULT_V@)
am__v_GEN_0 = @echo "  GEN     " $@;
am__v_GEN_1 = 
AM_V_at = $(am__v_at_@AM_V@)
am__v_at_ = $(am__v_at_@AM_DEFAULT_V@)
am__v_at_0 = @
am__v_at_1 = 
DEFAULT_INCLUDES = -I.@am__isrc@
depcomp = $(SHELL) $(top_srcdir)/build-aux/depcomp
am__depfiles_maybe = depfiles
am__mv = mv -f
COMPILE = $(CC) $(DEFS) $(DEFAULT_INCLUDES) $(INCLUDES) $(AM_CPPFLAGS) \
	$(CPPFLAGS) $(AM_CFLAGS) $(CFLAGS)
LTCOMPILE = $(LIBTOOL) $(AM_V_lt) --tag=CC $(AM_LIBTOOLFLAGS) \
	$(LIBTOOLFLAGS) --mode=compile $(CC) $(DEFS) \
	$(DEFAULT_INCLUDES) $(INCLUDES) $(AM_CPPFLAGS) $(CPPFLAGS) \
	$(AM_CFLAGS) $(CFLAGS)
AM_V_CC = $(am__v_CC_@AM_V@)
am__v_CC_ = $(am__v_CC_@AM_DEFAULT_V@)
am__v_CC_0 = @echo "  CC      " $@;
am__v_CC_1 = 
CCLD = $(CC)
LINK = $(LIBTOOL) $(AM_V_lt) --tag=CC $(AM_LIBTOOLFLAGS) \
	$(LIBTOOLFLAGS) --mode=link $(CCLD) $(AM_CFLAGS) $(CFLAGS) \
	$(AM_LDFLAGS) $(LDFLAGS) -o $@
AM_V_CCLD = $(am__v_CCLD_@AM_V@)
am__v_CCLD_ = $(am__v_CCLD_@AM_DEFAULT_V@)
am__v_CCLD_0 = @echo "  CCLD    " $@;
am__v_CCLD_1 = 
CXXCOMPILE = $(CXX) $(DEFS) $(DEFAULT_INCLUDES) $(INCLUDES) \
	$(AM_CPPFLAGS) $(CPPFLAGS) $(AM_CXXFLAGS) $(CXXFLAGS)
LTCXXCOMPILE = $(LIBTOOL) $(AM_V_lt) --tag=CXX $(AM_LIBTOOLFLAGS) \
	$(LIBTOOLFLAGS) --mode=compile $(CXX) $(DEFS) \
	$(DEFAULT_INCLUDES) $(INCLUDES) $(AM_CPPFLAGS) $(CPPFLAGS) \
	$(AM_CXXFLAGS) $(CXXFLAGS)
AM_V_CXX = $(am__v_CXX_@AM_V@)
am__v_CXX_ = $(am__v_CXX_@AM_DEFAULT_V@)
am__v_CXX_0 = @echo "  CXX     " $@;
am__v_CXX_1 = 
CXXLD = $(CXX)
CXXLINK = $(LIBTOOL) $(AM_V_lt) --tag=CXX $(AM_LIBTOOLFLAGS) \
	$(LIBTOOLFLAGS) --mode=link $(CXXLD) $(AM_CXXFLAGS) \
	$(CXXFLAGS) $(AM_LDFLAGS) $(LDFLAGS) -o $@
AM_V_CXXLD = $(am__v_CXXLD_@AM_V@)
am__v_CXXLD_ = $(am__v_CXXLD_@AM_DEFAULT_V@)
am__v_CXXLD_0 = @echo "  CXXLD   " $@;
am__v_CXXLD_1 = 
SOURCES = $(libmatataki_la_SOURCES) $(matataki_SOURCES) \
	$(matataki_builddb_SOURCES) $(matataki_dbsummary_SOURCES) \
	$(refseqextract_SOURCES)
DIST_SOURCES = $(libmatataki_la_SOURCES) $(matataki_SOURCES) \
	$(matataki_builddb_SOURCES) $(matataki_dbsummary_SOURCES) \
	$(refseqextract_SOURCES)
am__can_run_installinfo = \
  case $$AM_UPDATE_INFO_DIR in \
    n|no|NO) false;; \
    *) (install-info --version) >/dev/null 2>&1;; \
  esac
HEADERS = $(noinst_HEADERS)
am__tagged_files = $(HEADERS) $(SOURCES) $(TAGS_FILES) \
	$(LISP)config.h.in
# Read a list of newline-separated strings from the standard input,
# and print each of them once, without duplicates.  Input order is
# *not* preserved.
am__uniquify_input = $(AWK) '\
  BEGIN { nonempty = 0; } \
  { items[$$0] = 1; nonempty = 1; } \
  END { if (nonempty) { for (i in items) print i; }; } \
'
# Make sure the list of sources is unique.  This is necessary because,
# e.g., the same source file might be shared among _SOURCES variables
# for different programs/libraries.
am__define_uniq_tagged_files = \
  list='$(am__tagged_files)'; \
  unique=`for i in $$list; do \
    if test -f "$$i"; then echo $$i; else echo $(srcdir)/$$i; fi; \
  done | $(am__uniquify_input)`
ETAGS = etags
CTAGS = ctags
DISTFILES = $(DIST_COMMON) $(DIST_SOURCES) $(TEXINFOS) $(EXTRA_DIST)
ACLOCAL = @ACLOCAL@
AMTAR = @AMTAR@
AM_DEFAULT_VERBOSITY = @AM_DEFAULT_VERBOSITY@
AR = @AR@
AUTOCONF = @AUTOCONF@
AUTOHEADER = @AUTOHEADER@
AUTOMAKE = @AUTOMAKE@
AWK = @AWK@
CC = @CC@
CCDEPMODE = @CCDEPMODE@
CFLAGS = @CFLAGS@
CPP = @CPP@
CPPFLAGS = @CPPFLAGS@
CXX = @CXX@
CXXCPP = @CXXCPP@
CXXDEPMODE = @CXXDEPMODE@
CXXFLAGS = @CXXFLAGS@
CYGPATH_W = @CYGPATH_W@
DEFS = @DEFS@
DEPDIR = @DEPDIR@
DLLTOOL = @DLLTOOL@
DSYMUTIL = @DSYMUTIL@
DUMPBIN = @DUMPBIN@
ECHO_C = @ECHO_C@
ECHO_N = @ECHO_N@
ECHO_T = @ECHO_T@
EGREP = @EGREP@
EXEEXT = @EXEEXT@
FGREP = @FGREP@
GREP = @GREP@
INSTALL = @INSTALL@
INSTALL_DATA = @INSTALL_DATA@
INSTALL_PROGRAM = @INSTALL_PROGRAM@
INSTALL_SCRIPT = @INSTALL_SCRIPT@
INSTALL_STRIP_PROGRAM = @INSTALL_STRIP_PROGRAM@
LD = @LD@
LDFLAGS = @LDFLAGS@
LIBOBJS = @LIBOBJS@
LIBS = @LIBS@
LIBTOOL = @LIBTOOL@
LIPO = @LIPO@
LN_S = @LN_S@
LTLIBOBJS = @LTLIBOBJS@
MAKEINFO = @MAKEINFO@
MANIFEST_TOOL = @MANIFEST_TOOL@
MKDIR_P = @MKDIR_P@
NM = @NM@
NMEDIT = @NMEDIT@
OBJDUMP = @OBJDUMP@
OBJEXT = @OBJEXT@
OTOOL = @OTOOL@
OTOOL64 = @OTOOL64@
PACKAGE = @PACKAGE@
PACKAGE_BUGREPORT = @PACKAGE_BUGREPORT@
PACKAGE_NAME = @PACKAGE_NAME@
PACKAGE_STRING = @PACKAGE_STRING@
PACKAGE_TARNAME = @PACKAGE_TARNAME@
PACKAGE_URL = @PACKAGE_URL@
PACKAGE_VERSION = @PACKAGE_VERSION@
PATH_SEPARATOR = @PATH_SEPARATOR@
POW_LIB = @POW_LIB@
RANLIB = @RANLIB@
SED = @SED@
SET_MAKE = @SET_MAKE@
SHELL = @SHELL@
STRIP = @STRIP@
VERSION = @VERSION@
abs_builddir = @abs_builddir@
abs_srcdir = @abs_srcdir@
abs_top_builddir = @abs_top_builddir@
abs_top_srcdir = @abs_top_srcdir@
ac_ct_AR = @ac_ct_AR@
ac_ct_CC = @ac_ct_CC@
ac_ct_CXX = @ac_ct_CXX@
ac_ct_DUMPBIN = @ac_ct_DUMPBIN@
am__include = @am__include@
am__leading_dot = @am__leading_dot@
am__quote = @am__quote@
am__tar = @am__tar@
am__untar = @am__untar@
bindir = @bindir@
build = @build@
build_alias = @build_alias@
build_cpu = @build_cpu@
build_os = @build_os@
build_vendor = @build_vendor@
builddir = @builddir@
datadir = @datadir@
datarootdir = @datarootdir@
docdir = @docdir@
dvidir = @dvidir@
exec_prefix = @exec_prefix@
host = @host@
host_alias = @host_alias@
host_cpu = @host_cpu@
host_os = @host_os@
host_vendor = @host_vendor@
htmldir = @htmldir@
includedir = @includedir@
infodir = @infodir@
install_sh = @install_sh@
libdir = @libdir@
libexecdir = @libexecdir@
localedir = @localedir@
localstatedir = @localstatedir@
mandir = @mandir@
mkdir_p = @mkdir_p@
oldincludedir = @oldincludedir@
pdfdir = @pdfdir@
prefix = @prefix@
program_transform_name = @program_transform_name@
psdir = @psdir@
sbindir = @sbindir@
sharedstatedir = @sharedstatedir@
srcdir = @srcdir@
subdirs = @subdirs@
sysconfdir = @sysconfdir@
target_alias = @target_alias@
top_build_prefix = @top_build_prefix@
top_builddir = @top_builddir@
top_srcdir = @top_srcdir@
AM_LDFLAGS = -no-undefined
AM_CPPFLAGS = -Wall -Wextra -I$(top_builddir)/libs/CppFasta/src/ -I$(top_builddir)/libs/kyotocabinet/
matataki_SOURCES = quickexpression.cpp
matataki_LDADD = libmatataki.la
matataki_builddb_SOURCES = quickexpression-builddb.cpp
matataki_builddb_LDADD = libmatataki.la
matataki_dbsummary_SOURCES = quickexpression-dbsummary.cpp
matataki_dbsummary_LDADD = libmatataki.la 
refseqextract_SOURCES = refseqextract.cpp
refseqextract_LDADD = libmatataki.la
noinst_LTLIBRARIES = libmatataki.la
libmatataki_la_SOURCES = dbbuilder.cpp gene2refseq.cpp tabtable.cpp quickcommon.cpp mapping.cpp dbcommon.cpp dbsummary.cpp dbcoverage.cpp genomehash.cpp MurmurHash3.cpp spawn.c pipedopen.c
libmatataki_la_CPPFLAGS = $(AM_CPPFLAGS)
libmatataki_la_LIBADD = $(top_builddir)/libs/CppFasta/src/libcppfasta.la $(top_builddir)/libs/kyotocabinet/libkyotocabinet.la
noinst_HEADERS = MurmurHash3.h config.h dbbuilder.hpp dbcommon.hpp dbcoverage.hpp dbsummary.hpp gene2refseq.hpp genomehash.hpp mapping.hpp pipedopen.h quickcommon.hpp spawn.h tabtable.hpp
all: config.h
	$(MAKE) $(AM_MAKEFLAGS) all-am

.SUFFIXES:
.SUFFIXES: .c .cpp .lo .o .obj
$(srcdir)/Makefile.in:  $(srcdir)/Makefile.am  $(am__configure_deps)
	@for dep in $?; do \
	  case '$(am__configure_deps)' in \
	    *$$dep*) \
	      ( cd $(top_builddir) && $(MAKE) $(AM_MAKEFLAGS) am--refresh ) \
	        && { if test -f $@; then exit 0; else break; fi; }; \
	      exit 1;; \
	  esac; \
	done; \
	echo ' cd $(top_srcdir) && $(AUTOMAKE) --foreign src/Makefile'; \
	$(am__cd) $(top_srcdir) && \
	  $(AUTOMAKE) --foreign src/Makefile
.PRECIOUS: Makefile
Makefile: $(srcdir)/Makefile.in $(top_builddir)/config.status
	@case '$?' in \
	  *config.status*) \
	    cd $(top_builddir) && $(MAKE) $(AM_MAKEFLAGS) am--refresh;; \
	  *) \
	    echo ' cd $(top_builddir) && $(SHELL) ./config.status $(subdir)/$@ $(am__depfiles_maybe)'; \
	    cd $(top_builddir) && $(SHELL) ./config.status $(subdir)/$@ $(am__depfiles_maybe);; \
	esac;

$(top_builddir)/config.status: $(top_srcdir)/configure $(CONFIG_STATUS_DEPENDENCIES)
	cd $(top_builddir) && $(MAKE) $(AM_MAKEFLAGS) am--refresh

$(top_srcdir)/configure:  $(am__configure_deps)
	cd $(top_builddir) && $(MAKE) $(AM_MAKEFLAGS) am--refresh
$(ACLOCAL_M4):  $(am__aclocal_m4_deps)
	cd $(top_builddir) && $(MAKE) $(AM_MAKEFLAGS) am--refresh
$(am__aclocal_m4_deps):

config.h: stamp-h1
	@if test ! -f $@; then rm -f stamp-h1; else :; fi
	@if test ! -f $@; then $(MAKE) $(AM_MAKEFLAGS) stamp-h1; else :; fi

stamp-h1: $(srcdir)/config.h.in $(top_builddir)/config.status
	@rm -f stamp-h1
	cd $(top_builddir) && $(SHELL) ./config.status src/config.h
$(srcdir)/config.h.in:  $(am__configure_deps) 
	($(am__cd) $(top_srcdir) && $(AUTOHEADER))
	rm -f stamp-h1
	touch $@

distclean-hdr:
	-rm -f config.h stamp-h1

clean-noinstLTLIBRARIES:
	-test -z "$(noinst_LTLIBRARIES)" || rm -f $(noinst_LTLIBRARIES)
	@list='$(noinst_LTLIBRARIES)'; \
	locs=`for p in $$list; do echo $$p; done | \
	      sed 's|^[^/]*$$|.|; s|/[^/]*$$||; s|$$|/so_locations|' | \
	      sort -u`; \
	test -z "$$locs" || { \
	  echo rm -f $${locs}; \
	  rm -f $${locs}; \
	}

libmatataki.la: $(libmatataki_la_OBJECTS) $(libmatataki_la_DEPENDENCIES) $(EXTRA_libmatataki_la_DEPENDENCIES) 
	$(AM_V_CXXLD)$(CXXLINK)  $(libmatataki_la_OBJECTS) $(libmatataki_la_LIBADD) $(LIBS)
install-binPROGRAMS: $(bin_PROGRAMS)
	@$(NORMAL_INSTALL)
	@list='$(bin_PROGRAMS)'; test -n "$(bindir)" || list=; \
	if test -n "$$list"; then \
	  echo " $(MKDIR_P) '$(DESTDIR)$(bindir)'"; \
	  $(MKDIR_P) "$(DESTDIR)$(bindir)" || exit 1; \
	fi; \
	for p in $$list; do echo "$$p $$p"; done | \
	sed 's/$(EXEEXT)$$//' | \
	while read p p1; do if test -f $$p \
	 || test -f $$p1 \
	  ; then echo "$$p"; echo "$$p"; else :; fi; \
	done | \
	sed -e 'p;s,.*/,,;n;h' \
	    -e 's|.*|.|' \
	    -e 'p;x;s,.*/,,;s/$(EXEEXT)$$//;$(transform);s/$$/$(EXEEXT)/' | \
	sed 'N;N;N;s,\n, ,g' | \
	$(AWK) 'BEGIN { files["."] = ""; dirs["."] = 1 } \
	  { d=$$3; if (dirs[d] != 1) { print "d", d; dirs[d] = 1 } \
	    if ($$2 == $$4) files[d] = files[d] " " $$1; \
	    else { print "f", $$3 "/" $$4, $$1; } } \
	  END { for (d in files) print "f", d, files[d] }' | \
	while read type dir files; do \
	    if test "$$dir" = .; then dir=; else dir=/$$dir; fi; \
	    test -z "$$files" || { \
	    echo " $(INSTALL_PROGRAM_ENV) $(LIBTOOL) $(AM_LIBTOOLFLAGS) $(LIBTOOLFLAGS) --mode=install $(INSTALL_PROGRAM) $$files '$(DESTDIR)$(bindir)$$dir'"; \
	    $(INSTALL_PROGRAM_ENV) $(LIBTOOL) $(AM_LIBTOOLFLAGS) $(LIBTOOLFLAGS) --mode=install $(INSTALL_PROGRAM) $$files "$(DESTDIR)$(bindir)$$dir" || exit $$?; \
	    } \
	; done

uninstall-binPROGRAMS:
	@$(NORMAL_UNINSTALL)
	@list='$(bin_PROGRAMS)'; test -n "$(bindir)" || list=; \
	files=`for p in $$list; do echo "$$p"; done | \
	  sed -e 'h;s,^.*/,,;s/$(EXEEXT)$$//;$(transform)' \
	      -e 's/$$/$(EXEEXT)/' \
	`; \
	test -n "$$list" || exit 0; \
	echo " ( cd '$(DESTDIR)$(bindir)' && rm -f" $$files ")"; \
	cd "$(DESTDIR)$(bindir)" && rm -f $$files

clean-binPROGRAMS:
	@list='$(bin_PROGRAMS)'; test -n "$$list" || exit 0; \
	echo " rm -f" $$list; \
	rm -f $$list || exit $$?; \
	test -n "$(EXEEXT)" || exit 0; \
	list=`for p in $$list; do echo "$$p"; done | sed 's/$(EXEEXT)$$//'`; \
	echo " rm -f" $$list; \
	rm -f $$list

matataki$(EXEEXT): $(matataki_OBJECTS) $(matataki_DEPENDENCIES) $(EXTRA_matataki_DEPENDENCIES) 
	@rm -f matataki$(EXEEXT)
	$(AM_V_CXXLD)$(CXXLINK) $(matataki_OBJECTS) $(matataki_LDADD) $(LIBS)

matataki-builddb$(EXEEXT): $(matataki_builddb_OBJECTS) $(matataki_builddb_DEPENDENCIES) $(EXTRA_matataki_builddb_DEPENDENCIES) 
	@rm -f matataki-builddb$(EXEEXT)
	$(AM_V_CXXLD)$(CXXLINK) $(matataki_builddb_OBJECTS) $(matataki_builddb_LDADD) $(LIBS)

matataki-dbsummary$(EXEEXT): $(matataki_dbsummary_OBJECTS) $(matataki_dbsummary_DEPENDENCIES) $(EXTRA_matataki_dbsummary_DEPENDENCIES) 
	@rm -f matataki-dbsummary$(EXEEXT)
	$(AM_V_CXXLD)$(CXXLINK) $(matataki_dbsummary_OBJECTS) $(matataki_dbsummary_LDADD) $(LIBS)

refseqextract$(EXEEXT): $(refseqextract_OBJECTS) $(refseqextract_DEPENDENCIES) $(EXTRA_refseqextract_DEPENDENCIES) 
	@rm -f refseqextract$(EXEEXT)
	$(AM_V_CXXLD)$(CXXLINK) $(refseqextract_OBJECTS) $(refseqextract_LDADD) $(LIBS)

mostlyclean-compile:
	-rm -f *.$(OBJEXT)

distclean-compile:
	-rm -f *.tab.c

@AMDEP_TRUE@@am__include@ @am__quote@./$(DEPDIR)/libmatataki_la-MurmurHash3.Plo@am__quote@
@AMDEP_TRUE@@am__include@ @am__quote@./$(DEPDIR)/libmatataki_la-dbbuilder.Plo@am__quote@
@AMDEP_TRUE@@am__include@ @am__quote@./$(DEPDIR)/libmatataki_la-dbcommon.Plo@am__quote@
@AMDEP_TRUE@@am__include@ @am__quote@./$(DEPDIR)/libmatataki_la-dbcoverage.Plo@am__quote@
@AMDEP_TRUE@@am__include@ @am__quote@./$(DEPDIR)/libmatataki_la-dbsummary.Plo@am__quote@
@AMDEP_TRUE@@am__include@ @am__quote@./$(DEPDIR)/libmatataki_la-gene2refseq.Plo@am__quote@
@AMDEP_TRUE@@am__include@ @am__quote@./$(DEPDIR)/libmatataki_la-genomehash.Plo@am__quote@
@AMDEP_TRUE@@am__include@ @am__quote@./$(DEPDIR)/libmatataki_la-mapping.Plo@am__quote@
@AMDEP_TRUE@@am__include@ @am__quote@./$(DEPDIR)/libmatataki_la-pipedopen.Plo@am__quote@
@AMDEP_TRUE@@am__include@ @am__quote@./$(DEPDIR)/libmatataki_la-quickcommon.Plo@am__quote@
@AMDEP_TRUE@@am__include@ @am__quote@./$(DEPDIR)/libmatataki_la-spawn.Plo@am__quote@
@AMDEP_TRUE@@am__include@ @am__quote@./$(DEPDIR)/libmatataki_la-tabtable.Plo@am__quote@
@AMDEP_TRUE@@am__include@ @am__quote@./$(DEPDIR)/quickexpression-builddb.Po@am__quote@
@AMDEP_TRUE@@am__include@ @am__quote@./$(DEPDIR)/quickexpression-dbsummary.Po@am__quote@
@AMDEP_TRUE@@am__include@ @am__quote@./$(DEPDIR)/quickexpression.Po@am__quote@
@AMDEP_TRUE@@am__include@ @am__quote@./$(DEPDIR)/refseqextract.Po@am__quote@

.c.o:
@am__fastdepCC_TRUE@	$(AM_V_CC)$(COMPILE) -MT $@ -MD -MP -MF $(DEPDIR)/$*.Tpo -c -o $@ $<
@am__fastdepCC_TRUE@	$(AM_V_at)$(am__mv) $(DEPDIR)/$*.Tpo $(DEPDIR)/$*.Po
@AMDEP_TRUE@@am__fastdepCC_FALSE@	$(AM_V_CC)source='$<' object='$@' libtool=no @AMDEPBACKSLASH@
@AMDEP_TRUE@@am__fastdepCC_FALSE@	DEPDIR=$(DEPDIR) $(CCDEPMODE) $(depcomp) @AMDEPBACKSLASH@
@am__fastdepCC_FALSE@	$(AM_V_CC@am__nodep@)$(COMPILE) -c $<

.c.obj:
@am__fastdepCC_TRUE@	$(AM_V_CC)$(COMPILE) -MT $@ -MD -MP -MF $(DEPDIR)/$*.Tpo -c -o $@ `$(CYGPATH_W) '$<'`
@am__fastdepCC_TRUE@	$(AM_V_at)$(am__mv) $(DEPDIR)/$*.Tpo $(DEPDIR)/$*.Po
@AMDEP_TRUE@@am__fastdepCC_FALSE@	$(AM_V_CC)source='$<' object='$@' libtool=no @AMDEPBACKSLASH@
@AMDEP_TRUE@@am__fastdepCC_FALSE@	DEPDIR=$(DEPDIR) $(CCDEPMODE) $(depcomp) @AMDEPBACKSLASH@
@am__fastdepCC_FALSE@	$(AM_V_CC@am__nodep@)$(COMPILE) -c `$(CYGPATH_W) '$<'`

.c.lo:
@am__fastdepCC_TRUE@	$(AM_V_CC)$(LTCOMPILE) -MT $@ -MD -MP -MF $(DEPDIR)/$*.Tpo -c -o $@ $<
@am__fastdepCC_TRUE@	$(AM_V_at)$(am__mv) $(DEPDIR)/$*.Tpo $(DEPDIR)/$*.Plo
@AMDEP_TRUE@@am__fastdepCC_FALSE@	$(AM_V_CC)source='$<' object='$@' libtool=yes @AMDEPBACKSLASH@
@AMDEP_TRUE@@am__fastdepCC_FALSE@	DEPDIR=$(DEPDIR) $(CCDEPMODE) $(depcomp) @AMDEPBACKSLASH@
@am__fastdepCC_FALSE@	$(AM_V_CC@am__nodep@)$(LTCOMPILE) -c -o $@ $<

libmatataki_la-spawn.lo: spawn.c
@am__fastdepCC_TRUE@	$(AM_V_CC)$(LIBTOOL) $(AM_V_lt) --tag=CC $(AM_LIBTOOLFLAGS) $(LIBTOOLFLAGS) --mode=compile $(CC) $(DEFS) $(DEFAULT_INCLUDES) $(INCLUDES) $(libmatataki_la_CPPFLAGS) $(CPPFLAGS) $(AM_CFLAGS) $(CFLAGS) -MT libmatataki_la-spawn.lo -MD -MP -MF $(DEPDIR)/libmatataki_la-spawn.Tpo -c -o libmatataki_la-spawn.lo `test -f 'spawn.c' || echo '$(srcdir)/'`spawn.c
@am__fastdepCC_TRUE@	$(AM_V_at)$(am__mv) $(DEPDIR)/libmatataki_la-spawn.Tpo $(DEPDIR)/libmatataki_la-spawn.Plo
@AMDEP_TRUE@@am__fastdepCC_FALSE@	$(AM_V_CC)source='spawn.c' object='libmatataki_la-spawn.lo' libtool=yes @AMDEPBACKSLASH@
@AMDEP_TRUE@@am__fastdepCC_FALSE@	DEPDIR=$(DEPDIR) $(CCDEPMODE) $(depcomp) @AMDEPBACKSLASH@
@am__fastdepCC_FALSE@	$(AM_V_CC@am__nodep@)$(LIBTOOL) $(AM_V_lt) --tag=CC $(AM_LIBTOOLFLAGS) $(LIBTOOLFLAGS) --mode=compile $(CC) $(DEFS) $(DEFAULT_INCLUDES) $(INCLUDES) $(libmatataki_la_CPPFLAGS) $(CPPFLAGS) $(AM_CFLAGS) $(CFLAGS) -c -o libmatataki_la-spawn.lo `test -f 'spawn.c' || echo '$(srcdir)/'`spawn.c

libmatataki_la-pipedopen.lo: pipedopen.c
@am__fastdepCC_TRUE@	$(AM_V_CC)$(LIBTOOL) $(AM_V_lt) --tag=CC $(AM_LIBTOOLFLAGS) $(LIBTOOLFLAGS) --mode=compile $(CC) $(DEFS) $(DEFAULT_INCLUDES) $(INCLUDES) $(libmatataki_la_CPPFLAGS) $(CPPFLAGS) $(AM_CFLAGS) $(CFLAGS) -MT libmatataki_la-pipedopen.lo -MD -MP -MF $(DEPDIR)/libmatataki_la-pipedopen.Tpo -c -o libmatataki_la-pipedopen.lo `test -f 'pipedopen.c' || echo '$(srcdir)/'`pipedopen.c
@am__fastdepCC_TRUE@	$(AM_V_at)$(am__mv) $(DEPDIR)/libmatataki_la-pipedopen.Tpo $(DEPDIR)/libmatataki_la-pipedopen.Plo
@AMDEP_TRUE@@am__fastdepCC_FALSE@	$(AM_V_CC)source='pipedopen.c' object='libmatataki_la-pipedopen.lo' libtool=yes @AMDEPBACKSLASH@
@AMDEP_TRUE@@am__fastdepCC_FALSE@	DEPDIR=$(DEPDIR) $(CCDEPMODE) $(depcomp) @AMDEPBACKSLASH@
@am__fastdepCC_FALSE@	$(AM_V_CC@am__nodep@)$(LIBTOOL) $(AM_V_lt) --tag=CC $(AM_LIBTOOLFLAGS) $(LIBTOOLFLAGS) --mode=compile $(CC) $(DEFS) $(DEFAULT_INCLUDES) $(INCLUDES) $(libmatataki_la_CPPFLAGS) $(CPPFLAGS) $(AM_CFLAGS) $(CFLAGS) -c -o libmatataki_la-pipedopen.lo `test -f 'pipedopen.c' || echo '$(srcdir)/'`pipedopen.c

.cpp.o:
@am__fastdepCXX_TRUE@	$(AM_V_CXX)$(CXXCOMPILE) -MT $@ -MD -MP -MF $(DEPDIR)/$*.Tpo -c -o $@ $<
@am__fastdepCXX_TRUE@	$(AM_V_at)$(am__mv) $(DEPDIR)/$*.Tpo $(DEPDIR)/$*.Po
@AMDEP_TRUE@@am__fastdepCXX_FALSE@	$(AM_V_CXX)source='$<' object='$@' libtool=no @AMDEPBACKSLASH@
@AMDEP_TRUE@@am__fastdepCXX_FALSE@	DEPDIR=$(DEPDIR) $(CXXDEPMODE) $(depcomp) @AMDEPBACKSLASH@
@am__fastdepCXX_FALSE@	$(AM_V_CXX@am__nodep@)$(CXXCOMPILE) -c -o $@ $<

.cpp.obj:
@am__fastdepCXX_TRUE@	$(AM_V_CXX)$(CXXCOMPILE) -MT $@ -MD -MP -MF $(DEPDIR)/$*.Tpo -c -o $@ `$(CYGPATH_W) '$<'`
@am__fastdepCXX_TRUE@	$(AM_V_at)$(am__mv) $(DEPDIR)/$*.Tpo $(DEPDIR)/$*.Po
@AMDEP_TRUE@@am__fastdepCXX_FALSE@	$(AM_V_CXX)source='$<' object='$@' libtool=no @AMDEPBACKSLASH@
@AMDEP_TRUE@@am__fastdepCXX_FALSE@	DEPDIR=$(DEPDIR) $(CXXDEPMODE) $(depcomp) @AMDEPBACKSLASH@
@am__fastdepCXX_FALSE@	$(AM_V_CXX@am__nodep@)$(CXXCOMPILE) -c -o $@ `$(CYGPATH_W) '$<'`

.cpp.lo:
@am__fastdepCXX_TRUE@	$(AM_V_CXX)$(LTCXXCOMPILE) -MT $@ -MD -MP -MF $(DEPDIR)/$*.Tpo -c -o $@ $<
@am__fastdepCXX_TRUE@	$(AM_V_at)$(am__mv) $(DEPDIR)/$*.Tpo $(DEPDIR)/$*.Plo
@AMDEP_TRUE@@am__fastdepCXX_FALSE@	$(AM_V_CXX)source='$<' object='$@' libtool=yes @AMDEPBACKSLASH@
@AMDEP_TRUE@@am__fastdepCXX_FALSE@	DEPDIR=$(DEPDIR) $(CXXDEPMODE) $(depcomp) @AMDEPBACKSLASH@
@am__fastdepCXX_FALSE@	$(AM_V_CXX@am__nodep@)$(LTCXXCOMPILE) -c -o $@ $<

libmatataki_la-dbbuilder.lo: dbbuilder.cpp
@am__fastdepCXX_TRUE@	$(AM_V_CXX)$(LIBTOOL) $(AM_V_lt) --tag=CXX $(AM_LIBTOOLFLAGS) $(LIBTOOLFLAGS) --mode=compile $(CXX) $(DEFS) $(DEFAULT_INCLUDES) $(INCLUDES) $(libmatataki_la_CPPFLAGS) $(CPPFLAGS) $(AM_CXXFLAGS) $(CXXFLAGS) -MT libmatataki_la-dbbuilder.lo -MD -MP -MF $(DEPDIR)/libmatataki_la-dbbuilder.Tpo -c -o libmatataki_la-dbbuilder.lo `test -f 'dbbuilder.cpp' || echo '$(srcdir)/'`dbbuilder.cpp
@am__fastdepCXX_TRUE@	$(AM_V_at)$(am__mv) $(DEPDIR)/libmatataki_la-dbbuilder.Tpo $(DEPDIR)/libmatataki_la-dbbuilder.Plo
@AMDEP_TRUE@@am__fastdepCXX_FALSE@	$(AM_V_CXX)source='dbbuilder.cpp' object='libmatataki_la-dbbuilder.lo' libtool=yes @AMDEPBACKSLASH@
@AMDEP_TRUE@@am__fastdepCXX_FALSE@	DEPDIR=$(DEPDIR) $(CXXDEPMODE) $(depcomp) @AMDEPBACKSLASH@
@am__fastdepCXX_FALSE@	$(AM_V_CXX@am__nodep@)$(LIBTOOL) $(AM_V_lt) --tag=CXX $(AM_LIBTOOLFLAGS) $(LIBTOOLFLAGS) --mode=compile $(CXX) $(DEFS) $(DEFAULT_INCLUDES) $(INCLUDES) $(libmatataki_la_CPPFLAGS) $(CPPFLAGS) $(AM_CXXFLAGS) $(CXXFLAGS) -c -o libmatataki_la-dbbuilder.lo `test -f 'dbbuilder.cpp' || echo '$(srcdir)/'`dbbuilder.cpp

libmatataki_la-gene2refseq.lo: gene2refseq.cpp
@am__fastdepCXX_TRUE@	$(AM_V_CXX)$(LIBTOOL) $(AM_V_lt) --tag=CXX $(AM_LIBTOOLFLAGS) $(LIBTOOLFLAGS) --mode=compile $(CXX) $(DEFS) $(DEFAULT_INCLUDES) $(INCLUDES) $(libmatataki_la_CPPFLAGS) $(CPPFLAGS) $(AM_CXXFLAGS) $(CXXFLAGS) -MT libmatataki_la-gene2refseq.lo -MD -MP -MF $(DEPDIR)/libmatataki_la-gene2refseq.Tpo -c -o libmatataki_la-gene2refseq.lo `test -f 'gene2refseq.cpp' || echo '$(srcdir)/'`gene2refseq.cpp
@am__fastdepCXX_TRUE@	$(AM_V_at)$(am__mv) $(DEPDIR)/libmatataki_la-gene2refseq.Tpo $(DEPDIR)/libmatataki_la-gene2refseq.Plo
@AMDEP_TRUE@@am__fastdepCXX_FALSE@	$(AM_V_CXX)source='gene2refseq.cpp' object='libmatataki_la-gene2refseq.lo' libtool=yes @AMDEPBACKSLASH@
@AMDEP_TRUE@@am__fastdepCXX_FALSE@	DEPDIR=$(DEPDIR) $(CXXDEPMODE) $(depcomp) @AMDEPBACKSLASH@
@am__fastdepCXX_FALSE@	$(AM_V_CXX@am__nodep@)$(LIBTOOL) $(AM_V_lt) --tag=CXX $(AM_LIBTOOLFLAGS) $(LIBTOOLFLAGS) --mode=compile $(CXX) $(DEFS) $(DEFAULT_INCLUDES) $(INCLUDES) $(libmatataki_la_CPPFLAGS) $(CPPFLAGS) $(AM_CXXFLAGS) $(CXXFLAGS) -c -o libmatataki_la-gene2refseq.lo `test -f 'gene2refseq.cpp' || echo '$(srcdir)/'`gene2refseq.cpp

libmatataki_la-tabtable.lo: tabtable.cpp
@am__fastdepCXX_TRUE@	$(AM_V_CXX)$(LIBTOOL) $(AM_V_lt) --tag=CXX $(AM_LIBTOOLFLAGS) $(LIBTOOLFLAGS) --mode=compile $(CXX) $(DEFS) $(DEFAULT_INCLUDES) $(INCLUDES) $(libmatataki_la_CPPFLAGS) $(CPPFLAGS) $(AM_CXXFLAGS) $(CXXFLAGS) -MT libmatataki_la-tabtable.lo -MD -MP -MF $(DEPDIR)/libmatataki_la-tabtable.Tpo -c -o libmatataki_la-tabtable.lo `test -f 'tabtable.cpp' || echo '$(srcdir)/'`tabtable.cpp
@am__fastdepCXX_TRUE@	$(AM_V_at)$(am__mv) $(DEPDIR)/libmatataki_la-tabtable.Tpo $(DEPDIR)/libmatataki_la-tabtable.Plo
@AMDEP_TRUE@@am__fastdepCXX_FALSE@	$(AM_V_CXX)source='tabtable.cpp' object='libmatataki_la-tabtable.lo' libtool=yes @AMDEPBACKSLASH@
@AMDEP_TRUE@@am__fastdepCXX_FALSE@	DEPDIR=$(DEPDIR) $(CXXDEPMODE) $(depcomp) @AMDEPBACKSLASH@
@am__fastdepCXX_FALSE@	$(AM_V_CXX@am__nodep@)$(LIBTOOL) $(AM_V_lt) --tag=CXX $(AM_LIBTOOLFLAGS) $(LIBTOOLFLAGS) --mode=compile $(CXX) $(DEFS) $(DEFAULT_INCLUDES) $(INCLUDES) $(libmatataki_la_CPPFLAGS) $(CPPFLAGS) $(AM_CXXFLAGS) $(CXXFLAGS) -c -o libmatataki_la-tabtable.lo `test -f 'tabtable.cpp' || echo '$(srcdir)/'`tabtable.cpp

libmatataki_la-quickcommon.lo: quickcommon.cpp
@am__fastdepCXX_TRUE@	$(AM_V_CXX)$(LIBTOOL) $(AM_V_lt) --tag=CXX $(AM_LIBTOOLFLAGS) $(LIBTOOLFLAGS) --mode=compile $(CXX) $(DEFS) $(DEFAULT_INCLUDES) $(INCLUDES) $(libmatataki_la_CPPFLAGS) $(CPPFLAGS) $(AM_CXXFLAGS) $(CXXFLAGS) -MT libmatataki_la-quickcommon.lo -MD -MP -MF $(DEPDIR)/libmatataki_la-quickcommon.Tpo -c -o libmatataki_la-quickcommon.lo `test -f 'quickcommon.cpp' || echo '$(srcdir)/'`quickcommon.cpp
@am__fastdepCXX_TRUE@	$(AM_V_at)$(am__mv) $(DEPDIR)/libmatataki_la-quickcommon.Tpo $(DEPDIR)/libmatataki_la-quickcommon.Plo
@AMDEP_TRUE@@am__fastdepCXX_FALSE@	$(AM_V_CXX)source='quickcommon.cpp' object='libmatataki_la-quickcommon.lo' libtool=yes @AMDEPBACKSLASH@
@AMDEP_TRUE@@am__fastdepCXX_FALSE@	DEPDIR=$(DEPDIR) $(CXXDEPMODE) $(depcomp) @AMDEPBACKSLASH@
@am__fastdepCXX_FALSE@	$(AM_V_CXX@am__nodep@)$(LIBTOOL) $(AM_V_lt) --tag=CXX $(AM_LIBTOOLFLAGS) $(LIBTOOLFLAGS) --mode=compile $(CXX) $(DEFS) $(DEFAULT_INCLUDES) $(INCLUDES) $(libmatataki_la_CPPFLAGS) $(CPPFLAGS) $(AM_CXXFLAGS) $(CXXFLAGS) -c -o libmatataki_la-quickcommon.lo `test -f 'quickcommon.cpp' || echo '$(srcdir)/'`quickcommon.cpp

libmatataki_la-mapping.lo: mapping.cpp
@am__fastdepCXX_TRUE@	$(AM_V_CXX)$(LIBTOOL) $(AM_V_lt) --tag=CXX $(AM_LIBTOOLFLAGS) $(LIBTOOLFLAGS) --mode=compile $(CXX) $(DEFS) $(DEFAULT_INCLUDES) $(INCLUDES) $(libmatataki_la_CPPFLAGS) $(CPPFLAGS) $(AM_CXXFLAGS) $(CXXFLAGS) -MT libmatataki_la-mapping.lo -MD -MP -MF $(DEPDIR)/libmatataki_la-mapping.Tpo -c -o libmatataki_la-mapping.lo `test -f 'mapping.cpp' || echo '$(srcdir)/'`mapping.cpp
@am__fastdepCXX_TRUE@	$(AM_V_at)$(am__mv) $(DEPDIR)/libmatataki_la-mapping.Tpo $(DEPDIR)/libmatataki_la-mapping.Plo
@AMDEP_TRUE@@am__fastdepCXX_FALSE@	$(AM_V_CXX)source='mapping.cpp' object='libmatataki_la-mapping.lo' libtool=yes @AMDEPBACKSLASH@
@AMDEP_TRUE@@am__fastdepCXX_FALSE@	DEPDIR=$(DEPDIR) $(CXXDEPMODE) $(depcomp) @AMDEPBACKSLASH@
@am__fastdepCXX_FALSE@	$(AM_V_CXX@am__nodep@)$(LIBTOOL) $(AM_V_lt) --tag=CXX $(AM_LIBTOOLFLAGS) $(LIBTOOLFLAGS) --mode=compile $(CXX) $(DEFS) $(DEFAULT_INCLUDES) $(INCLUDES) $(libmatataki_la_CPPFLAGS) $(CPPFLAGS) $(AM_CXXFLAGS) $(CXXFLAGS) -c -o libmatataki_la-mapping.lo `test -f 'mapping.cpp' || echo '$(srcdir)/'`mapping.cpp

libmatataki_la-dbcommon.lo: dbcommon.cpp
@am__fastdepCXX_TRUE@	$(AM_V_CXX)$(LIBTOOL) $(AM_V_lt) --tag=CXX $(AM_LIBTOOLFLAGS) $(LIBTOOLFLAGS) --mode=compile $(CXX) $(DEFS) $(DEFAULT_INCLUDES) $(INCLUDES) $(libmatataki_la_CPPFLAGS) $(CPPFLAGS) $(AM_CXXFLAGS) $(CXXFLAGS) -MT libmatataki_la-dbcommon.lo -MD -MP -MF $(DEPDIR)/libmatataki_la-dbcommon.Tpo -c -o libmatataki_la-dbcommon.lo `test -f 'dbcommon.cpp' || echo '$(srcdir)/'`dbcommon.cpp
@am__fastdepCXX_TRUE@	$(AM_V_at)$(am__mv) $(DEPDIR)/libmatataki_la-dbcommon.Tpo $(DEPDIR)/libmatataki_la-dbcommon.Plo
@AMDEP_TRUE@@am__fastdepCXX_FALSE@	$(AM_V_CXX)source='dbcommon.cpp' object='libmatataki_la-dbcommon.lo' libtool=yes @AMDEPBACKSLASH@
@AMDEP_TRUE@@am__fastdepCXX_FALSE@	DEPDIR=$(DEPDIR) $(CXXDEPMODE) $(depcomp) @AMDEPBACKSLASH@
@am__fastdepCXX_FALSE@	$(AM_V_CXX@am__nodep@)$(LIBTOOL) $(AM_V_lt) --tag=CXX $(AM_LIBTOOLFLAGS) $(LIBTOOLFLAGS) --mode=compile $(CXX) $(DEFS) $(DEFAULT_INCLUDES) $(INCLUDES) $(libmatataki_la_CPPFLAGS) $(CPPFLAGS) $(AM_CXXFLAGS) $(CXXFLAGS) -c -o libmatataki_la-dbcommon.lo `test -f 'dbcommon.cpp' || echo '$(srcdir)/'`dbcommon.cpp

libmatataki_la-dbsummary.lo: dbsummary.cpp
@am__fastdepCXX_TRUE@	$(AM_V_CXX)$(LIBTOOL) $(AM_V_lt) --tag=CXX $(AM_LIBTOOLFLAGS) $(LIBTOOLFLAGS) --mode=compile $(CXX) $(DEFS) $(DEFAULT_INCLUDES) $(INCLUDES) $(libmatataki_la_CPPFLAGS) $(CPPFLAGS) $(AM_CXXFLAGS) $(CXXFLAGS) -MT libmatataki_la-dbsummary.lo -MD -MP -MF $(DEPDIR)/libmatataki_la-dbsummary.Tpo -c -o libmatataki_la-dbsummary.lo `test -f 'dbsummary.cpp' || echo '$(srcdir)/'`dbsummary.cpp
@am__fastdepCXX_TRUE@	$(AM_V_at)$(am__mv) $(DEPDIR)/libmatataki_la-dbsummary.Tpo $(DEPDIR)/libmatataki_la-dbsummary.Plo
@AMDEP_TRUE@@am__fastdepCXX_FALSE@	$(AM_V_CXX)source='dbsummary.cpp' object='libmatataki_la-dbsummary.lo' libtool=yes @AMDEPBACKSLASH@
@AMDEP_TRUE@@am__fastdepCXX_FALSE@	DEPDIR=$(DEPDIR) $(CXXDEPMODE) $(depcomp) @AMDEPBACKSLASH@
@am__fastdepCXX_FALSE@	$(AM_V_CXX@am__nodep@)$(LIBTOOL) $(AM_V_lt) --tag=CXX $(AM_LIBTOOLFLAGS) $(LIBTOOLFLAGS) --mode=compile $(CXX) $(DEFS) $(DEFAULT_INCLUDES) $(INCLUDES) $(libmatataki_la_CPPFLAGS) $(CPPFLAGS) $(AM_CXXFLAGS) $(CXXFLAGS) -c -o libmatataki_la-dbsummary.lo `test -f 'dbsummary.cpp' || echo '$(srcdir)/'`dbsummary.cpp

libmatataki_la-dbcoverage.lo: dbcoverage.cpp
@am__fastdepCXX_TRUE@	$(AM_V_CXX)$(LIBTOOL) $(AM_V_lt) --tag=CXX $(AM_LIBTOOLFLAGS) $(LIBTOOLFLAGS) --mode=compile $(CXX) $(DEFS) $(DEFAULT_INCLUDES) $(INCLUDES) $(libmatataki_la_CPPFLAGS) $(CPPFLAGS) $(AM_CXXFLAGS) $(CXXFLAGS) -MT libmatataki_la-dbcoverage.lo -MD -MP -MF $(DEPDIR)/libmatataki_la-dbcoverage.Tpo -c -o libmatataki_la-dbcoverage.lo `test -f 'dbcoverage.cpp' || echo '$(srcdir)/'`dbcoverage.cpp
@am__fastdepCXX_TRUE@	$(AM_V_at)$(am__mv) $(DEPDIR)/libmatataki_la-dbcoverage.Tpo $(DEPDIR)/libmatataki_la-dbcoverage.Plo
@AMDEP_TRUE@@am__fastdepCXX_FALSE@	$(AM_V_CXX)source='dbcoverage.cpp' object='libmatataki_la-dbcoverage.lo' libtool=yes @AMDEPBACKSLASH@
@AMDEP_TRUE@@am__fastdepCXX_FALSE@	DEPDIR=$(DEPDIR) $(CXXDEPMODE) $(depcomp) @AMDEPBACKSLASH@
@am__fastdepCXX_FALSE@	$(AM_V_CXX@am__nodep@)$(LIBTOOL) $(AM_V_lt) --tag=CXX $(AM_LIBTOOLFLAGS) $(LIBTOOLFLAGS) --mode=compile $(CXX) $(DEFS) $(DEFAULT_INCLUDES) $(INCLUDES) $(libmatataki_la_CPPFLAGS) $(CPPFLAGS) $(AM_CXXFLAGS) $(CXXFLAGS) -c -o libmatataki_la-dbcoverage.lo `test -f 'dbcoverage.cpp' || echo '$(srcdir)/'`dbcoverage.cpp

libmatataki_la-genomehash.lo: genomehash.cpp
@am__fastdepCXX_TRUE@	$(AM_V_CXX)$(LIBTOOL) $(AM_V_lt) --tag=CXX $(AM_LIBTOOLFLAGS) $(LIBTOOLFLAGS) --mode=compile $(CXX) $(DEFS) $(DEFAULT_INCLUDES) $(INCLUDES) $(libmatataki_la_CPPFLAGS) $(CPPFLAGS) $(AM_CXXFLAGS) $(CXXFLAGS) -MT libmatataki_la-genomehash.lo -MD -MP -MF $(DEPDIR)/libmatataki_la-genomehash.Tpo -c -o libmatataki_la-genomehash.lo `test -f 'genomehash.cpp' || echo '$(srcdir)/'`genomehash.cpp
@am__fastdepCXX_TRUE@	$(AM_V_at)$(am__mv) $(DEPDIR)/libmatataki_la-genomehash.Tpo $(DEPDIR)/libmatataki_la-genomehash.Plo
@AMDEP_TRUE@@am__fastdepCXX_FALSE@	$(AM_V_CXX)source='genomehash.cpp' object='libmatataki_la-genomehash.lo' libtool=yes @AMDEPBACKSLASH@
@AMDEP_TRUE@@am__fastdepCXX_FALSE@	DEPDIR=$(DEPDIR) $(CXXDEPMODE) $(depcomp) @AMDEPBACKSLASH@
@am__fastdepCXX_FALSE@	$(AM_V_CXX@am__nodep@)$(LIBTOOL) $(AM_V_lt) --tag=CXX $(AM_LIBTOOLFLAGS) $(LIBTOOLFLAGS) --mode=compile $(CXX) $(DEFS) $(DEFAULT_INCLUDES) $(INCLUDES) $(libmatataki_la_CPPFLAGS) $(CPPFLAGS) $(AM_CXXFLAGS) $(CXXFLAGS) -c -o libmatataki_la-genomehash.lo `test -f 'genomehash.cpp' || echo '$(srcdir)/'`genomehash.cpp

libmatataki_la-MurmurHash3.lo: MurmurHash3.cpp
@am__fastdepCXX_TRUE@	$(AM_V_CXX)$(LIBTOOL) $(AM_V_lt) --tag=CXX $(AM_LIBTOOLFLAGS) $(LIBTOOLFLAGS) --mode=compile $(CXX) $(DEFS) $(DEFAULT_INCLUDES) $(INCLUDES) $(libmatataki_la_CPPFLAGS) $(CPPFLAGS) $(AM_CXXFLAGS) $(CXXFLAGS) -MT libmatataki_la-MurmurHash3.lo -MD -MP -MF $(DEPDIR)/libmatataki_la-MurmurHash3.Tpo -c -o libmatataki_la-MurmurHash3.lo `test -f 'MurmurHash3.cpp' || echo '$(srcdir)/'`MurmurHash3.cpp
@am__fastdepCXX_TRUE@	$(AM_V_at)$(am__mv) $(DEPDIR)/libmatataki_la-MurmurHash3.Tpo $(DEPDIR)/libmatataki_la-MurmurHash3.Plo
@AMDEP_TRUE@@am__fastdepCXX_FALSE@	$(AM_V_CXX)source='MurmurHash3.cpp' object='libmatataki_la-MurmurHash3.lo' libtool=yes @AMDEPBACKSLASH@
@AMDEP_TRUE@@am__fastdepCXX_FALSE@	DEPDIR=$(DEPDIR) $(CXXDEPMODE) $(depcomp) @AMDEPBACKSLASH@
@am__fastdepCXX_FALSE@	$(AM_V_CXX@am__nodep@)$(LIBTOOL) $(AM_V_lt) --tag=CXX $(AM_LIBTOOLFLAGS) $(LIBTOOLFLAGS) --mode=compile $(CXX) $(DEFS) $(DEFAULT_INCLUDES) $(INCLUDES) $(libmatataki_la_CPPFLAGS) $(CPPFLAGS) $(AM_CXXFLAGS) $(CXXFLAGS) -c -o libmatataki_la-MurmurHash3.lo `test -f 'MurmurHash3.cpp' || echo '$(srcdir)/'`MurmurHash3.cpp

mostlyclean-libtool:
	-rm -f *.lo

clean-libtool:
	-rm -rf .libs _libs

ID: $(am__tagged_files)
	$(am__define_uniq_tagged_files); mkid -fID $$unique
tags: tags-am
TAGS: tags

tags-am: $(TAGS_DEPENDENCIES) $(am__tagged_files)
	set x; \
	here=`pwd`; \
	$(am__define_uniq_tagged_files); \
	shift; \
	if test -z "$(ETAGS_ARGS)$$*$$unique"; then :; else \
	  test -n "$$unique" || unique=$$empty_fix; \
	  if test $$# -gt 0; then \
	    $(ETAGS) $(ETAGSFLAGS) $(AM_ETAGSFLAGS) $(ETAGS_ARGS) \
	      "$$@" $$unique; \
	  else \
	    $(ETAGS) $(ETAGSFLAGS) $(AM_ETAGSFLAGS) $(ETAGS_ARGS) \
	      $$unique; \
	  fi; \
	fi
ctags: ctags-am

CTAGS: ctags
ctags-am: $(TAGS_DEPENDENCIES) $(am__tagged_files)
	$(am__define_uniq_tagged_files); \
	test -z "$(CTAGS_ARGS)$$unique" \
	  || $(CTAGS) $(CTAGSFLAGS) $(AM_CTAGSFLAGS) $(CTAGS_ARGS) \
	     $$unique

GTAGS:
	here=`$(am__cd) $(top_builddir) && pwd` \
	  && $(am__cd) $(top_srcdir) \
	  && gtags -i $(GTAGS_ARGS) "$$here"
cscopelist: cscopelist-am

cscopelist-am: $(am__tagged_files)
	list='$(am__tagged_files)'; \
	case "$(srcdir)" in \
	  [\\/]* | ?:[\\/]*) sdir="$(srcdir)" ;; \
	  *) sdir=$(subdir)/$(srcdir) ;; \
	esac; \
	for i in $$list; do \
	  if test -f "$$i"; then \
	    echo "$(subdir)/$$i"; \
	  else \
	    echo "$$sdir/$$i"; \
	  fi; \
	done >> $(top_builddir)/cscope.files

distclean-tags:
	-rm -f TAGS ID GTAGS GRTAGS GSYMS GPATH tags

distdir: $(DISTFILES)
	@srcdirstrip=`echo "$(srcdir)" | sed 's/[].[^$$\\*]/\\\\&/g'`; \
	topsrcdirstrip=`echo "$(top_srcdir)" | sed 's/[].[^$$\\*]/\\\\&/g'`; \
	list='$(DISTFILES)'; \
	  dist_files=`for file in $$list; do echo $$file; done | \
	  sed -e "s|^$$srcdirstrip/||;t" \
	      -e "s|^$$topsrcdirstrip/|$(top_builddir)/|;t"`; \
	case $$dist_files in \
	  */*) $(MKDIR_P) `echo "$$dist_files" | \
			   sed '/\//!d;s|^|$(distdir)/|;s,/[^/]*$$,,' | \
			   sort -u` ;; \
	esac; \
	for file in $$dist_files; do \
	  if test -f $$file || test -d $$file; then d=.; else d=$(srcdir); fi; \
	  if test -d $$d/$$file; then \
	    dir=`echo "/$$file" | sed -e 's,/[^/]*$$,,'`; \
	    if test -d "$(distdir)/$$file"; then \
	      find "$(distdir)/$$file" -type d ! -perm -700 -exec chmod u+rwx {} \;; \
	    fi; \
	    if test -d $(srcdir)/$$file && test $$d != $(srcdir); then \
	      cp -fpR $(srcdir)/$$file "$(distdir)$$dir" || exit 1; \
	      find "$(distdir)/$$file" -type d ! -perm -700 -exec chmod u+rwx {} \;; \
	    fi; \
	    cp -fpR $$d/$$file "$(distdir)$$dir" || exit 1; \
	  else \
	    test -f "$(distdir)/$$file" \
	    || cp -p $$d/$$file "$(distdir)/$$file" \
	    || exit 1; \
	  fi; \
	done
check-am: all-am
check: check-am
all-am: Makefile $(LTLIBRARIES) $(PROGRAMS) $(HEADERS) config.h
installdirs:
	for dir in "$(DESTDIR)$(bindir)"; do \
	  test -z "$$dir" || $(MKDIR_P) "$$dir"; \
	done
install: install-am
install-exec: install-exec-am
install-data: install-data-am
uninstall: uninstall-am

install-am: all-am
	@$(MAKE) $(AM_MAKEFLAGS) install-exec-am install-data-am

installcheck: installcheck-am
install-strip:
	if test -z '$(STRIP)'; then \
	  $(MAKE) $(AM_MAKEFLAGS) INSTALL_PROGRAM="$(INSTALL_STRIP_PROGRAM)" \
	    install_sh_PROGRAM="$(INSTALL_STRIP_PROGRAM)" INSTALL_STRIP_FLAG=-s \
	      install; \
	else \
	  $(MAKE) $(AM_MAKEFLAGS) INSTALL_PROGRAM="$(INSTALL_STRIP_PROGRAM)" \
	    install_sh_PROGRAM="$(INSTALL_STRIP_PROGRAM)" INSTALL_STRIP_FLAG=-s \
	    "INSTALL_PROGRAM_ENV=STRIPPROG='$(STRIP)'" install; \
	fi
mostlyclean-generic:

clean-generic:

distclean-generic:
	-test -z "$(CONFIG_CLEAN_FILES)" || rm -f $(CONFIG_CLEAN_FILES)
	-test . = "$(srcdir)" || test -z "$(CONFIG_CLEAN_VPATH_FILES)" || rm -f $(CONFIG_CLEAN_VPATH_FILES)

maintainer-clean-generic:
	@echo "This command is intended for maintainers to use"
	@echo "it deletes files that may require special tools to rebuild."
clean: clean-am

clean-am: clean-binPROGRAMS clean-generic clean-libtool \
	clean-noinstLTLIBRARIES mostlyclean-am

distclean: distclean-am
	-rm -rf ./$(DEPDIR)
	-rm -f Makefile
distclean-am: clean-am distclean-compile distclean-generic \
	distclean-hdr distclean-tags

dvi: dvi-am

dvi-am:

html: html-am

html-am:

info: info-am

info-am:

install-data-am:

install-dvi: install-dvi-am

install-dvi-am:

install-exec-am: install-binPROGRAMS

install-html: install-html-am

install-html-am:

install-info: install-info-am

install-info-am:

install-man:

install-pdf: install-pdf-am

install-pdf-am:

install-ps: install-ps-am

install-ps-am:

installcheck-am:

maintainer-clean: maintainer-clean-am
	-rm -rf ./$(DEPDIR)
	-rm -f Makefile
maintainer-clean-am: distclean-am maintainer-clean-generic

mostlyclean: mostlyclean-am

mostlyclean-am: mostlyclean-compile mostlyclean-generic \
	mostlyclean-libtool

pdf: pdf-am

pdf-am:

ps: ps-am

ps-am:

uninstall-am: uninstall-binPROGRAMS

.MAKE: all install-am install-strip

.PHONY: CTAGS GTAGS TAGS all all-am check check-am clean \
	clean-binPROGRAMS clean-generic clean-libtool \
	clean-noinstLTLIBRARIES cscopelist-am ctags ctags-am distclean \
	distclean-compile distclean-generic distclean-hdr \
	distclean-libtool distclean-tags distdir dvi dvi-am html \
	html-am info info-am install install-am install-binPROGRAMS \
	install-data install-data-am install-dvi install-dvi-am \
	install-exec install-exec-am install-html install-html-am \
	install-info install-info-am install-man install-pdf \
	install-pdf-am install-ps install-ps-am install-strip \
	installcheck installcheck-am installdirs maintainer-clean \
	maintainer-clean-generic mostlyclean mostlyclean-compile \
	mostlyclean-generic mostlyclean-libtool pdf pdf-am ps ps-am \
	tags tags-am uninstall uninstall-am uninstall-binPROGRAMS


# Tell versions [3.59,3.63) of GNU make to not export all variables.
# Otherwise a system limit (for SysV at least) may be exceeded.
.NOEXPORT:
