# Supplementary material for: Matataki: an ultrafast mRNA quantification method for large-scale reanalysis of RNA-Seq data
Source: BMC Bioinformatics. 2018 Jul 16;19:266. doi: 10.1186/s12859-018-2279-y (PMC6048772; doi:10.1186/s12859-018-2279-y)
Supplement: Supplementary file 2 — Source code of Matataki. (GZ 7760 kb) [file 12859_2018_2279_MOESM2_ESM.gz › matataki-0.0.2/src/dbsummary.hpp]

#ifndef DBSUMMARY_H
#define DBSUMMARY_H

#include <string>
#include <map>

bool dbsummary(const char *dbpath, std::map<std::string, int> *gene2num, int *fragments, int *ngram);

#endif /* DBSUMMARY_H */
