# Supplementary material for: Matataki: an ultrafast mRNA quantification method for large-scale reanalysis of RNA-Seq data
Source: BMC Bioinformatics. 2018 Jul 16;19:266. doi: 10.1186/s12859-018-2279-y (PMC6048772; doi:10.1186/s12859-018-2279-y)
Supplement: Supplementary file 2 — Source code of Matataki. (GZ 7760 kb) [file 12859_2018_2279_MOESM2_ESM.gz › matataki-0.0.2/src/MurmurHash3.h]

//-----------------------------------------------------------------------------
// MurmurHash3 was written by Austin Appleby, and is placed in the public
// domain. The author hereby disclaims copyright to this source code.

#ifndef _MURMURHASH3_H_
#define _MURMURHASH3_H_

#ifdef __cplusplus
extern "C" {
#endif

//-----------------------------------------------------------------------------
// Platform-specific functions and macros

// Microsoft Visual Studio

#if defined(_MSC_VER) && (_MSC_VER < 1600)

    typedef unsigned char uint8_t;
    typedef unsigned int uint32_t;
    typedef unsigned __int64 uint64_t;

// Other compilers

#else	// defined(_MSC_VER)

#include <stdint.h>

#endif // !defined(_MSC_VER)

//-----------------------------------------------------------------------------

    void MurmurHash3_x86_32  ( const void * key, int len, uint32_t seed, void * out );

    void MurmurHash3_x86_128 ( const void * key, int len, uint32_t seed, void * out );

    void MurmurHash3_x64_128 ( const void * key, int len, uint32_t seed, void * out );

//-----------------------------------------------------------------------------

#ifdef __cplusplus
}
#endif

#endif // _MURMURHASH3_H_
