# Supplementary material for: Matataki: an ultrafast mRNA quantification method for large-scale reanalysis of RNA-Seq data
Source: BMC Bioinformatics. 2018 Jul 16;19:266. doi: 10.1186/s12859-018-2279-y (PMC6048772; doi:10.1186/s12859-018-2279-y)
Supplement: Supplementary file 2 — Source code of Matataki. (GZ 7760 kb) [file 12859_2018_2279_MOESM2_ESM.gz › matataki-0.0.2/src/pipedopen.h]

#ifndef PIPEDOPEN_H
#define PIPEDOPEN_H

#include <stdio.h>
#include <stdbool.h>
#include "spawn.h"

#ifdef __cplusplus
extern "C" {
#endif

    typedef struct PFILE_tag {
        FILE *file;
        child_process_t process;
        int fd;
    } PFILE;
    
    PFILE *pipedopen(const char *filename, bool writemode);
    int pipedclose(PFILE *file);

#ifdef __cplusplus
}
#endif

#endif /* PIPEDOPEN_H */
