# Supplementary material for: Matataki: an ultrafast mRNA quantification method for large-scale reanalysis of RNA-Seq data
Source: BMC Bioinformatics. 2018 Jul 16;19:266. doi: 10.1186/s12859-018-2279-y (PMC6048772; doi:10.1186/s12859-018-2279-y)
Supplement: Supplementary file 2 — Source code of Matataki. (GZ 7760 kb) [file 12859_2018_2279_MOESM2_ESM.gz › matataki-0.0.2/src/tabtable.hpp]

#ifndef TABTABLE_H
#define TABTABLE_H

#include <stdio.h>
#include <string>
#include <vector>

namespace cppfasta{
    class BasicReader;
    class BasicWriter;
}

class TabTableReader
{
public:
    TabTableReader();
    virtual ~TabTableReader();

    virtual bool open(const char *filepath);
    virtual bool open(FILE *file);
    virtual std::vector<std::string> next();
    
private:
    cppfasta::BasicReader *reader;
};

class TabTableWriter
{
public:
    TabTableWriter();
    virtual ~TabTableWriter();

    virtual bool open(const char *filepath);
    virtual bool write(const std::vector<std::string> &row);
private:
    cppfasta::BasicWriter *writer;
};


#endif /* TABTABLE_H */
