# Supplementary material for: Matataki: an ultrafast mRNA quantification method for large-scale reanalysis of RNA-Seq data
Source: BMC Bioinformatics. 2018 Jul 16;19:266. doi: 10.1186/s12859-018-2279-y (PMC6048772; doi:10.1186/s12859-018-2279-y)
Supplement: Supplementary file 2 — Source code of Matataki. (GZ 7760 kb) [file 12859_2018_2279_MOESM2_ESM.gz › matataki-0.0.2/src/config.h]

/* src/config.h.  Generated from config.h.in by configure.  */
/* src/config.h.in.  Generated from configure.ac by autoheader.  */

/* Define to 1 if you have the <arpa/inet.h> header file. */
#define HAVE_ARPA_INET_H 1

/* Define to 1 if you have the `bzero' function. */
#define HAVE_BZERO 1

/* Define to 1 if you have the declaration of `strerror_r', and to 0 if you
   don't. */
#define HAVE_DECL_STRERROR_R 1

/* Define to 1 if you have the <dlfcn.h> header file. */
#define HAVE_DLFCN_H 1

/* Define to 1 if you have the `dup2' function. */
#define HAVE_DUP2 1

/* Define to 1 if you have the `fchdir' function. */
#define HAVE_FCHDIR 1

/* Define to 1 if you have the <fcntl.h> header file. */
#define HAVE_FCNTL_H 1

/* Define to 1 if you have the <float.h> header file. */
#define HAVE_FLOAT_H 1

/* Define to 1 if you have the `fork' function. */
#define HAVE_FORK 1

/* Define to 1 if you have the `ftruncate' function. */
#define HAVE_FTRUNCATE 1

/* Define to 1 if you have the `getcwd' function. */
#define HAVE_GETCWD 1

/* Define to 1 if you have the `getpagesize' function. */
#define HAVE_GETPAGESIZE 1

/* Define to 1 if you have the `gettimeofday' function. */
#define HAVE_GETTIMEOFDAY 1

/* Define to 1 if you have the <inttypes.h> header file. */
#define HAVE_INTTYPES_H 1

/* Define to 1 if you have the `pthread' library (-lpthread). */
#define HAVE_LIBPTHREAD 1

/* Define to 1 if you have the <limits.h> header file. */
#define HAVE_LIMITS_H 1

/* Define to 1 if you have the <locale.h> header file. */
#define HAVE_LOCALE_H 1

/* Define to 1 if your system has a GNU libc compatible `malloc' function, and
   to 0 otherwise. */
#define HAVE_MALLOC 1

/* Define to 1 if you have the `memmove' function. */
#define HAVE_MEMMOVE 1

/* Define to 1 if you have the <memory.h> header file. */
#define HAVE_MEMORY_H 1

/* Define to 1 if you have the `memset' function. */
#define HAVE_MEMSET 1

/* Define to 1 if you have the `mkdir' function. */
#define HAVE_MKDIR 1

/* Define to 1 if you have a working `mmap' system call. */
#define HAVE_MMAP 1

/* Define to 1 if you have the `modf' function. */
#define HAVE_MODF 1

/* Define to 1 if you have the `munmap' function. */
#define HAVE_MUNMAP 1

/* Define to 1 if you have the <netdb.h> header file. */
#define HAVE_NETDB_H 1

/* Define to 1 if you have the `pow' function. */
/* #undef HAVE_POW */

/* Define to 1 if the system has the type `ptrdiff_t'. */
#define HAVE_PTRDIFF_T 1

/* Define to 1 if your system has a GNU libc compatible `realloc' function,
   and to 0 otherwise. */
#define HAVE_REALLOC 1

/* Define to 1 if you have the `realpath' function. */
#define HAVE_REALPATH 1

/* Define to 1 if you have the `regcomp' function. */
#define HAVE_REGCOMP 1

/* Define to 1 if you have the `rmdir' function. */
#define HAVE_RMDIR 1

/* Define to 1 if you have the `socket' function. */
#define HAVE_SOCKET 1

/* Define to 1 if you have the `sqrt' function. */
/* #undef HAVE_SQRT */

/* Define to 1 if you have the <stddef.h> header file. */
#define HAVE_STDDEF_H 1

/* Define to 1 if you have the <stdint.h> header file. */
#define HAVE_STDINT_H 1

/* Define to 1 if you have the <stdlib.h> header file. */
#define HAVE_STDLIB_H 1

/* Define to 1 if you have the `strcasecmp' function. */
#define HAVE_STRCASECMP 1

/* Define to 1 if you have the `strchr' function. */
#define HAVE_STRCHR 1

/* Define to 1 if you have the `strdup' function. */
#define HAVE_STRDUP 1

/* Define to 1 if you have the `strerror' function. */
#define HAVE_STRERROR 1

/* Define to 1 if you have the `strerror_r' function. */
#define HAVE_STRERROR_R 1

/* Define to 1 if you have the <strings.h> header file. */
#define HAVE_STRINGS_H 1

/* Define to 1 if you have the <string.h> header file. */
#define HAVE_STRING_H 1

/* Define to 1 if you have the `strrchr' function. */
#define HAVE_STRRCHR 1

/* Define to 1 if you have the `strstr' function. */
#define HAVE_STRSTR 1

/* Define to 1 if you have the `strtol' function. */
#define HAVE_STRTOL 1

/* Define to 1 if you have the `strtoull' function. */
#define HAVE_STRTOULL 1

/* Define to 1 if you have the <sys/param.h> header file. */
#define HAVE_SYS_PARAM_H 1

/* Define to 1 if you have the <sys/stat.h> header file. */
#define HAVE_SYS_STAT_H 1

/* Define to 1 if you have the <sys/timeb.h> header file. */
#define HAVE_SYS_TIMEB_H 1

/* Define to 1 if you have the <sys/time.h> header file. */
#define HAVE_SYS_TIME_H 1

/* Define to 1 if you have the <sys/types.h> header file. */
#define HAVE_SYS_TYPES_H 1

/* Define to 1 if you have the <unistd.h> header file. */
#define HAVE_UNISTD_H 1

/* Define to 1 if you have the `vfork' function. */
#define HAVE_VFORK 1

/* Define to 1 if you have the <vfork.h> header file. */
/* #undef HAVE_VFORK_H */

/* Define to 1 if you have the <wchar.h> header file. */
#define HAVE_WCHAR_H 1

/* Define to 1 if you have the <wctype.h> header file. */
#define HAVE_WCTYPE_H 1

/* Define to 1 if `fork' works. */
#define HAVE_WORKING_FORK 1

/* Define to 1 if `vfork' works. */
#define HAVE_WORKING_VFORK 1

/* Define to 1 if the system has the type `_Bool'. */
#define HAVE__BOOL 1

/* Define to 1 if `lstat' dereferences a symlink specified with a trailing
   slash. */
#define LSTAT_FOLLOWS_SLASHED_SYMLINK 1

/* Define to the sub-directory in which libtool stores uninstalled libraries.
   */
#define LT_OBJDIR ".libs/"

/* Name of package */
#define PACKAGE "matataki"

/* Define to the address where bug reports for this package should be sent. */
#define PACKAGE_BUGREPORT "okamura@informationsea.info"

/* Define to the full name of this package. */
#define PACKAGE_NAME "Matataki"

/* Define to the full name and version of this package. */
#define PACKAGE_STRING "Matataki 0.0.2"

/* Define to the one symbol short name of this package. */
#define PACKAGE_TARNAME "matataki"

/* Define to the home page for this package. */
#define PACKAGE_URL ""

/* Define to the version of this package. */
#define PACKAGE_VERSION "0.0.2"

/* Define to 1 if you have the ANSI C header files. */
#define STDC_HEADERS 1

/* Define to 1 if strerror_r returns char *. */
/* #undef STRERROR_R_CHAR_P */

/* Version number of package */
#define VERSION "0.0.2"

/* Define for Solaris 2.5.1 so the uint32_t typedef from <sys/synch.h>,
   <pthread.h>, or <semaphore.h> is not used. If the typedef were allowed, the
   #define below would cause a syntax error. */
/* #undef _UINT32_T */

/* Define for Solaris 2.5.1 so the uint64_t typedef from <sys/synch.h>,
   <pthread.h>, or <semaphore.h> is not used. If the typedef were allowed, the
   #define below would cause a syntax error. */
/* #undef _UINT64_T */

/* Define for Solaris 2.5.1 so the uint8_t typedef from <sys/synch.h>,
   <pthread.h>, or <semaphore.h> is not used. If the typedef were allowed, the
   #define below would cause a syntax error. */
/* #undef _UINT8_T */

/* Define to `__inline__' or `__inline' if that's what the C compiler
   calls it, or to nothing if 'inline' is not supported under any name.  */
#ifndef __cplusplus
/* #undef inline */
#endif

/* Define to the type of a signed integer type of width exactly 16 bits if
   such a type exists and the standard includes do not define it. */
/* #undef int16_t */

/* Define to the type of a signed integer type of width exactly 32 bits if
   such a type exists and the standard includes do not define it. */
/* #undef int32_t */

/* Define to the type of a signed integer type of width exactly 64 bits if
   such a type exists and the standard includes do not define it. */
/* #undef int64_t */

/* Define to the type of a signed integer type of width exactly 8 bits if such
   a type exists and the standard includes do not define it. */
/* #undef int8_t */

/* Define to rpl_malloc if the replacement function should be used. */
/* #undef malloc */

/* Define to `int' if <sys/types.h> does not define. */
/* #undef pid_t */

/* Define to rpl_realloc if the replacement function should be used. */
/* #undef realloc */

/* Define to `unsigned int' if <sys/types.h> does not define. */
/* #undef size_t */

/* Define to `int' if <sys/types.h> does not define. */
/* #undef ssize_t */

/* Define to the type of an unsigned integer type of width exactly 16 bits if
   such a type exists and the standard includes do not define it. */
/* #undef uint16_t */

/* Define to the type of an unsigned integer type of width exactly 32 bits if
   such a type exists and the standard includes do not define it. */
/* #undef uint32_t */

/* Define to the type of an unsigned integer type of width exactly 64 bits if
   such a type exists and the standard includes do not define it. */
/* #undef uint64_t */

/* Define to the type of an unsigned integer type of width exactly 8 bits if
   such a type exists and the standard includes do not define it. */
/* #undef uint8_t */

/* Define as `fork' if `vfork' does not work. */
/* #undef vfork */
