# Supplementary material for: Matataki: an ultrafast mRNA quantification method for large-scale reanalysis of RNA-Seq data
Source: BMC Bioinformatics. 2018 Jul 16;19:266. doi: 10.1186/s12859-018-2279-y (PMC6048772; doi:10.1186/s12859-018-2279-y)
Supplement: Supplementary file 2 — Source code of Matataki. (GZ 7760 kb) [file 12859_2018_2279_MOESM2_ESM.gz › matataki-0.0.2/libs/Makefile.in]

# Makefile.in generated by automake 1.13.4 from Makefile.am.
# @configure_input@

# Copyright (C) 1994-2013 Free Software Foundation, Inc.

# This Makefile.in is free software; the Free Software Foundation
# gives unlimited permission to copy and/or distribute it,
# with or without modifications, as long as this notice is preserved.

# This program is distributed in the hope that it will be useful,
# but WITHOUT ANY WARRANTY, to the extent permitted by law; without
# even the implied warranty of MERCHANTABILITY or FITNESS FOR A
# PARTICULAR PURPOSE.

@SET_MAKE@
VPATH = @srcdir@
am__is_gnu_make = test -n '$(MAKEFILE_LIST)' && test -n '$(MAKELEVEL)'
am__make_running_with_option = \
  case $${target_option-} in \
      ?) ;; \
      *) echo "am__make_running_with_option: internal error: invalid" \
              "target option '$${target_option-}' specified" >&2; \
         exit 1;; \
  esac; \
  has_opt=no; \
  sane_makeflags=$$MAKEFLAGS; \
  if $(am__is_gnu_make); then \
    sane_makeflags=$$MFLAGS; \
  else \
    case $$MAKEFLAGS in \
      *\\[\ \	]*) \
        bs=\\; \
        sane_makeflags=`printf '%s\n' "$$MAKEFLAGS" \
          | sed "s/$$bs$$bs[$$bs $$bs	]*//g"`;; \
    esac; \
  fi; \
  skip_next=no; \
  strip_trailopt () \
  { \
    flg=`printf '%s\n' "$$flg" | sed "s/$$1.*$$//"`; \
  }; \
  for flg in $$sane_makeflags; do \
    test $$skip_next = yes && { skip_next=no; continue; }; \
    case $$flg in \
      *=*|--*) continue;; \
        -*I) strip_trailopt 'I'; skip_next=yes;; \
      -*I?*) strip_trailopt 'I';; \
        -*O) strip_trailopt 'O'; skip_next=yes;; \
      -*O?*) strip_trailopt 'O';; \
        -*l) strip_trailopt 'l'; skip_next=yes;; \
      -*l?*) strip_trailopt 'l';; \
      -[dEDm]) skip_next=yes;; \
      -[JT]) skip_next=yes;; \
    esac; \
    case $$flg in \
      *$$target_option*) has_opt=yes; break;; \
    esac; \
  done; \
  test $$has_opt = yes
am__make_dryrun = (target_option=n; $(am__make_running_with_option))
am__make_keepgoing = (target_option=k; $(am__make_running_with_option))
pkgdatadir = $(datadir)/@PACKAGE@
pkgincludedir = $(includedir)/@PACKAGE@
pkglibdir = $(libdir)/@PACKAGE@
pkglibexecdir = $(libexecdir)/@PACKAGE@
am__cd = CDPATH="$${ZSH_VERSION+.}$(PATH_SEPARATOR)" && cd
install_sh_DATA = $(install_sh) -c -m 644
install_sh_PROGRAM = $(install_sh) -c
install_sh_SCRIPT = $(install_sh) -c
INSTALL_HEADER = $(INSTALL_DATA)
transform = $(program_transform_name)
NORMAL_INSTALL = :
PRE_INSTALL = :
POST_INSTALL = :
NORMAL_UNINSTALL = :
PRE_UNINSTALL = :
POST_UNINSTALL = :
build_triplet = @build@
host_triplet = @host@
subdir = libs
DIST_COMMON = $(srcdir)/Makefile.in $(srcdir)/Makefile.am
ACLOCAL_M4 = $(top_srcdir)/aclocal.m4
am__aclocal_m4_deps = $(top_srcdir)/m4/libtool.m4 \
	$(top_srcdir)/m4/ltoptions.m4 $(top_srcdir)/m4/ltsugar.m4 \
	$(top_srcdir)/m4/ltversion.m4 $(top_srcdir)/m4/lt~obsolete.m4 \
	$(top_srcdir)/configure.ac
am__configure_deps = $(am__aclocal_m4_deps) $(CONFIGURE_DEPENDENCIES) \
	$(ACLOCAL_M4)
mkinstalldirs = $(install_sh) -d
CONFIG_HEADER = $(top_builddir)/src/config.h
CONFIG_CLEAN_FILES =
CONFIG_CLEAN_VPATH_FILES =
AM_V_P = $(am__v_P_@AM_V@)
am__v_P_ = $(am__v_P_@AM_DEFAULT_V@)
am__v_P_0 = false
am__v_P_1 = :
AM_V_GEN = $(am__v_GEN_@AM_V@)
am__v_GEN_ = $(am__v_GEN_@AM_DEFAULT_V@)
am__v_GEN_0 = @echo "  GEN     " $@;
am__v_GEN_1 = 
AM_V_at = $(am__v_at_@AM_V@)
am__v_at_ = $(am__v_at_@AM_DEFAULT_V@)
am__v_at_0 = @
am__v_at_1 = 
SOURCES =
DIST_SOURCES =
RECURSIVE_TARGETS = all-recursive check-recursive cscopelist-recursive \
	ctags-recursive dvi-recursive html-recursive info-recursive \
	install-data-recursive install-dvi-recursive \
	install-exec-recursive install-html-recursive \
	install-info-recursive install-pdf-recursive \
	install-ps-recursive install-recursive installcheck-recursive \
	installdirs-recursive pdf-recursive ps-recursive \
	tags-recursive uninstall-recursive
am__can_run_installinfo = \
  case $$AM_UPDATE_INFO_DIR in \
    n|no|NO) false;; \
    *) (install-info --version) >/dev/null 2>&1;; \
  esac
RECURSIVE_CLEAN_TARGETS = mostlyclean-recursive clean-recursive	\
  distclean-recursive maintainer-clean-recursive
am__recursive_targets = \
  $(RECURSIVE_TARGETS) \
  $(RECURSIVE_CLEAN_TARGETS) \
  $(am__extra_recursive_targets)
AM_RECURSIVE_TARGETS = $(am__recursive_targets:-recursive=) TAGS CTAGS \
	distdir
am__tagged_files = $(HEADERS) $(SOURCES) $(TAGS_FILES) $(LISP)
# Read a list of newline-separated strings from the standard input,
# and print each of them once, without duplicates.  Input order is
# *not* preserved.
am__uniquify_input = $(AWK) '\
  BEGIN { nonempty = 0; } \
  { items[$$0] = 1; nonempty = 1; } \
  END { if (nonempty) { for (i in items) print i; }; } \
'
# Make sure the list of sources is unique.  This is necessary because,
# e.g., the same source file might be shared among _SOURCES variables
# for different programs/libraries.
am__define_uniq_tagged_files = \
  list='$(am__tagged_files)'; \
  unique=`for i in $$list; do \
    if test -f "$$i"; then echo $$i; else echo $(srcdir)/$$i; fi; \
  done | $(am__uniquify_input)`
ETAGS = etags
CTAGS = ctags
DIST_SUBDIRS = $(SUBDIRS)
DISTFILES = $(DIST_COMMON) $(DIST_SOURCES) $(TEXINFOS) $(EXTRA_DIST)
am__relativize = \
  dir0=`pwd`; \
  sed_first='s,^\([^/]*\)/.*$$,\1,'; \
  sed_rest='s,^[^/]*/*,,'; \
  sed_last='s,^.*/\([^/]*\)$$,\1,'; \
  sed_butlast='s,/*[^/]*$$,,'; \
  while test -n "$$dir1"; do \
    first=`echo "$$dir1" | sed -e "$$sed_first"`; \
    if test "$$first" != "."; then \
      if test "$$first" = ".."; then \
        dir2=`echo "$$dir0" | sed -e "$$sed_last"`/"$$dir2"; \
        dir0=`echo "$$dir0" | sed -e "$$sed_butlast"`; \
      else \
        first2=`echo "$$dir2" | sed -e "$$sed_first"`; \
        if test "$$first2" = "$$first"; then \
          dir2=`echo "$$dir2" | sed -e "$$sed_rest"`; \
        else \
          dir2="../$$dir2"; \
        fi; \
        dir0="$$dir0"/"$$first"; \
      fi; \
    fi; \
    dir1=`echo "$$dir1" | sed -e "$$sed_rest"`; \
  done; \
  reldir="$$dir2"
ACLOCAL = @ACLOCAL@
AMTAR = @AMTAR@
AM_DEFAULT_VERBOSITY = @AM_DEFAULT_VERBOSITY@
AR = @AR@
AUTOCONF = @AUTOCONF@
AUTOHEADER = @AUTOHEADER@
AUTOMAKE = @AUTOMAKE@
AWK = @AWK@
CC = @CC@
CCDEPMODE = @CCDEPMODE@
CFLAGS = @CFLAGS@
CPP = @CPP@
CPPFLAGS = @CPPFLAGS@
CXX = @CXX@
CXXCPP = @CXXCPP@
CXXDEPMODE = @CXXDEPMODE@
CXXFLAGS = @CXXFLAGS@
CYGPATH_W = @CYGPATH_W@
DEFS = @DEFS@
DEPDIR = @DEPDIR@
DLLTOOL = @DLLTOOL@
DSYMUTIL = @DSYMUTIL@
DUMPBIN = @DUMPBIN@
ECHO_C = @ECHO_C@
ECHO_N = @ECHO_N@
ECHO_T = @ECHO_T@
EGREP = @EGREP@
EXEEXT = @EXEEXT@
FGREP = @FGREP@
GREP = @GREP@
INSTALL = @INSTALL@
INSTALL_DATA = @INSTALL_DATA@
INSTALL_PROGRAM = @INSTALL_PROGRAM@
INSTALL_SCRIPT = @INSTALL_SCRIPT@
INSTALL_STRIP_PROGRAM = @INSTALL_STRIP_PROGRAM@
LD = @LD@
LDFLAGS = @LDFLAGS@
LIBOBJS = @LIBOBJS@
LIBS = @LIBS@
LIBTOOL = @LIBTOOL@
LIPO = @LIPO@
LN_S = @LN_S@
LTLIBOBJS = @LTLIBOBJS@
MAKEINFO = @MAKEINFO@
MANIFEST_TOOL = @MANIFEST_TOOL@
MKDIR_P = @MKDIR_P@
NM = @NM@
NMEDIT = @NMEDIT@
OBJDUMP = @OBJDUMP@
OBJEXT = @OBJEXT@
OTOOL = @OTOOL@
OTOOL64 = @OTOOL64@
PACKAGE = @PACKAGE@
PACKAGE_BUGREPORT = @PACKAGE_BUGREPORT@
PACKAGE_NAME = @PACKAGE_NAME@
PACKAGE_STRING = @PACKAGE_STRING@
PACKAGE_TARNAME = @PACKAGE_TARNAME@
PACKAGE_URL = @PACKAGE_URL@
PACKAGE_VERSION = @PACKAGE_VERSION@
PATH_SEPARATOR = @PATH_SEPARATOR@
POW_LIB = @POW_LIB@
RANLIB = @RANLIB@
SED = @SED@
SET_MAKE = @SET_MAKE@
SHELL = @SHELL@
STRIP = @STRIP@
VERSION = @VERSION@
abs_builddir = @abs_builddir@
abs_srcdir = @abs_srcdir@
abs_top_builddir = @abs_top_builddir@
abs_top_srcdir = @abs_top_srcdir@
ac_ct_AR = @ac_ct_AR@
ac_ct_CC = @ac_ct_CC@
ac_ct_CXX = @ac_ct_CXX@
ac_ct_DUMPBIN = @ac_ct_DUMPBIN@
am__include = @am__include@
am__leading_dot = @am__leading_dot@
am__quote = @am__quote@
am__tar = @am__tar@
am__untar = @am__untar@
bindir = @bindir@
build = @build@
build_alias = @build_alias@
build_cpu = @build_cpu@
build_os = @build_os@
build_vendor = @build_vendor@
builddir = @builddir@
datadir = @datadir@
datarootdir = @datarootdir@
docdir = @docdir@
dvidir = @dvidir@
exec_prefix = @exec_prefix@
host = @host@
host_alias = @host_alias@
host_cpu = @host_cpu@
host_os = @host_os@
host_vendor = @host_vendor@
htmldir = @htmldir@
includedir = @includedir@
infodir = @infodir@
install_sh = @install_sh@
libdir = @libdir@
libexecdir = @libexecdir@
localedir = @localedir@
localstatedir = @localstatedir@
mandir = @mandir@
mkdir_p = @mkdir_p@
oldincludedir = @oldincludedir@
pdfdir = @pdfdir@
prefix = @prefix@
program_transform_name = @program_transform_name@
psdir = @psdir@
sbindir = @sbindir@
sharedstatedir = @sharedstatedir@
srcdir = @srcdir@
subdirs = @subdirs@
sysconfdir = @sysconfdir@
target_alias = @target_alias@
top_build_prefix = @top_build_prefix@
top_builddir = @top_builddir@
top_srcdir = @top_srcdir@
SUBDIRS = CppFasta kyotocabinet
all: all-recursive

.SUFFIXES:
$(srcdir)/Makefile.in:  $(srcdir)/Makefile.am  $(am__configure_deps)
	@for dep in $?; do \
	  case '$(am__configure_deps)' in \
	    *$$dep*) \
	      ( cd $(top_builddir) && $(MAKE) $(AM_MAKEFLAGS) am--refresh ) \
	        && { if test -f $@; then exit 0; else break; fi; }; \
	      exit 1;; \
	  esac; \
	done; \
	echo ' cd $(top_srcdir) && $(AUTOMAKE) --foreign libs/Makefile'; \
	$(am__cd) $(top_srcdir) && \
	  $(AUTOMAKE) --foreign libs/Makefile
.PRECIOUS: Makefile
Makefile: $(srcdir)/Makefile.in $(top_builddir)/config.status
	@case '$?' in \
	  *config.status*) \
	    cd $(top_builddir) && $(MAKE) $(AM_MAKEFLAGS) am--refresh;; \
	  *) \
	    echo ' cd $(top_builddir) && $(SHELL) ./config.status $(subdir)/$@ $(am__depfiles_maybe)'; \
	    cd $(top_builddir) && $(SHELL) ./config.status $(subdir)/$@ $(am__depfiles_maybe);; \
	esac;

$(top_builddir)/config.status: $(top_srcdir)/configure $(CONFIG_STATUS_DEPENDENCIES)
	cd $(top_builddir) && $(MAKE) $(AM_MAKEFLAGS) am--refresh

$(top_srcdir)/configure:  $(am__configure_deps)
	cd $(top_builddir) && $(MAKE) $(AM_MAKEFLAGS) am--refresh
$(ACLOCAL_M4):  $(am__aclocal_m4_deps)
	cd $(top_builddir) && $(MAKE) $(AM_MAKEFLAGS) am--refresh
$(am__aclocal_m4_deps):

mostlyclean-libtool:
	-rm -f *.lo

clean-libtool:
	-rm -rf .libs _libs

# This directory's subdirectories are mostly independent; you can cd
# into them and run 'make' without going through this Makefile.
# To change the values of 'make' variables: instead of editing Makefiles,
# (1) if the variable is set in 'config.status', edit 'config.status'
#     (which will cause the Makefiles to be regenerated when you run 'make');
# (2) otherwise, pass the desired values on the 'make' command line.
$(am__recursive_targets):
	@fail=; \
	if $(am__make_keepgoing); then \
	  failcom='fail=yes'; \
	else \
	  failcom='exit 1'; \
	fi; \
	dot_seen=no; \
	target=`echo $@ | sed s/-recursive//`; \
	case "$@" in \
	  distclean-* | maintainer-clean-*) list='$(DIST_SUBDIRS)' ;; \
	  *) list='$(SUBDIRS)' ;; \
	esac; \
	for subdir in $$list; do \
	  echo "Making $$target in $$subdir"; \
	  if test "$$subdir" = "."; then \
	    dot_seen=yes; \
	    local_target="$$target-am"; \
	  else \
	    local_target="$$target"; \
	  fi; \
	  ($(am__cd) $$subdir && $(MAKE) $(AM_MAKEFLAGS) $$local_target) \
	  || eval $$failcom; \
	done; \
	if test "$$dot_seen" = "no"; then \
	  $(MAKE) $(AM_MAKEFLAGS) "$$target-am" || exit 1; \
	fi; test -z "$$fail"

ID: $(am__tagged_files)
	$(am__define_uniq_tagged_files); mkid -fID $$unique
tags: tags-recursive
TAGS: tags

tags-am: $(TAGS_DEPENDENCIES) $(am__tagged_files)
	set x; \
	here=`pwd`; \
	if ($(ETAGS) --etags-include --version) >/dev/null 2>&1; then \
	  include_option=--etags-include; \
	  empty_fix=.; \
	else \
	  include_option=--include; \
	  empty_fix=; \
	fi; \
	list='$(SUBDIRS)'; for subdir in $$list; do \
	  if test "$$subdir" = .; then :; else \
	    test ! -f $$subdir/TAGS || \
	      set "$$@" "$$include_option=$$here/$$subdir/TAGS"; \
	  fi; \
	done; \
	$(am__define_uniq_tagged_files); \
	shift; \
	if test -z "$(ETAGS_ARGS)$$*$$unique"; then :; else \
	  test -n "$$unique" || unique=$$empty_fix; \
	  if test $$# -gt 0; then \
	    $(ETAGS) $(ETAGSFLAGS) $(AM_ETAGSFLAGS) $(ETAGS_ARGS) \
	      "$$@" $$unique; \
	  else \
	    $(ETAGS) $(ETAGSFLAGS) $(AM_ETAGSFLAGS) $(ETAGS_ARGS) \
	      $$unique; \
	  fi; \
	fi
ctags: ctags-recursive

CTAGS: ctags
ctags-am: $(TAGS_DEPENDENCIES) $(am__tagged_files)
	$(am__define_uniq_tagged_files); \
	test -z "$(CTAGS_ARGS)$$unique" \
	  || $(CTAGS) $(CTAGSFLAGS) $(AM_CTAGSFLAGS) $(CTAGS_ARGS) \
	     $$unique

GTAGS:
	here=`$(am__cd) $(top_builddir) && pwd` \
	  && $(am__cd) $(top_srcdir) \
	  && gtags -i $(GTAGS_ARGS) "$$here"
cscopelist: cscopelist-recursive

cscopelist-am: $(am__tagged_files)
	list='$(am__tagged_files)'; \
	case "$(srcdir)" in \
	  [\\/]* | ?:[\\/]*) sdir="$(srcdir)" ;; \
	  *) sdir=$(subdir)/$(srcdir) ;; \
	esac; \
	for i in $$list; do \
	  if test -f "$$i"; then \
	    echo "$(subdir)/$$i"; \
	  else \
	    echo "$$sdir/$$i"; \
	  fi; \
	done >> $(top_builddir)/cscope.files

distclean-tags:
	-rm -f TAGS ID GTAGS GRTAGS GSYMS GPATH tags

distdir: $(DISTFILES)
	@srcdirstrip=`echo "$(srcdir)" | sed 's/[].[^$$\\*]/\\\\&/g'`; \
	topsrcdirstrip=`echo "$(top_srcdir)" | sed 's/[].[^$$\\*]/\\\\&/g'`; \
	list='$(DISTFILES)'; \
	  dist_files=`for file in $$list; do echo $$file; done | \
	  sed -e "s|^$$srcdirstrip/||;t" \
	      -e "s|^$$topsrcdirstrip/|$(top_builddir)/|;t"`; \
	case $$dist_files in \
	  */*) $(MKDIR_P) `echo "$$dist_files" | \
			   sed '/\//!d;s|^|$(distdir)/|;s,/[^/]*$$,,' | \
			   sort -u` ;; \
	esac; \
	for file in $$dist_files; do \
	  if test -f $$file || test -d $$file; then d=.; else d=$(srcdir); fi; \
	  if test -d $$d/$$file; then \
	    dir=`echo "/$$file" | sed -e 's,/[^/]*$$,,'`; \
	    if test -d "$(distdir)/$$file"; then \
	      find "$(distdir)/$$file" -type d ! -perm -700 -exec chmod u+rwx {} \;; \
	    fi; \
	    if test -d $(srcdir)/$$file && test $$d != $(srcdir); then \
	      cp -fpR $(srcdir)/$$file "$(distdir)$$dir" || exit 1; \
	      find "$(distdir)/$$file" -type d ! -perm -700 -exec chmod u+rwx {} \;; \
	    fi; \
	    cp -fpR $$d/$$file "$(distdir)$$dir" || exit 1; \
	  else \
	    test -f "$(distdir)/$$file" \
	    || cp -p $$d/$$file "$(distdir)/$$file" \
	    || exit 1; \
	  fi; \
	done
	@list='$(DIST_SUBDIRS)'; for subdir in $$list; do \
	  if test "$$subdir" = .; then :; else \
	    $(am__make_dryrun) \
	      || test -d "$(distdir)/$$subdir" \
	      || $(MKDIR_P) "$(distdir)/$$subdir" \
	      || exit 1; \
	    dir1=$$subdir; dir2="$(distdir)/$$subdir"; \
	    $(am__relativize); \
	    new_distdir=$$reldir; \
	    dir1=$$subdir; dir2="$(top_distdir)"; \
	    $(am__relativize); \
	    new_top_distdir=$$reldir; \
	    echo " (cd $$subdir && $(MAKE) $(AM_MAKEFLAGS) top_distdir="$$new_top_distdir" distdir="$$new_distdir" \\"; \
	    echo "     am__remove_distdir=: am__skip_length_check=: am__skip_mode_fix=: distdir)"; \
	    ($(am__cd) $$subdir && \
	      $(MAKE) $(AM_MAKEFLAGS) \
	        top_distdir="$$new_top_distdir" \
	        distdir="$$new_distdir" \
		am__remove_distdir=: \
		am__skip_length_check=: \
		am__skip_mode_fix=: \
	        distdir) \
	      || exit 1; \
	  fi; \
	done
check-am: all-am
check: check-recursive
all-am: Makefile
installdirs: installdirs-recursive
installdirs-am:
install: install-recursive
install-exec: install-exec-recursive
install-data: install-data-recursive
uninstall: uninstall-recursive

install-am: all-am
	@$(MAKE) $(AM_MAKEFLAGS) install-exec-am install-data-am

installcheck: installcheck-recursive
install-strip:
	if test -z '$(STRIP)'; then \
	  $(MAKE) $(AM_MAKEFLAGS) INSTALL_PROGRAM="$(INSTALL_STRIP_PROGRAM)" \
	    install_sh_PROGRAM="$(INSTALL_STRIP_PROGRAM)" INSTALL_STRIP_FLAG=-s \
	      install; \
	else \
	  $(MAKE) $(AM_MAKEFLAGS) INSTALL_PROGRAM="$(INSTALL_STRIP_PROGRAM)" \
	    install_sh_PROGRAM="$(INSTALL_STRIP_PROGRAM)" INSTALL_STRIP_FLAG=-s \
	    "INSTALL_PROGRAM_ENV=STRIPPROG='$(STRIP)'" install; \
	fi
mostlyclean-generic:

clean-generic:

distclean-generic:
	-test -z "$(CONFIG_CLEAN_FILES)" || rm -f $(CONFIG_CLEAN_FILES)
	-test . = "$(srcdir)" || test -z "$(CONFIG_CLEAN_VPATH_FILES)" || rm -f $(CONFIG_CLEAN_VPATH_FILES)

maintainer-clean-generic:
	@echo "This command is intended for maintainers to use"
	@echo "it deletes files that may require special tools to rebuild."
clean: clean-recursive

clean-am: clean-generic clean-libtool mostlyclean-am

distclean: distclean-recursive
	-rm -f Makefile
distclean-am: clean-am distclean-generic distclean-tags

dvi: dvi-recursive

dvi-am:

html: html-recursive

html-am:

info: info-recursive

info-am:

install-data-am:

install-dvi: install-dvi-recursive

install-dvi-am:

install-exec-am:

install-html: install-html-recursive

install-html-am:

install-info: install-info-recursive

install-info-am:

install-man:

install-pdf: install-pdf-recursive

install-pdf-am:

install-ps: install-ps-recursive

install-ps-am:

installcheck-am:

maintainer-clean: maintainer-clean-recursive
	-rm -f Makefile
maintainer-clean-am: distclean-am maintainer-clean-generic

mostlyclean: mostlyclean-recursive

mostlyclean-am: mostlyclean-generic mostlyclean-libtool

pdf: pdf-recursive

pdf-am:

ps: ps-recursive

ps-am:

uninstall-am:

.MAKE: $(am__recursive_targets) install-am install-strip

.PHONY: $(am__recursive_targets) CTAGS GTAGS TAGS all all-am check \
	check-am clean clean-generic clean-libtool cscopelist-am ctags \
	ctags-am distclean distclean-generic distclean-libtool \
	distclean-tags distdir dvi dvi-am html html-am info info-am \
	install install-am install-data install-data-am install-dvi \
	install-dvi-am install-exec install-exec-am install-html \
	install-html-am install-info install-info-am install-man \
	install-pdf install-pdf-am install-ps install-ps-am \
	install-strip installcheck installcheck-am installdirs \
	installdirs-am maintainer-clean maintainer-clean-generic \
	mostlyclean mostlyclean-generic mostlyclean-libtool pdf pdf-am \
	ps ps-am tags tags-am uninstall uninstall-am


# Tell versions [3.59,3.63) of GNU make to not export all variables.
# Otherwise a system limit (for SysV at least) may be exceeded.
.NOEXPORT:
