# Supplementary material for: Matataki: an ultrafast mRNA quantification method for large-scale reanalysis of RNA-Seq data
Source: BMC Bioinformatics. 2018 Jul 16;19:266. doi: 10.1186/s12859-018-2279-y (PMC6048772; doi:10.1186/s12859-018-2279-y)
Supplement: Supplementary file 2 — Source code of Matataki. (GZ 7760 kb) [file 12859_2018_2279_MOESM2_ESM.gz › matataki-0.0.2/libs/CppFasta/test/test_fasta.cpp]

#include "gtest/gtest.h"
#include "cppfasta.hpp"

using namespace cppfasta;

void test_fastqEntry(FastqReader *reader, const char *name, const char *seq, const char* quality) {
    SequenceRecord *record = reader->nextRecord();
    ASSERT_TRUE(record != NULL);
    ASSERT_STREQ(name, record->name().c_str());
    ASSERT_STREQ(seq, record->sequence().c_str());
    ASSERT_TRUE(record->hasQuality());
    ASSERT_STREQ(quality, record->quality().c_str());
    delete record;
}

void test_fastaEntry(FastaReader *reader, const char *name, const char *seq) {
    SequenceRecord *record = reader->nextRecord();
    ASSERT_TRUE(record != NULL);
    ASSERT_STREQ(name, record->name().c_str());
    ASSERT_FALSE(record->hasQuality());
    ASSERT_STREQ(seq, record->sequence().c_str());
    delete record;
}

TEST(FASTX_READER, FASTQ) {
    FastqReader reader;
    reader.open("./data/DRR000035_head100.fastq.gz");

    test_fastqEntry(&reader,
                    "DRR000035.1 20E09AAXX:1:1:107:276 length=36",
                    "TCACAATGTATACTCTCGAGATCCTAATTATCTGAA",
                    "IIIIIIIIIIIIIIIIIIIIIIIIIIIIIIIIIIII");
    test_fastqEntry(&reader,
                    "DRR000035.2 20E09AAXX:1:1:106:201 length=36",
                    "TATTTTTATTTAAGAGAATTTTTTAAAGCACTCTGG",
                    "IIIIIIIIIIIIIIIIIIIIIIIIIIIIIIIIIIII");
    test_fastqEntry(&reader,
                    "DRR000035.3 20E09AAXX:1:1:105:335 length=36",
                    "CTGAACTAAAGGCTGCTTAAGGAACTTGACTGAGAT",
                    "IIIIIIEIIIIIIIIIIIIIIIIII)II&IIIIIII");

    for (int i = 0; i < 100/4-3; i++) {
        SequenceRecord *record = reader.nextRecord();
        ASSERT_TRUE(record != NULL);
        delete record;
    }

    ASSERT_TRUE(reader.nextRecord() == NULL);
}

TEST(FASTX_READER, FASTA) {
    FastaReader reader;
    reader.open("./data/GCF_000865085.1_ViralMultiSegProj15622_genomic.fna.bz2");

    
    test_fastaEntry(&reader,
                    "NC_007373.1 Influenza A virus (A/New York/392/2004(H3N2)) segment 1, complete sequence",
                    "AGCAAAAGCAGGTCAATTATATTCAGTATGGAAAGAATAAAAGAACTACGGAACCTGATGTCGCAGTCTCGCACTCGCGA"
                    "GATACTGACAAAAACCACAGTGGACCATATGGCCATAATTAAGAAGTACACATCGGGGAGACAGGAAAAGAACCCGTCAC"
                    "TTAGGATGAAATGGATGATGGCAATGAAATACCCAATCACTGCTGACAAAAGGATAACAGAAATGGTTCCGGAGAGAAAT"
                    "GAACAAGGACAAACTCTATGGAGTAAAATGAGTGATGCTGGATCAGATCGAGTGATGGTATCACCTTTGGCTGTAACATG"
                    "GTGGAATAGAAATGGACCCGTGGCAAGTACGGTCCATTACCCAAAAGTATACAAGACTTATTTTGACAAAGTCGAAAGGT"
                    "TAAAACATGGAACCTTTGGCCCTGTTCATTTTAGAAATCAAGTCAAGATACGCAGAAGAGTAGACATAAACCCTGGTCAT"
                    "GCAGACCTCAGTGCCAAAGAGGCACAAGATGTAATTATGGAAGTTGTTTTTCCCAATGAAGTGGGAGCCAGGATACTAAC"
                    "ATCAGAATCGCAATTAACAATAACTAAAGAGAAAAAAGAAGAACTCCGAGATTGCAAAATTTCTCCCTTGATGGTTGCAT"
                    "ACATGTTAGAGAGAGAACTTGTCCGAAAAACAAGATTTCTCCCAGTTGCTGGCGGAACAAGCAGTATATACATTGAAGTC"
                    "TTACATTTGACTCAAGGAACGTGTTGGGAACAAATGTACACTCCAGGTGGAGAAGTGAGGAATGACGATGTTGACCAAAG"
                    "CCTAATTATTGCGGCCAGGAACATAGTAAGAAGAGCTGCAGTATCAGCAGATCCACTAGCATCTTTATTGGAGATGTGCC"
                    "ACAGCACACAAATTGGCGGGACAAGGATGGTGGACATTCTTAGACAGAACCCGACTGAAGAACAAGCTGTGGATATATGC"
                    "AAGGCTGCAATGGGATTGAGAATCAGCTCATCCTTCAGCTTTGGTGGGTTTACATTTAAAAGAACAAGCGGGTCATCAGT"
                    "CAAAAAAGAGGAAGAAGTGCTTACAGGCAATCTCCAAACATTGAAGATAAGAGTACATGAGGGGTATGAGGAGTTCACAA"
                    "TGGTGGGGAAAAGAGCAACAGCTATACTCAGAAAAGCAACCAGAAGATTGGTTCAGCTCATAGTGAGTGGAAGAGACGAA"
                    "CAGTCAATAGCCGAAGCAATAATCGTGGCCATGGTGTTTTCACAAGAGGATTGCATGATAAAAGCAGTTAGAGGTGACCT"
                    "GAATTTCGTCAACAGAGCAAATCAACGGTTGAACCCCATGCATCAGCTTTTAAGGCATTTTCAGAAAGATGCGAAAGTGC"
                    "TTTTTCAAAATTGGGGAATTGAACACATCGACAGTGTGATGGGAATGGTTGGAGTATTACCAGATATGACTCCAAGCACA"
                    "GAGATGTCAATGAGAGGAATAAGAGTCAGCAAAATGGGTGTGGATGAATACTCCAGTACAGAGAGGGTGGTGGTTAGCAT"
                    "TGATCGGTTTTTGAGAGTTCGAGACCAACGCGGGAATGTATTATTGTCTCCTGAGGAGGTCAGTGAAACACAGGGAACTG"
                    "AAAGATTGACAATAACATATTCATCGTCGATGATGTGGGAGATTAACGGTCCTGAGTCGGTTTTGGTCAATACCTATCAA"
                    "TGGATCATCAGAAATTGGGAAGCTGTCAAAATTCAATGGTCTCAGAATCCTGCAATGTTGTACAACAAAATGGAATTTGA"
                    "ACCATTTCAATCTTTAGTCCCCAAGGCCATTAGAAGCCAATACAGTGGGTTTGTCAGAACTCTATTCCAACAAATGAGAG"
                    "ACGTACTTGGGACATTTGACACCACCCAGATAATAAAGCTTCTCCCTTTTGCAGCCGCTCCACCAAAGCAAAGCAGAATG"
                    "CAGTTCTCTTCACTGACTGTAAATGTGAGGGGATCAGGGATGAGAATACTTGTAAGGGGCAATTCTCCTGTATTCAACTA"
                    "CAACAAGACCACTAAAAGACTAACAATTCTCGGAAAAGATGCCGGCACTTTAATTGAAGACCCAGATGAAAGCACATCCG"
                    "GAGTGGAGTCCGCCGTCTTGAGAGGGTTTCTCATTATAGGTAAGGAAGACAGAAGATACGGACCAGCATTAAGCATCAAT"
                    "GAACTGAGTAACCTTGCAAAAGGGGAAAAGGCTAATGTGCTAATCGGGCAAGGAGACGTGGTGTTGGTAATGAAACGAAA"
                    "ACGGGACTCTAGCATACTTACTGACAGCCAGACAGCGACCAAAAGAATTCGGATGGCCATCAATTAATGTTGAATAGTTT"
                    "AAAAACGACCTTGTTTCTACT");
    test_fastaEntry(&reader,
                    "NC_007372.1 Influenza A virus (A/New York/392/2004(H3N2)) segment 2, complete sequence",
                    "AGCAAAAGCAGGCAAACCATTTGAATGGATGTCAATCCGACTCTACTGTTCCTAAAGGTTCCAGCGCAAAATGCCATAAG"
                    "CACCACATTCCCTTATACTGGAGATCCTCCATACAGCCATGGAACAGGAACAGGATACACCATGGACACAGTCAACAGAA"
                    "CACACCAATATTCAGAGAAGGGGAAGTGGACGACAAATACAGAAACTGGGGCACCCCAACTCAACCCAATTGATGGACCA"
                    "CTACCTGAGGATAATGAGCCAAGTGGATATGCACAAACAGACTGTGTCCTGGAGGCTATGGCCTTCCTTGAAGAATCCCA"
                    "CCCAGGTATCTTTGAGAACTCATGCCTTGAAACAATGGAAGTCGTTCAACAAACAAGGGTGGACAAACTAACCCAAGGCC"
                    "GCCAGACTTATGATTGGACATTAAACAGAAATCAACCGGCAGCAACTGCATTAGCCAACACCATAGAAGTTTTTAGATCG"
                    "AATGGACTAACAGCCAATGAATCAGGAAGGCTAATAGATTTCCTCAAGGATGTGATGGAATCAATGGATAAAGAGGAAAT"
                    "GGAGATAACAACACACTTTCAAAGAAAAAGGAGAGTAAGAGACAACATGACCAAGAAAATGGTCACACAAAGAACAATAG"
                    "GGAAGAAAAAACAAAGAGTGAATAAGAGAGGCTATCTAATAAGAGCTTTGACATTGAACACGATGACCAAAGATGCAGAG"
                    "AGAGGTAAATTAAAAAGAAGGGCTATTGCAACACCCGGGATGCAAATTAGAGGGTTCGTGTACTTCGTTGAAACTTTAGC"
                    "TAGAAGCATTTGCGAAAAGCTTGAACAGTCTGGACTTCCGGTTGGGGGTAATGAAAAGAAGGCCAAACTGGCAAATGTTG"
                    "TGAGAAAAATGATGACTAATTCACAAGACACTGAGCTTTCTTTCACAATCACTGGGGACAACACTAAGTGGAATGAAAAT"
                    "CAAAACCCTCGAATGTTTTTGGCGATGATTACATATATCACAAAAAATCAACCTGAGTGGTTCAGAAACATCCTGAGCAT"
                    "CGCACCAATAATGTTCTCAAACAAAATGGCAAGACTAGGAAAAGGATACATGTTCGAGAGTAAGAGAATGAAGCTCCGAA"
                    "CACAAATACCCGCAGAAATGCTAGCAAGCATTGACCTGAAGTATTTCAATGAATCAACAAGGAAGAAAATTGAGAAAATA"
                    "AGGCCTCTTCTAATAGATGGCACAGCATCATTGAGCCCTGGGATGATGATGGGCATGTTCAACATGCTAAGTACGGTTTT"
                    "AGGAGTCTCGGTACTGAATCTTGGGCAAAAGAAATACACCAAGACAACATACTGGTGGGATGGGCTCCAATCCTCCGACG"
                    "ATTTTGCCCTCATAGTGAATGCACCAAATCATGAGGGAATACAAGCAGGAGTGGATAGATTCTACAGGACCTGCAAGTTA"
                    "GTGGGAATCAACATGAGCAAAAAGAAGTCCTATATAAATAAAACAGGGACATTTGAATTCACAAGCTTTTTTTATCGATA"
                    "TGGATTTGTGGCTAATTTTAGCATGGAGCTTCCCAGTTTTGGAGTGTCTGGAATAAACGAGTCAGCTGATATGAGTATTG"
                    "GAGTAACAGTGATAAAGAACAACATGATAAACAATGACCTTGGGCCAGCAACAGCCCAGATGGCTCTCCAATTGTTCATC"
                    "AAAGACTACAGATATACATATAGGTGCCATAGAGGAGACACACAAATTCAGACGAGAAGATCATTCGAGCTAAAGAAGCT"
                    "GTGGGATCAAACCCAATCAAGGGCAGGACTATTGGTATCAGATGGGGGACCAAACTTATACAATATCCGGAACCTTCACA"
                    "TCCCTGAAGTCTGCTTAAAGTGGGAGCTAATGGATGAGAATTATCGGGGAAGACTTTGTAACCCCCTGAATCCCTTTGTC"
                    "AGCCATAAAGAAATTGAGTCTGTAAACAATGCTGTAGTGATGCCAGCCCACGGTCCAGCCAAAAGTATGGAATATGATGC"
                    "CGTTGCAACTACACACTCCTGGAATCCCAAGAGGAACCGCTCTATTCTAAACACTAGCCAAAGGGGAATTCTTGAGGATG"
                    "AACAGATGTACCAAAAGTGCTGCAACTTGTTCGAGAAATTTTTCCCTAGTAGTTCATATAGGAGACCGATTGGAATTTCT"
                    "AGCATGGTGGAGGCCATGGTGTCTAGGGCCCGGATTGATGCCAGAATTGACTTCGAGTCTGGACGGATTAAGAAGGAAGA"
                    "GTTCTCTGAGATCATGAAGATCTGTTCCACCATTGAAGAACTCAGACGGCAAAAATAATGAATTTAGCTTGTCCTTCATG"
                    "AAAAAATGCCTTGTTTCTACT");

    for (int i = 0; i < 8-3; i++) {
        ASSERT_TRUE(reader.nextRecord() != NULL);
    }

    test_fastaEntry(&reader,
                    "NC_007370.1 Influenza A virus (A/New York/392/2004(H3N2)) segment 8, complete sequence",
                    "AGCAAAAGCAGGGTGACAAAGACATAATGGATTCCAACACTGTGTCAAGTTTCCAGGTAGATTGCTTTCTTTGGCATATC"
                    "CGGAAACAAGTTGTAGACCAAGAACTGAGTGATGCCCCATTCCTTGATCGGCTTCGCCGAGATCAGAGGTCCCTAAGGGG"
                    "AAGAGGCAATACTCTCGGTCTAGACATCAAAGCAGCCACCCATGTTGGAAAGCAAATTGTAGAAAAGATTCTGAAAGAAG"
                    "AATCTGATGAGGCACTTAAAATGACCATGGTCTCCACACCTGCTTCGCGATACATAACTGACATGACTATTGAGGAATTG"
                    "TCAAGAAACTGGTTCATGCTAATGCCCAAGCAGAAAGTGGAAGGACCTCTTTGCATCAGAATGGACCAGGCAATCATGGA"
                    "GAAAAACATCATGTTGAAAGCGAATTTCAGTGTGATTTTTGACCGACTAGAGACCATAGTATTACTAAGGGCTTTCACCG"
                    "AAGAGGGAGCAATTGTTGGCGAAATCTCACCATTGCCTTCTTTTCCAGGACATACTATTGAGGATGTCAAAAATGCAATT"
                    "GGGGTCCTCATCGGAGGACTTGAATGGAATGATAACACAGTTCGAGTCTCTAAAAATCTACAGAGATTCGCTTGGAGAAG"
                    "CAGTAATGAGAATGGGGGACCTCCACTTACTCCAAAACAGAAACGGAAAATGGCGAGAACAGCTAGGTCAAAAGTTTGAA"
                    "GAGATAAGATGGCTGATTGAAGAAGTGAGACACAGACTAAAAACAACTGAAAATAGCTTTGAACAAATAACATTCATGCA"
                    "AGCATTACAACTGCTGTTTGAAGTGGAACAGGAGATAAGAACTTTCTCATTTCAGCTTATTTAATGATAAAAAACACCCT"
                    "TGTTTCTACT");

    ASSERT_TRUE(reader.nextRecord() == NULL);
}
