# Supplementary material for: Matataki: an ultrafast mRNA quantification method for large-scale reanalysis of RNA-Seq data
Source: BMC Bioinformatics. 2018 Jul 16;19:266. doi: 10.1186/s12859-018-2279-y (PMC6048772; doi:10.1186/s12859-018-2279-y)
Supplement: Supplementary file 2 — Source code of Matataki. (GZ 7760 kb) [file 12859_2018_2279_MOESM2_ESM.gz › matataki-0.0.2/libs/CppFasta/test/test_filewriter.cpp]

#include "filewriter.hpp"
#include "filereader.hpp"
#include <stdlib.h>
#include <limits.h>
#include "gtest/gtest.h"

using namespace cppfasta;

void common_test(BasicWriter *writer, BasicReader *reader)
{
    ASSERT_EQ(0, system("mkdir -p tmp"));

    char tempfilepath[PATH_MAX];
    sprintf(tempfilepath, "tmp/normal-XXXXXX");
    ASSERT_NE(-1, mkstemp(tempfilepath));

    
    ASSERT_TRUE(writer->open(tempfilepath));
    writer->printf("Hello %s\n", "World");
    writer->printf("%04x\n", 0xa7);
    delete writer;

    ASSERT_TRUE(reader->open(tempfilepath));
    ASSERT_EQ(0, reader->readLine().compare("Hello World\n"));
    ASSERT_EQ(0, reader->readLine().compare("00a7\n"));

    unlink(tempfilepath);
    rmdir("tmp");
}

TEST(FILEWRITER, NORMAL) {
    FileWriter *fileWriter = new FileWriter;
    FileReader *fileReader = new FileReader;
    common_test(fileWriter, fileReader);
}

TEST(FILEWRITER, GZIP) {
    BasicWriter *writer = new GzipWriter;
    BasicReader *reader = new GzipReader;
    common_test(writer, reader);
}

TEST(FILEWRITER, BZIP2) {
    BasicWriter *writer = new Bzip2Writer;
    BasicReader *reader = new Bzip2Reader;
    common_test(writer, reader);
}

void common_test(const char *suffix)
{
    ASSERT_EQ(0, system("mkdir -p tmp"));

    char tempfilepath[PATH_MAX];
    sprintf(tempfilepath, "tmp/normal-XXXXXX%s", suffix);
    ASSERT_NE(-1, mkstemps(tempfilepath, strlen(suffix)));

    BasicWriter *writer = openFileForWrite(tempfilepath);
    writer->printf("Hello %s\n", "World");
    writer->printf("%04x\n", 0xa7);
    writer->write("Hello\n");
    writer->write(std::string("World\n"));
    delete writer;

    BasicReader *reader = openFile(tempfilepath);
    ASSERT_EQ(0, reader->readLine().compare("Hello World\n"));
    ASSERT_EQ(0, reader->readLine().compare("00a7\n"));
    ASSERT_EQ(0, reader->readLine().compare("Hello\n"));
    ASSERT_EQ(0, reader->readLine().compare("World\n"));
    ASSERT_EQ(0, reader->readLine().compare(""));

    unlink(tempfilepath);
    rmdir("tmp");
}

TEST(FILEWRITER, ADAPTIVE) {
    common_test(".txt");
    common_test(".gz");
    common_test(".bz2");
}
