# Supplementary material for: Matataki: an ultrafast mRNA quantification method for large-scale reanalysis of RNA-Seq data
Source: BMC Bioinformatics. 2018 Jul 16;19:266. doi: 10.1186/s12859-018-2279-y (PMC6048772; doi:10.1186/s12859-018-2279-y)
Supplement: Supplementary file 2 — Source code of Matataki. (GZ 7760 kb) [file 12859_2018_2279_MOESM2_ESM.gz › matataki-0.0.2/libs/CppFasta/test/Makefile.am]

AUTOMAKE_OPTIONS = subdir-objects
SUBDIRS = data gtest
AM_CPPFLAGS = -Wall -Wextra

noinst_PROGRAMS = test_fasta test_filereader test_filewriter test_fasta2
TESTS = $(noinst_PROGRAMS)

LDADD = -lpthread $(top_builddir)/src/libcppfasta.la $(top_builddir)/test/gtest/libgtest.la

test_fasta_SOURCES = test_fasta.cpp test_fasta_write.cpp
test_filereader_SOURCES = test_filereader.cpp
test_filewriter_SOURCES = test_filewriter.cpp
test_fasta2_SOURCES = test_fasta2.cpp
