# Supplementary material for: Matataki: an ultrafast mRNA quantification method for large-scale reanalysis of RNA-Seq data
Source: BMC Bioinformatics. 2018 Jul 16;19:266. doi: 10.1186/s12859-018-2279-y (PMC6048772; doi:10.1186/s12859-018-2279-y)
Supplement: Supplementary file 2 — Source code of Matataki. (GZ 7760 kb) [file 12859_2018_2279_MOESM2_ESM.gz › matataki-0.0.2/libs/CppFasta/test/data/DRR000035_101-200.fastq]

@DRR000035.27 20E09AAXX:1:1:88:355 length=36
CACAATTAAAGCTAAAATAATATAAAAATAATTCGA
+DRR000035.27 20E09AAXX:1:1:88:355 length=36
IIIIIIIIIIIIIIIIIIIIIIIIIIIIIIIIIIII
@DRR000035.28 20E09AAXX:1:1:124:139 length=36
TTGGTGGACCAAAAATCGTGACACCAGAAGAATATT
+DRR000035.28 20E09AAXX:1:1:124:139 length=36
IIIIIIIIIIIIIIIIIIEIIIIIIIIIIIIIIII:
@DRR000035.29 20E09AAXX:1:1:124:53 length=36
ATNNNNNNNNNNNNNNNNNNNNNNNNNNNNNANNNN
+DRR000035.29 20E09AAXX:1:1:124:53 length=36
II!!!!!!!!!!!!!!!!!!!!!!!!!!!!!I!!!!
@DRR000035.30 20E09AAXX:1:1:125:668 length=36
CAGTAACCGTGTTAAACAAAATTAAAATGACAAGTT
+DRR000035.30 20E09AAXX:1:1:125:668 length=36
IIIIIIIIIIIIIIIIIIIIIIIIIIIIIIIIIIII
@DRR000035.31 20E09AAXX:1:1:219:517 length=36
GGTACTAATACTGAGATTTTGTTTTTTTGGTTTAAA
+DRR000035.31 20E09AAXX:1:1:219:517 length=36
III5I@I)+IIII:II2IIIBIB%?7,13-I**+4I
@DRR000035.32 20E09AAXX:1:1:108:561 length=36
TTTATCTGACAGTGAATCTGATGACAGCAAATCAAA
+DRR000035.32 20E09AAXX:1:1:108:561 length=36
IIIIIIIIIIIIIIIIIIIIIIIIIIIIIIIIIIII
@DRR000035.33 20E09AAXX:1:1:118:463 length=36
TTCTTCCAAATTAAAGTGAATCCCAGCTGATAGTCT
+DRR000035.33 20E09AAXX:1:1:118:463 length=36
IIIIIIIIIIIIIIIIIIIIIIIIIIIIIIIIIIII
@DRR000035.34 20E09AAXX:1:1:117:285 length=36
GAATATTTTGTAATGAAAGGATCTAGAAAGCAACTT
+DRR000035.34 20E09AAXX:1:1:117:285 length=36
IIIIIIIIIIIIIIIIIIIIIIIIIIIIIIIIIIII
@DRR000035.35 20E09AAXX:1:1:121:180 length=36
GATGGGAAGCTGGTGTCTGAGTCCTCTGACGTCCTG
+DRR000035.35 20E09AAXX:1:1:121:180 length=36
IIIIIIIIIIIIIIIIIIIII6IIIIIIIIIIIII?
@DRR000035.36 20E09AAXX:1:1:123:488 length=36
AAGGCAAGGGGGTCAGCAGGGAAGAGATGTACATGC
+DRR000035.36 20E09AAXX:1:1:123:488 length=36
IIII=I/I$I33II4III0&I2,IHI<)I:IIII*3
@DRR000035.37 20E09AAXX:1:1:121:210 length=36
AGCGGATCCAGGAAGTTGGTGAACCATCTAAAGAAG
+DRR000035.37 20E09AAXX:1:1:121:210 length=36
IIIIIIIIIIIIIIIIIIIIIIIIIIIIIIIIIIII
@DRR000035.38 20E09AAXX:1:1:117:173 length=36
ATATATTGATATGTATTACACTTACACATACAAACA
+DRR000035.38 20E09AAXX:1:1:117:173 length=36
IIIIIIIIIIIIIIIIIIIIIIIIIIIIIIIIIIII
@DRR000035.39 20E09AAXX:1:1:117:149 length=36
GCGAAACTATTGTGTGATTTAAAAATTCTTACTAAG
+DRR000035.39 20E09AAXX:1:1:117:149 length=36
IIII*II'II.IIIIIIIIIIIIIIIIIIIIIIIII
@DRR000035.40 20E09AAXX:1:1:111:153 length=36
TATGTAACGTTAAAGCTTTCAGTTTAAGAAACTGGT
+DRR000035.40 20E09AAXX:1:1:111:153 length=36
IIIIIIIIIIIIIIIIIIIIIIIIIIIIIIIIIIII
@DRR000035.41 20E09AAXX:1:1:747:221 length=36
TTATACTGTGATTATATTATATTGAGGCATTTGTAG
+DRR000035.41 20E09AAXX:1:1:747:221 length=36
IIIIIIIIIIIIIIIIIIIIIIIIIIIIIIIIIIII
@DRR000035.42 20E09AAXX:1:1:120:488 length=36
TAATTATACTCAGCCATTTTGGGCATATGTACCTTT
+DRR000035.42 20E09AAXX:1:1:120:488 length=36
II3IIII/I@IIII7I.IIIII6IIII.III*II<&
@DRR000035.43 20E09AAXX:1:1:109:321 length=36
ATAATCATTGCTGGGTTTCTACAGGGAATGCAGACA
+DRR000035.43 20E09AAXX:1:1:109:321 length=36
IIIIIIIIIIIIIIIIIIIIIIIIIIIIIIIIIIII
@DRR000035.44 20E09AAXX:1:1:125:190 length=36
ATCAGGAGGGACTTTAACGTCCTGGTCCCTTCTGCC
+DRR000035.44 20E09AAXX:1:1:125:190 length=36
IIIIIIIIIIIIIIIIIIIIIIIIIEIIIIIIIIII
@DRR000035.45 20E09AAXX:1:1:445:197 length=36
TATATTTTCAATGTATCTTTTTCCTTCAGTAAACCT
+DRR000035.45 20E09AAXX:1:1:445:197 length=36
IIIIIIIIIIIIIIIIIIIIIIIIIIIIIIIIIIII
@DRR000035.46 20E09AAXX:1:1:109:539 length=36
TAAACGGAGAGCAGCACTTCTCAATGTTTAAGGCCA
+DRR000035.46 20E09AAXX:1:1:109:539 length=36
IIIIIIIIIIIIIIIIIIIIIIIIIIIIIIIIIIII
@DRR000035.47 20E09AAXX:1:1:183:332 length=36
GAAGACAGAAGGTCTGCCAGCTTACATTTACCCAAA
+DRR000035.47 20E09AAXX:1:1:183:332 length=36
IIIIIIIIIIIIIIIIIIIIIIIIIIIIIIIIIIII
@DRR000035.48 20E09AAXX:1:1:113:278 length=36
CGTTGGGGAGAGTGTGGCAGGTGCCCCTAGCCCCCT
+DRR000035.48 20E09AAXX:1:1:113:278 length=36
IIIIIIIIIIIIIIIIIIII%;I7IIIIII,II/I&
@DRR000035.49 20E09AAXX:1:1:232:85 length=36
TTTGATTAATTTAATTCATGTATTATGATTAAATCT
+DRR000035.49 20E09AAXX:1:1:232:85 length=36
IIIIIIIIIIIIIIIIIIIIIIIIIIIIIIIIIIII
@DRR000035.50 20E09AAXX:1:1:125:512 length=36
CGGAGGGCCCACCTTGGACACCGGGGACCTCCTGTC
+DRR000035.50 20E09AAXX:1:1:125:512 length=36
II&IIIIIIIIIIIIIIAI%9-II*IICIIII5I+I
@DRR000035.51 20E09AAXX:1:1:95:112 length=36
TGCGGTTTTAGATGCTTTGTTTTGATCATTAAAAAT
+DRR000035.51 20E09AAXX:1:1:95:112 length=36
IIIIIIIIIIIIIIIIIIIIIIIIIIIIIIIIIIII
