# Supplementary material for: Matataki: an ultrafast mRNA quantification method for large-scale reanalysis of RNA-Seq data
Source: BMC Bioinformatics. 2018 Jul 16;19:266. doi: 10.1186/s12859-018-2279-y (PMC6048772; doi:10.1186/s12859-018-2279-y)
Supplement: Supplementary file 2 — Source code of Matataki. (GZ 7760 kb) [file 12859_2018_2279_MOESM2_ESM.gz › matataki-0.0.2/libs/CppFasta/test/data/Makefile.am]

EXTRA_DIST = DRR000035_101-200.fastq DRR000035_101-200.fastq.bz2 DRR000035_101-200.fastq.gz DRR000035_head100.fastq DRR000035_head100.fastq.bz2 DRR000035_head100.fastq.gz GCF_000865085.1_ViralMultiSegProj15622_genomic.fna GCF_000865085.1_ViralMultiSegProj15622_genomic.fna.bz2 GCF_000865085.1_ViralMultiSegProj15622_genomic.fna.gz linedata.txt linedata.txt.bz2 linedata.txt.gz
