# Supplementary material for: Matataki: an ultrafast mRNA quantification method for large-scale reanalysis of RNA-Seq data
Source: BMC Bioinformatics. 2018 Jul 16;19:266. doi: 10.1186/s12859-018-2279-y (PMC6048772; doi:10.1186/s12859-018-2279-y)
Supplement: Supplementary file 2 — Source code of Matataki. (GZ 7760 kb) [file 12859_2018_2279_MOESM2_ESM.gz › matataki-0.0.2/libs/CppFasta/test/data/DRR000035_head100.fastq]

@DRR000035.1 20E09AAXX:1:1:107:276 length=36
TCACAATGTATACTCTCGAGATCCTAATTATCTGAA
+DRR000035.1 20E09AAXX:1:1:107:276 length=36
IIIIIIIIIIIIIIIIIIIIIIIIIIIIIIIIIIII
@DRR000035.2 20E09AAXX:1:1:106:201 length=36
TATTTTTATTTAAGAGAATTTTTTAAAGCACTCTGG
+DRR000035.2 20E09AAXX:1:1:106:201 length=36
IIIIIIIIIIIIIIIIIIIIIIIIIIIIIIIIIIII
@DRR000035.3 20E09AAXX:1:1:105:335 length=36
CTGAACTAAAGGCTGCTTAAGGAACTTGACTGAGAT
+DRR000035.3 20E09AAXX:1:1:105:335 length=36
IIIIIIEIIIIIIIIIIIIIIIIII)II&IIIIIII
@DRR000035.4 20E09AAXX:1:1:104:340 length=36
ATAGAACCGGGGAAAAGGAGAGAAGGGGGTGTGAAA
+DRR000035.4 20E09AAXX:1:1:104:340 length=36
IIIIIIIIIIIII&I)&IIIIIIIIIII'IIII%&I
@DRR000035.5 20E09AAXX:1:1:99:364 length=36
TAAATTTTAATATAAAATATTTAGTCACAAAATAGT
+DRR000035.5 20E09AAXX:1:1:99:364 length=36
IIIIIIIIIIIIIIIIIIIIIIIIIIIIIIIIIIII
@DRR000035.6 20E09AAXX:1:1:118:377 length=36
TCAAGCTGCAGAACAATTTCCTTAAGGGCAGGATCC
+DRR000035.6 20E09AAXX:1:1:118:377 length=36
IIIIIIIIIIIIIIIIIIIIIIIIIIIIIIIIIIII
@DRR000035.7 20E09AAXX:1:1:121:445 length=36
AATCTTACTGAGTTTTGGTAGACTGATAATACAATT
+DRR000035.7 20E09AAXX:1:1:121:445 length=36
IIIIIIIIIIIIIIIIIIIIIIIIIIIIIIIIIIII
@DRR000035.8 20E09AAXX:1:1:99:150 length=36
TTAGTACACCCTTACTCCAATATTTTCTATTAGCAC
+DRR000035.8 20E09AAXX:1:1:99:150 length=36
IIIIIIIIIIIIIIIIIIIIIIIIIIIIIIIIIIII
@DRR000035.9 20E09AAXX:1:1:124:537 length=36
GGAGAACAAGGGGTGGATCGACGTCCTTGGGACAGG
+DRR000035.9 20E09AAXX:1:1:124:537 length=36
II>I%DIIIIII/III0=III1*.II%,I*;I)'I&
@DRR000035.10 20E09AAXX:1:1:122:408 length=36
TATGGGAATCTAAAGACTTAGTTTATCAGTCTCATA
+DRR000035.10 20E09AAXX:1:1:122:408 length=36
IIIIIIIIII=III/1%IIIIII9II%5IIIIIII/
@DRR000035.11 20E09AAXX:1:1:113:114 length=36
TCAAAGATATGTACAGGGTATTAAACAAATACCAAG
+DRR000035.11 20E09AAXX:1:1:113:114 length=36
IIIIIIIIIIIIIIIIIIIIIIIIIIIIIIIIIIII
@DRR000035.12 20E09AAXX:1:1:117:338 length=36
TAATATGTGCTCACTGATTGTTAACTGTAGCTTCAG
+DRR000035.12 20E09AAXX:1:1:117:338 length=36
IIIIIIIIIIIIIIIIIIIIIIIIIIIIIIIIIIII
@DRR000035.13 20E09AAXX:1:1:103:224 length=36
GTGGTACATTATCTCATGCTTCTGCAAATTCGAATA
+DRR000035.13 20E09AAXX:1:1:103:224 length=36
IIIIIIIIIIIIIIIIIIIIIIIIIIIIIIIIIIII
@DRR000035.14 20E09AAXX:1:1:120:236 length=36
GATGGAATCATGGATGCTGCCAACTTTGATCCTTTC
+DRR000035.14 20E09AAXX:1:1:120:236 length=36
IIIIIIIIIIIIIIIIIIIIIIIIIIIIIIIIIIIB
@DRR000035.15 20E09AAXX:1:1:123:252 length=36
CAAGGATCAGAAAGGGTACTTCATATATATGTGGCA
+DRR000035.15 20E09AAXX:1:1:123:252 length=36
IIIIIIIIIIIIIIII>IIIIIIIIIIIIIIIIIII
@DRR000035.16 20E09AAXX:1:1:124:157 length=36
TTTCTGAGTGACCAGACGAAAGAGAAGGAGTAGAAA
+DRR000035.16 20E09AAXX:1:1:124:157 length=36
IIIIIIIIIIIIIIIIIIIIIIIIIIIIIIIIIIII
@DRR000035.18 20E09AAXX:1:1:99:560 length=36
TGAAAACAGGTGACAATTGAAAAACATTATAATATT
+DRR000035.18 20E09AAXX:1:1:99:560 length=36
IIIIIIIIIIIIIIIIIIIIIIIIIIIIIIIIIIII
@DRR000035.19 20E09AAXX:1:1:110:372 length=36
TTTTTAAGACCCTCATCAATAGATGGAGACATACAG
+DRR000035.19 20E09AAXX:1:1:110:372 length=36
IIIIIIIIIIIIIIIIIIIIIIIIIIIIIIIIIIII
@DRR000035.20 20E09AAXX:1:1:121:563 length=36
AATTGTAAAACCTAATCAGAAGTCCATTTTTCCTTG
+DRR000035.20 20E09AAXX:1:1:121:563 length=36
IIIIIIIIIIIIIIIIIIIIIIIIIIIIIIIIIIII
@DRR000035.21 20E09AAXX:1:1:93:360 length=36
TGATCATTTAATATATTCATATTACCAAGACTATTA
+DRR000035.21 20E09AAXX:1:1:93:360 length=36
IIIIIIIIIIIIIIIIIIIIIIIIIIIIIIIIIIII
@DRR000035.22 20E09AAXX:1:1:119:231 length=36
AATTTTAAATTAAATCAATGATCTTCAAGTATTTGC
+DRR000035.22 20E09AAXX:1:1:119:231 length=36
IIIIIIIIIIIIIIIIIIIIIIIIIIIIIIIIIIII
@DRR000035.23 20E09AAXX:1:1:124:241 length=36
GTCTCTCAGGCCATCTCCCCGGTTGTTGTGCACAGC
+DRR000035.23 20E09AAXX:1:1:124:241 length=36
IIIIIIIIIIIIIIIIIIIIIIIIIIIIIIIIIIII
@DRR000035.24 20E09AAXX:1:1:103:482 length=36
CCATGGGATGCAGAGGAAGGAATAATAGACCTTTTT
+DRR000035.24 20E09AAXX:1:1:103:482 length=36
IIIIIIIIIIIIIIIIIIIIIIIIIIIIIIIIIIII
@DRR000035.25 20E09AAXX:1:1:97:221 length=36
TCTTCAATCTCTTGCACTCAAAGCTTGTTAAGATAG
+DRR000035.25 20E09AAXX:1:1:97:221 length=36
IIIIIIIIIIIIIIIIIIIIIIIIIIIIIIIIIIII
@DRR000035.26 20E09AAXX:1:1:105:394 length=36
TGCCGGTGTAGGAAAAGGAAGGACGATAGCAGGAAT
+DRR000035.26 20E09AAXX:1:1:105:394 length=36
IIIIIIIIIIIIIIIIIIIIIIIIIIIIIIIIIIII
