# Supplementary material for: Matataki: an ultrafast mRNA quantification method for large-scale reanalysis of RNA-Seq data
Source: BMC Bioinformatics. 2018 Jul 16;19:266. doi: 10.1186/s12859-018-2279-y (PMC6048772; doi:10.1186/s12859-018-2279-y)
Supplement: Supplementary file 2 — Source code of Matataki. (GZ 7760 kb) [file 12859_2018_2279_MOESM2_ESM.gz › matataki-0.0.2/libs/CppFasta/README.md]

CppFasta [![Build Status](https://travis-ci.org/informationsea/CppFasta.svg?branch=master)](https://travis-ci.org/informationsea/CppFasta)
========

FASTA and FASTQ File Parser for C++

Warning
-------

API is not stable.

Copyright
---------

Copyright (C) 2015 OKAMURA, Yasunobu

License
-------

GNU General Public License version 3 or later
