# Supplementary material for: Matataki: an ultrafast mRNA quantification method for large-scale reanalysis of RNA-Seq data
Source: BMC Bioinformatics. 2018 Jul 16;19:266. doi: 10.1186/s12859-018-2279-y (PMC6048772; doi:10.1186/s12859-018-2279-y)
Supplement: Supplementary file 2 — Source code of Matataki. (GZ 7760 kb) [file 12859_2018_2279_MOESM2_ESM.gz › matataki-0.0.2/libs/CppFasta/src/Makefile.am]

AM_LDFLAGS = -no-undefined
AM_CPPFLAGS = -Wall -Wextra

lib_LTLIBRARIES = libcppfasta.la
libcppfasta_la_SOURCES = cppfasta.cpp filereader.cpp filewriter.cpp
libcppfasta_la_LIBADD = -lz -lbz2

libcppfasta_la_includedir = $(includedir)/cppfasta
libcppfasta_la_include_HEADERS = \
	cppfasta.hpp filereader.hpp filewriter.hpp cppfasta2.hpp
