# Supplementary material for: Matataki: an ultrafast mRNA quantification method for large-scale reanalysis of RNA-Seq data
Source: BMC Bioinformatics. 2018 Jul 16;19:266. doi: 10.1186/s12859-018-2279-y (PMC6048772; doi:10.1186/s12859-018-2279-y)
Supplement: Supplementary file 2 — Source code of Matataki. (GZ 7760 kb) [file 12859_2018_2279_MOESM2_ESM.gz › matataki-0.0.2/libs/CppFasta/src/config.h.in]

/* src/config.h.in.  Generated from configure.ac by autoheader.  */

/* Define to 1 if you have the <arpa/inet.h> header file. */
#undef HAVE_ARPA_INET_H

/* Define to 1 if you have the `bzero' function. */
#undef HAVE_BZERO

/* Define to 1 if you have the declaration of `strerror_r', and to 0 if you
   don't. */
#undef HAVE_DECL_STRERROR_R

/* Define to 1 if you have the <dlfcn.h> header file. */
#undef HAVE_DLFCN_H

/* Define to 1 if you have the `dup2' function. */
#undef HAVE_DUP2

/* Define to 1 if you have the `fchdir' function. */
#undef HAVE_FCHDIR

/* Define to 1 if you have the <fcntl.h> header file. */
#undef HAVE_FCNTL_H

/* Define to 1 if you have the <float.h> header file. */
#undef HAVE_FLOAT_H

/* Define to 1 if you have the `fork' function. */
#undef HAVE_FORK

/* Define to 1 if you have the `getcwd' function. */
#undef HAVE_GETCWD

/* Define to 1 if you have the `getpagesize' function. */
#undef HAVE_GETPAGESIZE

/* Define to 1 if you have the `gettimeofday' function. */
#undef HAVE_GETTIMEOFDAY

/* Define to 1 if you have the <inttypes.h> header file. */
#undef HAVE_INTTYPES_H

/* Define to 1 if you have the `bz2' library (-lbz2). */
#undef HAVE_LIBBZ2

/* Define to 1 if you have the `pthread' library (-lpthread). */
#undef HAVE_LIBPTHREAD

/* Define to 1 if you have the `z' library (-lz). */
#undef HAVE_LIBZ

/* Define to 1 if you have the <limits.h> header file. */
#undef HAVE_LIMITS_H

/* Define to 1 if your system has a GNU libc compatible `malloc' function, and
   to 0 otherwise. */
#undef HAVE_MALLOC

/* Define to 1 if you have the <memory.h> header file. */
#undef HAVE_MEMORY_H

/* Define to 1 if you have the `memset' function. */
#undef HAVE_MEMSET

/* Define to 1 if you have the `mkdir' function. */
#undef HAVE_MKDIR

/* Define to 1 if you have a working `mmap' system call. */
#undef HAVE_MMAP

/* Define to 1 if you have the `munmap' function. */
#undef HAVE_MUNMAP

/* Define to 1 if you have the <netdb.h> header file. */
#undef HAVE_NETDB_H

/* Define to 1 if the system has the type `ptrdiff_t'. */
#undef HAVE_PTRDIFF_T

/* Define to 1 if you have the `regcomp' function. */
#undef HAVE_REGCOMP

/* Define to 1 if you have the `rmdir' function. */
#undef HAVE_RMDIR

/* Define to 1 if you have the `socket' function. */
#undef HAVE_SOCKET

/* Define to 1 if you have the <stdbool.h> header file. */
#undef HAVE_STDBOOL_H

/* Define to 1 if you have the <stddef.h> header file. */
#undef HAVE_STDDEF_H

/* Define to 1 if you have the <stdint.h> header file. */
#undef HAVE_STDINT_H

/* Define to 1 if you have the <stdlib.h> header file. */
#undef HAVE_STDLIB_H

/* Define to 1 if you have the `strcasecmp' function. */
#undef HAVE_STRCASECMP

/* Define to 1 if you have the `strchr' function. */
#undef HAVE_STRCHR

/* Define to 1 if you have the `strdup' function. */
#undef HAVE_STRDUP

/* Define to 1 if you have the `strerror' function. */
#undef HAVE_STRERROR

/* Define to 1 if you have the `strerror_r' function. */
#undef HAVE_STRERROR_R

/* Define to 1 if you have the <strings.h> header file. */
#undef HAVE_STRINGS_H

/* Define to 1 if you have the <string.h> header file. */
#undef HAVE_STRING_H

/* Define to 1 if you have the `strrchr' function. */
#undef HAVE_STRRCHR

/* Define to 1 if you have the `strstr' function. */
#undef HAVE_STRSTR

/* Define to 1 if you have the `strtol' function. */
#undef HAVE_STRTOL

/* Define to 1 if you have the `strtoull' function. */
#undef HAVE_STRTOULL

/* Define to 1 if you have the <sys/param.h> header file. */
#undef HAVE_SYS_PARAM_H

/* Define to 1 if you have the <sys/stat.h> header file. */
#undef HAVE_SYS_STAT_H

/* Define to 1 if you have the <sys/timeb.h> header file. */
#undef HAVE_SYS_TIMEB_H

/* Define to 1 if you have the <sys/time.h> header file. */
#undef HAVE_SYS_TIME_H

/* Define to 1 if you have the <sys/types.h> header file. */
#undef HAVE_SYS_TYPES_H

/* Define to 1 if you have the <unistd.h> header file. */
#undef HAVE_UNISTD_H

/* Define to 1 if you have the `vfork' function. */
#undef HAVE_VFORK

/* Define to 1 if you have the <vfork.h> header file. */
#undef HAVE_VFORK_H

/* Define to 1 if you have the <wchar.h> header file. */
#undef HAVE_WCHAR_H

/* Define to 1 if you have the <wctype.h> header file. */
#undef HAVE_WCTYPE_H

/* Define to 1 if `fork' works. */
#undef HAVE_WORKING_FORK

/* Define to 1 if `vfork' works. */
#undef HAVE_WORKING_VFORK

/* Define to the sub-directory in which libtool stores uninstalled libraries.
   */
#undef LT_OBJDIR

/* Name of package */
#undef PACKAGE

/* Define to the address where bug reports for this package should be sent. */
#undef PACKAGE_BUGREPORT

/* Define to the full name of this package. */
#undef PACKAGE_NAME

/* Define to the full name and version of this package. */
#undef PACKAGE_STRING

/* Define to the one symbol short name of this package. */
#undef PACKAGE_TARNAME

/* Define to the home page for this package. */
#undef PACKAGE_URL

/* Define to the version of this package. */
#undef PACKAGE_VERSION

/* Define to 1 if you have the ANSI C header files. */
#undef STDC_HEADERS

/* Define to 1 if strerror_r returns char *. */
#undef STRERROR_R_CHAR_P

/* Version number of package */
#undef VERSION

/* Define to `__inline__' or `__inline' if that's what the C compiler
   calls it, or to nothing if 'inline' is not supported under any name.  */
#ifndef __cplusplus
#undef inline
#endif

/* Define to rpl_malloc if the replacement function should be used. */
#undef malloc

/* Define to `int' if <sys/types.h> does not define. */
#undef pid_t

/* Define to `unsigned int' if <sys/types.h> does not define. */
#undef size_t

/* Define as `fork' if `vfork' does not work. */
#undef vfork
