# Supplementary material for: Matataki: an ultrafast mRNA quantification method for large-scale reanalysis of RNA-Seq data
Source: BMC Bioinformatics. 2018 Jul 16;19:266. doi: 10.1186/s12859-018-2279-y (PMC6048772; doi:10.1186/s12859-018-2279-y)
Supplement: Supplementary file 2 — Source code of Matataki. (GZ 7760 kb) [file 12859_2018_2279_MOESM2_ESM.gz › matataki-0.0.2/libs/CppFasta/src/filewriter.hpp]

#ifndef FILEWRITER_H
#define FILEWRITER_H

#include <cstdio>
#include <string>
#include <zlib.h>
#include <bzlib.h>

namespace cppfasta {

    class BasicWriter
    {
    public:
        BasicWriter() {};
        virtual ~BasicWriter(){};

        virtual bool open(const char *filepath) = 0;
        virtual bool write(const void* data, size_t length) = 0;
        virtual bool write(const char *str);
        virtual bool write(const std::string &str);
        virtual bool printf(const char *format, ...);
    };

    class FileWriter : public BasicWriter
    {
    public:
        FileWriter() : m_file(0) {};
        FileWriter(std::FILE *file) : m_file(file) {}
        virtual ~FileWriter();

        virtual bool open(const char *filepath);
        virtual bool write(const void* data, size_t length);
    private:
        std::FILE *m_file;
    };

    class GzipWriter : public BasicWriter
    {
    public:
        GzipWriter() : m_file(0) {};
        virtual ~GzipWriter();
        virtual bool open(const char *filepath);
        virtual bool write(const void* data, size_t length);
    private:
        gzFile m_file;
    };

    class Bzip2Writer : public BasicWriter
    {
    public:
        Bzip2Writer() : m_file(0) {};
        virtual ~Bzip2Writer();
        virtual bool open(const char *filepath);
        virtual bool write(const void* data, size_t length);
    private:
        BZFILE* m_file;
    };

    BasicWriter *openFileForWrite(const char *filepath);
}

#endif /* FILEWRITER_H */
