# Supplementary material for: Matataki: an ultrafast mRNA quantification method for large-scale reanalysis of RNA-Seq data
Source: BMC Bioinformatics. 2018 Jul 16;19:266. doi: 10.1186/s12859-018-2279-y (PMC6048772; doi:10.1186/s12859-018-2279-y)
Supplement: Supplementary file 2 — Source code of Matataki. (GZ 7760 kb) [file 12859_2018_2279_MOESM2_ESM.gz › matataki-0.0.2/libs/kyotocabinet/README]

================================================================
 Kyoto Cabinet: a straightforward implementation of DBM
 Copyright (C) 2009-2011 FAL Labs
================================================================


Please read the following documents with a WWW browser.
How to install Kyoto Cabinet is explained in the specification.

  README         - this file
  COPYING        - license (GPLv3)
  FOSSEXCEPTION  - license exception for FOSS
  LINKEXCEPTION  - license exception for specific libraries
  ChangeLog      - history of enhancement
  doc/index.html - index of documents


Contents of the directory tree is below.

  ./             - sources of Kyoto Cabinet
  ./doc/         - manuals and specifications
  ./man/         - manuals for nroff
  ./example/     - sample code for tutorial
  ./lab/         - for test and experiment


Kyoto Cabinet is released under the terms of the GNU General Public
License version 3.  See the file `COPYING' for details.

Kyoto Cabinet was written by FAL Labs.  You can contact the author
by e-mail to `info@fallabs.com'.


Thanks.


== END OF FILE ==
