# Supplementary material for: Matataki: an ultrafast mRNA quantification method for large-scale reanalysis of RNA-Seq data
Source: BMC Bioinformatics. 2018 Jul 16;19:266. doi: 10.1186/s12859-018-2279-y (PMC6048772; doi:10.1186/s12859-018-2279-y)
Supplement: Supplementary file 2 — Source code of Matataki. (GZ 7760 kb) [file 12859_2018_2279_MOESM2_ESM.gz › matataki-0.0.2/libs/kyotocabinet/kccompare.cc]

/*************************************************************************************************
 * Comparator functions
 *                                                               Copyright (C) 2009-2012 FAL Labs
 * This file is part of Kyoto Cabinet.
 * This program is free software: you can redistribute it and/or modify it under the terms of
 * the GNU General Public License as published by the Free Software Foundation, either version
 * 3 of the License, or any later version.
 * This program is distributed in the hope that it will be useful, but WITHOUT ANY WARRANTY;
 * without even the implied warranty of MERCHANTABILITY or FITNESS FOR A PARTICULAR PURPOSE.
 * See the GNU General Public License for more details.
 * You should have received a copy of the GNU General Public License along with this program.
 * If not, see <http://www.gnu.org/licenses/>.
 *************************************************************************************************/


#include "kccompare.h"
#include "myconf.h"

namespace kyotocabinet {                 // common namespace


/**
 * Prepared pointer of the comparator in the lexical order.
 */
LexicalComparator lexicalfunc;
LexicalComparator* const LEXICALCOMP = &lexicalfunc;


/**
 * Prepared pointer of the comparator in the lexical descending order.
 */
LexicalDescendingComparator lexicaldescfunc;
LexicalDescendingComparator* const LEXICALDESCCOMP = &lexicaldescfunc;


/**
 * Prepared pointer of the comparator in the decimal order.
 */
DecimalComparator decimalfunc;
DecimalComparator* const DECIMALCOMP = &decimalfunc;


/**
 * Prepared pointer of the comparator in the decimal descending order.
 */
DecimalDescendingComparator decimaldescfunc;
DecimalDescendingComparator* const DECIMALDESCCOMP = &decimaldescfunc;


}                                        // common namespace

// END OF FILE
