# Supplementary material for: Matataki: an ultrafast mRNA quantification method for large-scale reanalysis of RNA-Seq data
Source: BMC Bioinformatics. 2018 Jul 16;19:266. doi: 10.1186/s12859-018-2279-y (PMC6048772; doi:10.1186/s12859-018-2279-y)
Supplement: Supplementary file 3 — Table S1. Numbers of indexed k-mer for each transcript. Table S2. List of paralogous genes and number of indexed k-mers. Table S3. List of enriched biological process GO terms in uncovered genes. Table S4. List of enriched molecular function GO terms in uncovered genes. Table S5: Details of the uncovered genes in GENCODE transcripts. (XLSX 3579 kb) [file 12859_2018_2279_MOESM3_ESM.xlsx]

## Sheet: Table S1 - Index Coverage
GeneID	RefSeqID	Length	# of covered base	# of indexed k-mers	# of found fragment
1	gi|161377438|ref|NM_130786.3| Homo sapiens alpha-1-B glycoprotein (A1BG), mRNA	1766	1766	3470	1735
2	gi|66932946|ref|NM_000014.4| Homo sapiens alpha-2-macroglobulin (A2M), mRNA	4678	4543	8610	4305
3	gi|339276008|ref|NR_040112.1| Homo sapiens alpha-2-macroglobulin pseudogene 1 (A2MP1), non-coding RNA	1201	1201	2340	1170
9	gi|574957210|ref|NM_001160179.2| Homo sapiens N-acetyltransferase 1 (arylamine N-acetyltransferase) (NAT1), transcript variant 9, mRNA	2025	1666	3208	1604
9	gi|634743278|ref|NM_001160170.3| Homo sapiens N-acetyltransferase 1 (arylamine N-acetyltransferase) (NAT1), transcript variant 1, mRNA	2355	1666	3208	1604
9	gi|634743279|ref|NM_001160171.3| Homo sapiens N-acetyltransferase 1 (arylamine N-acetyltransferase) (NAT1), transcript variant 2, mRNA	2205	1666	3208	1604
9	gi|634743280|ref|NM_001160172.3| Homo sapiens N-acetyltransferase 1 (arylamine N-acetyltransferase) (NAT1), transcript variant 3, mRNA	2126	1666	3208	1604
9	gi|634743281|ref|NM_001160173.3| Homo sapiens N-acetyltransferase 1 (arylamine N-acetyltransferase) (NAT1), transcript variant 4, mRNA	1971	1666	3208	1604
9	gi|634743283|ref|NM_000662.7| Homo sapiens N-acetyltransferase 1 (arylamine N-acetyltransferase) (NAT1), transcript variant 5, mRNA	1821	1666	3208	1604
9	gi|634743282|ref|NM_001160175.3| Homo sapiens N-acetyltransferase 1 (arylamine N-acetyltransferase) (NAT1), transcript variant 7, mRNA	2089	1666	3208	1604
9	gi|634743284|ref|NM_001160176.3| Homo sapiens N-acetyltransferase 1 (arylamine N-acetyltransferase) (NAT1), transcript variant 8, mRNA	1939	1666	3208	1604
9	gi|634743285|ref|NM_001291962.1| Homo sapiens N-acetyltransferase 1 (arylamine N-acetyltransferase) (NAT1), transcript variant 10, mRNA	2143	1666	3208	1604
9	gi|574957115|ref|NM_001160174.2| Homo sapiens N-acetyltransferase 1 (arylamine N-acetyltransferase) (NAT1), transcript variant 6, mRNA	2038	1666	3208	1604
10	gi|116295259|ref|NM_000015.2| Homo sapiens N-acetyltransferase 2 (arylamine N-acetyltransferase) (NAT2), mRNA	1317	1317	2510	1255
12	gi|73858562|ref|NM_001085.4| Homo sapiens serpin peptidase inhibitor, clade A (alpha-1 antiproteinase, antitrypsin), member 3 (SERPINA3), mRNA	1629	1615	3168	1584
13	gi|68299766|ref|NM_001086.2| Homo sapiens arylacetamide deacetylase (AADAC), mRNA	1725	1631	3162	1581
14	gi|700584727|ref|NM_001087.4| Homo sapiens angio-associated, migratory cell protein (AAMP), transcript variant 2, mRNA	1842	1842	3566	1783
14	gi|700584699|ref|NM_001302545.1| Homo sapiens angio-associated, migratory cell protein (AAMP), transcript variant 1, mRNA	1845	1845	3566	1783
15	gi|262231743|ref|NM_001166579.1| Homo sapiens aralkylamine N-acetyltransferase (AANAT), transcript variant 1, mRNA	1935	853	1586	793
15	gi|584458485|ref|NR_110548.1| Homo sapiens aralkylamine N-acetyltransferase (AANAT), transcript variant 3, non-coding RNA	1087	855	1586	793
15	gi|262231742|ref|NM_001088.2| Homo sapiens aralkylamine N-acetyltransferase (AANAT), transcript variant 2, mRNA	1048	853	1586	793
16	gi|109148541|ref|NM_001605.2| Homo sapiens alanyl-tRNA synthetase (AARS), mRNA	3344	3344	6626	3313
18	gi|188536077|ref|NM_020686.5| Homo sapiens 4-aminobutyrate aminotransferase (ABAT), transcript variant 1, mRNA	4814	4689	9316	4658
18	gi|188536078|ref|NM_000663.4| Homo sapiens 4-aminobutyrate aminotransferase (ABAT), transcript variant 2, mRNA	5586	4689	9316	4658
18	gi|188536079|ref|NM_001127448.1| Homo sapiens 4-aminobutyrate aminotransferase (ABAT), transcript variant 3, mRNA	4908	4689	9316	4658
19	gi|315013575|ref|NM_005502.3| Homo sapiens ATP-binding cassette, sub-family A (ABC1), member 1 (ABCA1), mRNA	10515	10182	20178	10089
19	gi|530390667|ref|XM_005251773.1| PREDICTED: Homo sapiens ATP-binding cassette, sub-family A (ABC1), member 1 (ABCA1), transcript variant X4, mRNA	10418	10182	20178	10089
19	gi|530390673|ref|XM_005251776.1| PREDICTED: Homo sapiens ATP-binding cassette, sub-family A (ABC1), member 1 (ABCA1), transcript variant X5, mRNA	10258	10181	20178	10089
20	gi|150417979|ref|NM_212533.2| Homo sapiens ATP-binding cassette, sub-family A (ABC1), member 2 (ABCA2), transcript variant 2, mRNA	8163	7958	15854	7927
20	gi|150417982|ref|NM_001606.4| Homo sapiens ATP-binding cassette, sub-family A (ABC1), member 2 (ABCA2), transcript variant 1, mRNA	8171	7958	15854	7927
21	gi|116734709|ref|NM_001089.2| Homo sapiens ATP-binding cassette, sub-family A (ABC1), member 3 (ABCA3), mRNA	6623	6621	12988	6494
22	gi|411147364|ref|NM_001271697.1| Homo sapiens ATP-binding cassette, sub-family B (MDR/TAP), member 7 (ABCB7), transcript variant 3, mRNA	2405	2329	4474	2237
22	gi|411147361|ref|NM_004299.4| Homo sapiens ATP-binding cassette, sub-family B (MDR/TAP), member 7 (ABCB7), transcript variant 1, mRNA	2528	2330	4474	2237
22	gi|411147362|ref|NM_001271696.1| Homo sapiens ATP-binding cassette, sub-family B (MDR/TAP), member 7 (ABCB7), transcript variant 2, mRNA	2525	2330	4474	2237
22	gi|411147366|ref|NM_001271698.1| Homo sapiens ATP-binding cassette, sub-family B (MDR/TAP), member 7 (ABCB7), transcript variant 4, mRNA	2447	2328	4474	2237
22	gi|411147368|ref|NM_001271699.1| Homo sapiens ATP-binding cassette, sub-family B (MDR/TAP), member 7 (ABCB7), transcript variant 5, mRNA	2408	2329	4474	2237
23	gi|69354670|ref|NM_001025091.1| Homo sapiens ATP-binding cassette, sub-family F (GCN20), member 1 (ABCF1), transcript variant 1, mRNA	3474	3363	6602	3301
23	gi|69354731|ref|NM_001090.2| Homo sapiens ATP-binding cassette, sub-family F (GCN20), member 1 (ABCF1), transcript variant 2, mRNA	3360	3360	6602	3301
24	gi|105990540|ref|NM_000350.2| Homo sapiens ATP-binding cassette, sub-family A (ABC1), member 4 (ABCA4), mRNA	7326	7326	14590	7295
25	gi|671696012|ref|NM_005157.5| Homo sapiens ABL proto-oncogene 1, non-receptor tyrosine kinase (ABL1), transcript variant a, mRNA	5596	5307	10552	5276
25	gi|62362411|ref|NM_007313.2| Homo sapiens ABL proto-oncogene 1, non-receptor tyrosine kinase (ABL1), transcript variant b, mRNA	5881	5307	10552	5276
26	gi|440918689|ref|NM_001091.3| Homo sapiens amine oxidase, copper containing 1 (AOC1), transcript variant 2, mRNA	2446	2446	4774	2387
26	gi|440918690|ref|NM_001272072.1| Homo sapiens amine oxidase, copper containing 1 (AOC1), transcript variant 1, mRNA	2503	2449	4774	2387
27	gi|269847767|ref|NM_005158.4| Homo sapiens ABL proto-oncogene 2, non-receptor tyrosine kinase (ABL2), transcript variant c, mRNA	11957	1432	2802	1401
27	gi|269847772|ref|NM_001136000.2| Homo sapiens ABL proto-oncogene 2, non-receptor tyrosine kinase (ABL2), transcript variant d, mRNA	11648	1432	2802	1401
27	gi|269847775|ref|NM_001168236.1| Homo sapiens ABL proto-oncogene 2, non-receptor tyrosine kinase (ABL2), transcript variant f, mRNA	12181	1432	2802	1401
27	gi|269847780|ref|NM_001168237.1| Homo sapiens ABL proto-oncogene 2, non-receptor tyrosine kinase (ABL2), transcript variant g, mRNA	11935	1432	2802	1401
27	gi|269847785|ref|NM_001168238.1| Homo sapiens ABL proto-oncogene 2, non-receptor tyrosine kinase (ABL2), transcript variant h, mRNA	11872	1432	2802	1401
27	gi|269847792|ref|NM_001168239.1| Homo sapiens ABL proto-oncogene 2, non-receptor tyrosine kinase (ABL2), transcript variant i, mRNA	11585	1432	2802	1401
27	gi|209862777|ref|NM_001136001.1| Homo sapiens ABL proto-oncogene 2, non-receptor tyrosine kinase (ABL2), transcript variant e, mRNA	2140	1432	2802	1401
27	gi|209862798|ref|NM_007314.3| Homo sapiens ABL proto-oncogene 2, non-receptor tyrosine kinase (ABL2), transcript variant b, mRNA	12244	1432	2802	1401
27	gi|530364561|ref|XM_005245088.1| PREDICTED: Homo sapiens ABL proto-oncogene 2, non-receptor tyrosine kinase (ABL2), transcript variant X1, mRNA	11859	1432	2802	1401
28	gi|58331215|ref|NM_020469.2| Homo sapiens ABO blood group (transferase A, alpha 1-3-N-acetylgalactosaminyltransferase; transferase B, alpha 1-3-galactosyltransferase) (ABO), mRNA	1580	1580	3010	1549
29	gi|378824461|ref|NM_001092.4| Homo sapiens active BCR-related (ABR), transcript variant 2, mRNA	5069	3359	6656	3328
29	gi|378824462|ref|NM_001159746.2| Homo sapiens active BCR-related (ABR), transcript variant 3, mRNA	5610	3359	6656	3328
29	gi|531034786|ref|NM_021962.4| Homo sapiens active BCR-related (ABR), transcript variant 1, mRNA	5395	3359	6656	3328
29	gi|531034787|ref|NM_001256847.2| Homo sapiens active BCR-related (ABR), transcript variant 4, mRNA	3601	3359	6656	3328
29	gi|531034788|ref|NM_001282149.1| Homo sapiens active BCR-related (ABR), transcript variant 5, mRNA	4781	3359	6656	3328
30	gi|194353980|ref|NR_024024.1| Homo sapiens acetyl-CoA acyltransferase 1 (ACAA1), transcript variant 3, non-coding RNA	1965	1382	2578	1289
30	gi|194353977|ref|NM_001607.3| Homo sapiens acetyl-CoA acyltransferase 1 (ACAA1), transcript variant 1, mRNA	1840	1382	2578	1289
30	gi|194353978|ref|NM_001130410.1| Homo sapiens acetyl-CoA acyltransferase 1 (ACAA1), transcript variant 2, mRNA	1561	1380	2578	1289
30	gi|578806021|ref|XM_006713122.1| PREDICTED: Homo sapiens acetyl-CoA acyltransferase 1 (ACAA1), transcript variant X1, mRNA	1519	1380	2578	1289
31	gi|38679970|ref|NM_198837.1| Homo sapiens acetyl-CoA carboxylase alpha (ACACA), transcript variant 4, mRNA	9655	9124	18124	9062
31	gi|38679973|ref|NM_198838.1| Homo sapiens acetyl-CoA carboxylase alpha (ACACA), transcript variant 5, mRNA	9766	9124	18124	9062
31	gi|631790824|ref|NM_198839.2| Homo sapiens acetyl-CoA carboxylase alpha (ACACA), transcript variant 2, mRNA	10691	9124	18124	9062
31	gi|631790825|ref|NM_198834.2| Homo sapiens acetyl-CoA carboxylase alpha (ACACA), transcript variant 1, mRNA	10017	9124	18124	9062
31	gi|631790826|ref|NM_198836.2| Homo sapiens acetyl-CoA carboxylase alpha (ACACA), transcript variant 3, mRNA	9585	9124	18124	9062
31	gi|578830805|ref|XM_006721853.1| PREDICTED: Homo sapiens acetyl-CoA carboxylase alpha (ACACA), transcript variant X1, mRNA	9975	9117	18124	9062
31	gi|578840343|ref|XM_006725320.1| PREDICTED: Homo sapiens acetyl-CoA carboxylase alpha (ACACA), transcript variant X5, mRNA	9414	9117	18124	9062
32	gi|134142061|ref|NM_001093.3| Homo sapiens acetyl-CoA carboxylase beta (ACACB), mRNA	9260	9260	18346	9173
33	gi|188497706|ref|NM_001608.3| Homo sapiens acyl-CoA dehydrogenase, long chain (ACADL), mRNA	2565	2510	4958	2479
34	gi|554506551|ref|NM_000016.5| Homo sapiens acyl-CoA dehydrogenase, C-4 to C-12 straight chain (ACADM), transcript variant 1, mRNA	2623	2354	4522	2261
34	gi|554506552|ref|NM_001127328.2| Homo sapiens acyl-CoA dehydrogenase, C-4 to C-12 straight chain (ACADM), transcript variant 3, mRNA	2635	2354	4522	2261
34	gi|554506553|ref|NM_001286042.1| Homo sapiens acyl-CoA dehydrogenase, C-4 to C-12 straight chain (ACADM), transcript variant 4, mRNA	2535	2353	4522	2261
34	gi|554506555|ref|NM_001286043.1| Homo sapiens acyl-CoA dehydrogenase, C-4 to C-12 straight chain (ACADM), transcript variant 5, mRNA	2722	2354	4522	2261
34	gi|554506557|ref|NM_001286044.1| Homo sapiens acyl-CoA dehydrogenase, C-4 to C-12 straight chain (ACADM), transcript variant 6, mRNA	2353	2353	4522	2261
35	gi|700674277|ref|NM_000017.3| Homo sapiens acyl-CoA dehydrogenase, C-2 to C-3 short chain (ACADS), transcript variant 1, mRNA	1964	1816	3508	1754
35	gi|700674278|ref|NM_001302554.1| Homo sapiens acyl-CoA dehydrogenase, C-2 to C-3 short chain (ACADS), transcript variant 2, mRNA	1952	1816	3508	1754
36	gi|96361828|ref|NM_001609.3| Homo sapiens acyl-CoA dehydrogenase, short/branched chain (ACADSB), mRNA	5941	5940	11508	5754
37	gi|394025722|ref|NM_001270447.1| Homo sapiens acyl-CoA dehydrogenase, very long chain (ACADVL), transcript variant 3, mRNA	2232	2017	3910	1955
37	gi|394025720|ref|NM_000018.3| Homo sapiens acyl-CoA dehydrogenase, very long chain (ACADVL), transcript variant 1, mRNA	2296	2017	3910	1955
37	gi|394025721|ref|NM_001033859.2| Homo sapiens acyl-CoA dehydrogenase, very long chain (ACADVL), transcript variant 2, mRNA	2230	2016	3910	1955
37	gi|394025724|ref|NM_001270448.1| Homo sapiens acyl-CoA dehydrogenase, very long chain (ACADVL), transcript variant 4, mRNA	2371	2017	3910	1955
38	gi|223890189|ref|NM_000019.3| Homo sapiens acetyl-CoA acetyltransferase 1 (ACAT1), mRNA	2149	2149	4236	2118
39	gi|148539871|ref|NM_005891.2| Homo sapiens acetyl-CoA acetyltransferase 2 (ACAT2), transcript variant 1, mRNA	1567	1141	2096	1048
40	gi|34452694|ref|NM_183377.1| Homo sapiens acid sensing (proton gated) ion channel 2 (ASIC2), transcript variant MDEG2, mRNA	3470	1884	3706	1853
40	gi|34452696|ref|NM_001094.4| Homo sapiens acid sensing (proton gated) ion channel 2 (ASIC2), transcript variant MDEG1, mRNA	2747	1884	3706	1853
41	gi|378744191|ref|NR_046389.1| Homo sapiens acid sensing (proton gated) ion channel 1 (ASIC1), transcript variant 4, non-coding RNA	3955	3020	5922	2961
41	gi|378744187|ref|NM_001095.3| Homo sapiens acid sensing (proton gated) ion channel 1 (ASIC1), transcript variant 2, mRNA	3873	3020	5922	2961
41	gi|378744188|ref|NM_020039.3| Homo sapiens acid sensing (proton gated) ion channel 1 (ASIC1), transcript variant 1, mRNA	4011	3025	5922	2961
41	gi|378744189|ref|NM_001256830.1| Homo sapiens acid sensing (proton gated) ion channel 1 (ASIC1), transcript variant 3, mRNA	3679	3020	5922	2961
43	gi|705044612|ref|NM_000665.4| Homo sapiens acetylcholinesterase (Yt blood group) (ACHE), transcript variant E4-E6, mRNA	2275	1482	2840	1420
43	gi|540344530|ref|NM_001282449.1| Homo sapiens acetylcholinesterase (Yt blood group) (ACHE), transcript variant 3, mRNA	2012	1479	2840	1420
43	gi|88999566|ref|NM_015831.2| Homo sapiens acetylcholinesterase (Yt blood group) (ACHE), transcript variant E4-E5, mRNA	2978	1482	2840	1420
43	gi|705044510|ref|NM_001302622.1| Homo sapiens acetylcholinesterase (Yt blood group) (ACHE), transcript variant 5, mRNA	2174	1482	2840	1420
43	gi|705044463|ref|NM_001302621.1| Homo sapiens acetylcholinesterase (Yt blood group) (ACHE), transcript variant 4, mRNA	2299	1482	2840	1420
47	gi|38569420|ref|NM_001096.2| Homo sapiens ATP citrate lyase (ACLY), transcript variant 1, mRNA	4450	4189	8254	4127
47	gi|38569422|ref|NM_198830.1| Homo sapiens ATP citrate lyase (ACLY), transcript variant 2, mRNA	4420	4185	8254	4127
47	gi|530412285|ref|XM_005257395.1| PREDICTED: Homo sapiens ATP citrate lyase (ACLY), transcript variant X1, mRNA	4412	4189	8254	4127
48	gi|507834062|ref|NM_001278352.1| Homo sapiens aconitase 1, soluble (ACO1), transcript variant 1, mRNA	3633	3493	6862	3431
48	gi|166158926|ref|NM_002197.2| Homo sapiens aconitase 1, soluble (ACO1), transcript variant 2, mRNA	3561	3492	6862	3431
48	gi|530389932|ref|XM_005251476.1| PREDICTED: Homo sapiens aconitase 1, soluble (ACO1), transcript variant X1, mRNA	3560	3493	6862	3431
49	gi|148613877|ref|NM_001097.2| Homo sapiens acrosin (ACR), mRNA	1384	1384	2706	1353
50	gi|46411160|ref|NM_001098.2| Homo sapiens aconitase 2, mitochondrial (ACO2), mRNA	2744	2025	3740	1870
51	gi|297206871|ref|NM_007292.5| Homo sapiens acyl-CoA oxidase 1, palmitoyl (ACOX1), transcript variant 2, mRNA	7585	7176	13750	6875
51	gi|297206872|ref|NM_004035.6| Homo sapiens acyl-CoA oxidase 1, palmitoyl (ACOX1), transcript variant 1, mRNA	7585	7176	13750	6875
51	gi|297206873|ref|NM_001185039.1| Homo sapiens acyl-CoA oxidase 1, palmitoyl (ACOX1), transcript variant 3, mRNA	7759	7177	13750	6875
52	gi|197102752|ref|NM_004300.3| Homo sapiens acid phosphatase 1, soluble (ACP1), transcript variant 3, mRNA	1568	216	370	185
52	gi|197102773|ref|NM_007099.3| Homo sapiens acid phosphatase 1, soluble (ACP1), transcript variant 2, mRNA	1568	216	370	185
52	gi|197102727|ref|NM_001040649.2| Homo sapiens acid phosphatase 1, soluble (ACP1), transcript variant 4, mRNA	658	216	370	185
52	gi|197102794|ref|NR_024080.1| Homo sapiens acid phosphatase 1, soluble (ACP1), transcript variant 1, non-coding RNA	1597	216	370	185
53	gi|699964213|ref|NM_001610.3| Homo sapiens acid phosphatase 2, lysosomal (ACP2), transcript variant 1, mRNA	2159	1704	3284	1642
53	gi|699964218|ref|NM_001302492.1| Homo sapiens acid phosphatase 2, lysosomal (ACP2), transcript variant 6, mRNA	2088	1704	3284	1642
53	gi|699964216|ref|NM_001302491.1| Homo sapiens acid phosphatase 2, lysosomal (ACP2), transcript variant 5, mRNA	1970	1703	3284	1642
53	gi|699964214|ref|NM_001302490.1| Homo sapiens acid phosphatase 2, lysosomal (ACP2), transcript variant 4, mRNA	2063	1704	3284	1642
53	gi|699964206|ref|NM_001302489.1| Homo sapiens acid phosphatase 2, lysosomal (ACP2), transcript variant 3, mRNA	2131	1704	3284	1642
54	gi|161377449|ref|NM_001611.3| Homo sapiens acid phosphatase 5, tartrate resistant (ACP5), transcript variant 4, mRNA	1506	1417	2772	1386
54	gi|161377450|ref|NM_001111034.1| Homo sapiens acid phosphatase 5, tartrate resistant (ACP5), transcript variant 2, mRNA	1640	1417	2772	1386
54	gi|161377452|ref|NM_001111035.1| Homo sapiens acid phosphatase 5, tartrate resistant (ACP5), transcript variant 1, mRNA	1663	1417	2772	1386
54	gi|161377454|ref|NM_001111036.1| Homo sapiens acid phosphatase 5, tartrate resistant (ACP5), transcript variant 3, mRNA	1590	1417	2772	1386
54	gi|530414913|ref|XM_005259938.1| PREDICTED: Homo sapiens acid phosphatase 5, tartrate resistant (ACP5), transcript variant X1, mRNA	1731	1417	2772	1386
55	gi|197116346|ref|NM_001099.4| Homo sapiens acid phosphatase, prostate (ACPP), transcript variant 1, mRNA	3223	1131	2138	1069
55	gi|197116347|ref|NM_001134194.1| Homo sapiens acid phosphatase, prostate (ACPP), transcript variant 2, mRNA	1842	1131	2138	1069
55	gi|635574607|ref|NM_001292037.1| Homo sapiens acid phosphatase, prostate (ACPP), transcript variant 3, mRNA	3120	1129	2138	1069
56	gi|311893334|ref|NM_001612.5| Homo sapiens acrosomal vesicle protein 1 (ACRV1), transcript variant 1, mRNA	1189	933	1680	840
56	gi|311893335|ref|NM_020069.4| Homo sapiens acrosomal vesicle protein 1 (ACRV1), transcript variant 2, mRNA	1132	929	1680	840
56	gi|311893336|ref|NM_020107.4| Homo sapiens acrosomal vesicle protein 1 (ACRV1), transcript variant 3, mRNA	1024	933	1680	840
56	gi|311893337|ref|NM_020108.4| Homo sapiens acrosomal vesicle protein 1 (ACRV1), transcript variant 4, mRNA	979	926	1680	840
58	gi|47078293|ref|NM_001100.3| Homo sapiens actin, alpha 1, skeletal muscle (ACTA1), mRNA	1509	1506	2756	1378
59	gi|213688374|ref|NM_001141945.1| Homo sapiens actin, alpha 2, smooth muscle, aorta (ACTA2), transcript variant 1, mRNA	1798	959	1722	861
59	gi|213688378|ref|NM_001613.2| Homo sapiens actin, alpha 2, smooth muscle, aorta (ACTA2), transcript variant 2, mRNA	1415	959	1722	861
60	gi|578813593|ref|XM_006715764.1| PREDICTED: Homo sapiens actin, beta (ACTB), transcript variant X1, mRNA	1816	1385	2250	1125
60	gi|168480144|ref|NM_001101.3| Homo sapiens actin, beta (ACTB), mRNA	1852	1385	2250	1125
70	gi|113722123|ref|NM_005159.4| Homo sapiens actin, alpha, cardiac muscle 1 (ACTC1), mRNA	3693	3693	7230	3615
71	gi|316659407|ref|NM_001614.3| Homo sapiens actin gamma 1 (ACTG1), transcript variant 2, mRNA	2004	1815	2926	1463
71	gi|316659410|ref|NR_037688.1| Homo sapiens actin gamma 1 (ACTG1), transcript variant 3, non-coding RNA	1855	1813	2926	1463
71	gi|316659408|ref|NM_001199954.1| Homo sapiens actin gamma 1 (ACTG1), transcript variant 1, mRNA	2123	1818	2926	1463
72	gi|315570272|ref|NM_001199893.1| Homo sapiens actin, gamma 2, smooth muscle, enteric (ACTG2), transcript variant 2, mRNA	1216	1216	2310	1155
72	gi|63054873|ref|NM_001615.3| Homo sapiens actin, gamma 2, smooth muscle, enteric (ACTG2), transcript variant 1, mRNA	1345	1218	2310	1155
81	gi|316660986|ref|NM_004924.4| Homo sapiens actinin, alpha 4 (ACTN4), mRNA	3966	3555	6826	3413
81	gi|578834951|ref|XM_006723406.1| PREDICTED: Homo sapiens actinin, alpha 4 (ACTN4), transcript variant X1, mRNA	3959	3555	6826	3413
87	gi|194097348|ref|NM_001102.3| Homo sapiens actinin, alpha 1 (ACTN1), transcript variant 2, mRNA	3743	3651	7038	3519
87	gi|194097349|ref|NM_001130004.1| Homo sapiens actinin, alpha 1 (ACTN1), transcript variant 1, mRNA	3809	3651	7038	3519
87	gi|194097351|ref|NM_001130005.1| Homo sapiens actinin, alpha 1 (ACTN1), transcript variant 3, mRNA	3728	3651	7038	3519
88	gi|507588246|ref|NM_001103.3| Homo sapiens actinin, alpha 2 (ACTN2), transcript variant 1, mRNA	4926	4842	9532	4766
88	gi|507588249|ref|NM_001278344.1| Homo sapiens actinin, alpha 2 (ACTN2), transcript variant 3, mRNA	5123	4842	9532	4766
88	gi|507588247|ref|NM_001278343.1| Homo sapiens actinin, alpha 2 (ACTN2), transcript variant 2, mRNA	4926	4842	9532	4766
89	gi|632794857|ref|NR_047663.2| Homo sapiens actinin, alpha 3 (gene/pseudogene) (ACTN3), transcript variant 1, non-coding, non-coding RNA	2952	2707	5260	2630
89	gi|585866353|ref|NM_001104.3| Homo sapiens actinin, alpha 3 (gene/pseudogene) (ACTN3), transcript variant 1, coding, mRNA	2952	2707	5260	2630
89	gi|585866355|ref|NM_001258371.2| Homo sapiens actinin, alpha 3 (gene/pseudogene) (ACTN3), transcript variant 2, mRNA	3100	2707	5260	2630
90	gi|187169268|ref|NM_001105.4| Homo sapiens activin A receptor, type I (ACVR1), transcript variant 1, mRNA	3062	2816	5570	2785
90	gi|187169269|ref|NM_001111067.2| Homo sapiens activin A receptor, type I (ACVR1), transcript variant 2, mRNA	2881	2816	5570	2785
91	gi|298231232|ref|NM_020327.3| Homo sapiens activin A receptor, type IB (ACVR1B), transcript variant 2, mRNA	4516	4397	8670	4335
91	gi|298231234|ref|NM_004302.4| Homo sapiens activin A receptor, type IB (ACVR1B), transcript variant 1, mRNA	4564	4397	8670	4335
91	gi|298231235|ref|NM_020328.3| Homo sapiens activin A receptor, type IB (ACVR1B), transcript variant 3, mRNA	4687	4397	8670	4335
92	gi|518829713|ref|NM_001278580.1| Homo sapiens activin A receptor, type IIA (ACVR2A), transcript variant 3, mRNA	5177	4621	9118	4559
92	gi|518828582|ref|NM_001278579.1| Homo sapiens activin A receptor, type IIA (ACVR2A), transcript variant 1, mRNA	5374	4621	9118	4559
92	gi|518828797|ref|NM_001616.4| Homo sapiens activin A receptor, type IIA (ACVR2A), transcript variant 2, mRNA	5263	4621	9118	4559
93	gi|116734707|ref|NM_001106.3| Homo sapiens activin A receptor, type IIB (ACVR2B), mRNA	11373	11350	22564	11282
94	gi|116734711|ref|NM_000020.2| Homo sapiens activin A receptor type II-like 1 (ACVRL1), transcript variant 1, mRNA	4263	3987	7846	3923
94	gi|116734713|ref|NM_001077401.1| Homo sapiens activin A receptor type II-like 1 (ACVRL1), transcript variant 2, mRNA	4126	3987	7846	3923
94	gi|578824472|ref|XM_005269235.2| PREDICTED: Homo sapiens activin A receptor type II-like 1 (ACVRL1), transcript variant X1, mRNA	4265	3987	7846	3923
95	gi|312032401|ref|NM_000666.2| Homo sapiens aminoacylase 1 (ACY1), transcript variant 1, mRNA	1678	301	540	270
95	gi|312032402|ref|NM_001198895.1| Homo sapiens aminoacylase 1 (ACY1), transcript variant 2, mRNA	1673	301	540	270
95	gi|312032404|ref|NM_001198896.1| Homo sapiens aminoacylase 1 (ACY1), transcript variant 3, mRNA	1462	301	540	270
95	gi|312032406|ref|NM_001198897.1| Homo sapiens aminoacylase 1 (ACY1), transcript variant 4, mRNA	1483	301	540	270
95	gi|312032408|ref|NM_001198898.1| Homo sapiens aminoacylase 1 (ACY1), transcript variant 5, mRNA	1573	301	540	270
97	gi|701165618|ref|NM_001107.4| Homo sapiens acylphosphatase 1, erythrocyte (common) type (ACYP1), transcript variant 1, mRNA	637	450	838	419
97	gi|701165633|ref|NR_126393.1| Homo sapiens acylphosphatase 1, erythrocyte (common) type (ACYP1), transcript variant 2, non-coding RNA	716	450	838	419
97	gi|701165631|ref|NR_126394.1| Homo sapiens acylphosphatase 1, erythrocyte (common) type (ACYP1), transcript variant 5, non-coding RNA	723	450	838	419
97	gi|701165632|ref|NR_126395.1| Homo sapiens acylphosphatase 1, erythrocyte (common) type (ACYP1), transcript variant 6, non-coding RNA	545	450	838	419
97	gi|701165619|ref|NM_001302617.1| Homo sapiens acylphosphatase 1, erythrocyte (common) type (ACYP1), transcript variant 4, mRNA	815	450	838	419
97	gi|701165623|ref|NM_001302616.1| Homo sapiens acylphosphatase 1, erythrocyte (common) type (ACYP1), transcript variant 3, mRNA	619	450	838	419
98	gi|148277041|ref|NM_138448.3| Homo sapiens acylphosphatase 2, muscle type (ACYP2), mRNA	1238	1238	2414	1207
100	gi|47078294|ref|NM_000022.2| Homo sapiens adenosine deaminase (ADA), mRNA	1566	1393	2600	1300
100	gi|530417746|ref|XR_244129.1| PREDICTED: Homo sapiens adenosine deaminase (ADA), transcript variant X2, misc_RNA	1393	1392	2600	1300
101	gi|256773263|ref|NM_001109.4| Homo sapiens ADAM metallopeptidase domain 8 (ADAM8), transcript variant 1, mRNA	3316	2891	5410	2705
101	gi|256773267|ref|NM_001164489.1| Homo sapiens ADAM metallopeptidase domain 8 (ADAM8), transcript variant 2, mRNA	3149	2888	5410	2705
101	gi|256773271|ref|NM_001164490.1| Homo sapiens ADAM metallopeptidase domain 8 (ADAM8), transcript variant 3, mRNA	3043	2879	5410	2705
102	gi|568599854|ref|NM_001110.3| Homo sapiens ADAM metallopeptidase domain 10 (ADAM10), mRNA	5050	5050	10038	5019
103	gi|301601652|ref|NM_001111.4| Homo sapiens adenosine deaminase, RNA-specific (ADAR), transcript variant 1, mRNA	6692	6146	12024	6022
103	gi|301601659|ref|NM_001025107.2| Homo sapiens adenosine deaminase, RNA-specific (ADAR), transcript variant 4, mRNA	6561	6146	12024	6022
103	gi|301601657|ref|NM_001193495.1| Homo sapiens adenosine deaminase, RNA-specific (ADAR), transcript variant 5, mRNA	6730	6146	12024	6022
103	gi|301601655|ref|NM_015840.3| Homo sapiens adenosine deaminase, RNA-specific (ADAR), transcript variant 2, mRNA	6614	6146	12024	6022
103	gi|301601656|ref|NM_015841.3| Homo sapiens adenosine deaminase, RNA-specific (ADAR), transcript variant 3, mRNA	6557	6144	12024	6022
103	gi|578800405|ref|XM_006711109.1| PREDICTED: Homo sapiens adenosine deaminase, RNA-specific (ADAR), transcript variant X3, mRNA	6457	6146	12024	6022
103	gi|578800413|ref|XM_006711113.1| PREDICTED: Homo sapiens adenosine deaminase, RNA-specific (ADAR), transcript variant X6, mRNA	6333	6142	12024	6022
103	gi|578800411|ref|XM_006711112.1| PREDICTED: Homo sapiens adenosine deaminase, RNA-specific (ADAR), transcript variant X7, mRNA	6308	6142	12024	6022
104	gi|408440837|ref|NR_073200.1| Homo sapiens adenosine deaminase, RNA-specific, B1 (ADARB1), transcript variant 8, non-coding RNA	5075	2558	4808	2404
104	gi|237681082|ref|NR_027672.1| Homo sapiens adenosine deaminase, RNA-specific, B1 (ADARB1), transcript variant 5, non-coding RNA	4020	2553	4808	2404
104	gi|237681087|ref|NR_027674.1| Homo sapiens adenosine deaminase, RNA-specific, B1 (ADARB1), transcript variant 6, non-coding RNA	4955	2556	4808	2404
104	gi|237681086|ref|NR_027673.1| Homo sapiens adenosine deaminase, RNA-specific, B1 (ADARB1), transcript variant 4, non-coding RNA	5073	2559	4808	2404
104	gi|237681083|ref|NM_001112.3| Homo sapiens adenosine deaminase, RNA-specific, B1 (ADARB1), transcript variant 1, mRNA	6924	2556	4808	2404
104	gi|237681084|ref|NM_015833.3| Homo sapiens adenosine deaminase, RNA-specific, B1 (ADARB1), transcript variant 2, mRNA	7044	2558	4808	2404
104	gi|237681085|ref|NM_015834.3| Homo sapiens adenosine deaminase, RNA-specific, B1 (ADARB1), transcript variant 3, mRNA	3605	2555	4808	2404
104	gi|237681090|ref|NM_001160230.1| Homo sapiens adenosine deaminase, RNA-specific, B1 (ADARB1), transcript variant 7, mRNA	3485	2553	4808	2404
105	gi|334358904|ref|NM_018702.3| Homo sapiens adenosine deaminase, RNA-specific, B2 (non-functional) (ADARB2), mRNA	8426	8426	16408	8347
107	gi|530384417|ref|XM_005249585.1| PREDICTED: Homo sapiens adenylate cyclase 1 (brain) (ADCY1), transcript variant X2, mRNA	2005	1262	2462	1231
107	gi|528866029|ref|NM_001281768.1| Homo sapiens adenylate cyclase 1 (brain) (ADCY1), transcript variant 2, mRNA	1763	1262	2462	1231
107	gi|168480138|ref|NM_021116.2| Homo sapiens adenylate cyclase 1 (brain) (ADCY1), transcript variant 1, mRNA	12499	1262	2462	1231
108	gi|115387101|ref|NM_020546.2| Homo sapiens adenylate cyclase 2 (brain) (ADCY2), mRNA	6553	6553	12972	6486
109	gi|148536829|ref|NM_004036.3| Homo sapiens adenylate cyclase 3 (ADCY3), mRNA	4410	3560	6754	3377
109	gi|578802673|ref|XM_006711925.1| PREDICTED: Homo sapiens adenylate cyclase 3 (ADCY3), transcript variant X3, mRNA	4515	3563	6754	3377
109	gi|530367155|ref|XM_005264104.1| PREDICTED: Homo sapiens adenylate cyclase 3 (ADCY3), transcript variant X6, mRNA	4449	3563	6754	3377
109	gi|530367157|ref|XM_005264105.1| PREDICTED: Homo sapiens adenylate cyclase 3 (ADCY3), transcript variant X7, mRNA	4446	3560	6754	3377
111	gi|314122160|ref|NM_183357.2| Homo sapiens adenylate cyclase 5 (ADCY5), transcript variant 1, mRNA	6098	4965	9796	4898
111	gi|314122161|ref|NM_001199642.1| Homo sapiens adenylate cyclase 5 (ADCY5), transcript variant 2, mRNA	5123	4965	9796	4898
111	gi|530373839|ref|XM_005247078.1| PREDICTED: Homo sapiens adenylate cyclase 5 (ADCY5), transcript variant X4, mRNA	5198	4966	9796	4898
111	gi|578807014|ref|XM_006713483.1| PREDICTED: Homo sapiens adenylate cyclase 5 (ADCY5), transcript variant X6, mRNA	5194	4966	9796	4898
111	gi|578807016|ref|XM_006713484.1| PREDICTED: Homo sapiens adenylate cyclase 5 (ADCY5), transcript variant X8, mRNA	5199	4966	9796	4898
113	gi|554506567|ref|NM_001286057.1| Homo sapiens adenylate cyclase 7 (ADCY7), transcript variant 2, mRNA	2582	2428	4794	2397
113	gi|554506569|ref|NM_001114.4| Homo sapiens adenylate cyclase 7 (ADCY7), transcript variant 1, mRNA	6154	2428	4794	2397
114	gi|168480145|ref|NM_001115.2| Homo sapiens adenylate cyclase 8 (brain) (ADCY8), mRNA	4145	4125	8188	4094
115	gi|310703666|ref|NM_001116.3| Homo sapiens adenylate cyclase 9 (ADCY9), mRNA	7741	7741	15374	7687
116	gi|153266791|ref|NM_001099733.1| Homo sapiens adenylate cyclase activating polypeptide 1 (pituitary) (ADCYAP1), transcript variant 1, mRNA	3187	3070	6060	3030
116	gi|452085176|ref|NM_001117.4| Homo sapiens adenylate cyclase activating polypeptide 1 (pituitary) (ADCYAP1), transcript variant 2, mRNA	3259	3070	6060	3030
117	gi|313851019|ref|NM_001199636.1| Homo sapiens adenylate cyclase activating polypeptide 1 (pituitary) receptor type I (ADCYAP1R1), transcript variant 2, mRNA	6590	6427	12638	6319
117	gi|313851017|ref|NM_001199635.1| Homo sapiens adenylate cyclase activating polypeptide 1 (pituitary) receptor type I (ADCYAP1R1), transcript variant 1, mRNA	6593	6427	12638	6319
117	gi|313851021|ref|NM_001118.4| Homo sapiens adenylate cyclase activating polypeptide 1 (pituitary) receptor type I (ADCYAP1R1), transcript variant 3, mRNA	6509	6426	12638	6319
117	gi|313851022|ref|NM_001199637.1| Homo sapiens adenylate cyclase activating polypeptide 1 (pituitary) receptor type I (ADCYAP1R1), transcript variant 4, mRNA	6446	6424	12638	6319
117	gi|578813299|ref|XM_006715645.1| PREDICTED: Homo sapiens adenylate cyclase activating polypeptide 1 (pituitary) receptor type I (ADCYAP1R1), transcript variant X4, mRNA	6571	6427	12638	6319
118	gi|557786216|ref|NM_001286645.1| Homo sapiens adducin 1 (alpha) (ADD1), transcript variant 5, mRNA	4772	1886	3588	1794
118	gi|530375992|ref|XM_005247933.1| PREDICTED: Homo sapiens adducin 1 (alpha) (ADD1), transcript variant X1, mRNA	4271	1887	3588	1794
118	gi|530375994|ref|XM_005247934.1| PREDICTED: Homo sapiens adducin 1 (alpha) (ADD1), transcript variant X2, mRNA	4230	1887	3588	1794
118	gi|530375996|ref|XM_005247935.1| PREDICTED: Homo sapiens adducin 1 (alpha) (ADD1), transcript variant X3, mRNA	4178	1886	3588	1794
118	gi|530375998|ref|XM_005247936.1| PREDICTED: Homo sapiens adducin 1 (alpha) (ADD1), transcript variant X4, mRNA	4305	1887	3588	1794
118	gi|530376000|ref|XM_005247937.1| PREDICTED: Homo sapiens adducin 1 (alpha) (ADD1), transcript variant X5, mRNA	2307	1886	3588	1794
118	gi|346644753|ref|NM_001119.4| Homo sapiens adducin 1 (alpha) (ADD1), transcript variant 1, mRNA	3970	1883	3588	1794
118	gi|346644754|ref|NM_014189.3| Homo sapiens adducin 1 (alpha) (ADD1), transcript variant 2, mRNA	4063	1884	3588	1794
118	gi|346644757|ref|NM_014190.3| Homo sapiens adducin 1 (alpha) (ADD1), transcript variant 3, mRNA	4004	1883	3588	1794
118	gi|346644760|ref|NM_176801.2| Homo sapiens adducin 1 (alpha) (ADD1), transcript variant 4, mRNA	4097	1884	3588	1794
119	gi|297307154|ref|NM_001617.3| Homo sapiens adducin 2 (beta) (ADD2), transcript variant 1, mRNA	4033	1628	3194	1597
119	gi|297307155|ref|NM_017482.3| Homo sapiens adducin 2 (beta) (ADD2), transcript variant 2, mRNA	3826	1628	3194	1597
119	gi|297307156|ref|NM_017488.3| Homo sapiens adducin 2 (beta) (ADD2), transcript variant 4, mRNA	4119	1628	3194	1597
119	gi|297307157|ref|NM_001185054.1| Homo sapiens adducin 2 (beta) (ADD2), transcript variant 5, mRNA	3787	1628	3194	1597
119	gi|297307159|ref|NM_001185055.1| Homo sapiens adducin 2 (beta) (ADD2), transcript variant 6, mRNA	3707	1628	3194	1597
120	gi|62912451|ref|NM_016824.3| Homo sapiens adducin 3 (gamma) (ADD3), transcript variant 1, mRNA	4454	4008	7832	3916
120	gi|62912452|ref|NM_001121.2| Homo sapiens adducin 3 (gamma) (ADD3), transcript variant 3, mRNA	4358	4001	7832	3916
120	gi|62912454|ref|NM_019903.3| Homo sapiens adducin 3 (gamma) (ADD3), transcript variant 2, mRNA	4195	4001	7832	3916
120	gi|530393069|ref|XM_005269529.1| PREDICTED: Homo sapiens adducin 3 (gamma) (ADD3), transcript variant X1, mRNA	4380	4008	7832	3916
120	gi|530393071|ref|XM_005269530.1| PREDICTED: Homo sapiens adducin 3 (gamma) (ADD3), transcript variant X2, mRNA	4376	4008	7832	3916
120	gi|578818921|ref|XM_006717626.1| PREDICTED: Homo sapiens adducin 3 (gamma) (ADD3), transcript variant X4, mRNA	4471	4008	7832	3916
120	gi|530393077|ref|XM_005269533.1| PREDICTED: Homo sapiens adducin 3 (gamma) (ADD3), transcript variant X6, mRNA	4209	4008	7832	3916
120	gi|578818923|ref|XM_006717627.1| PREDICTED: Homo sapiens adducin 3 (gamma) (ADD3), transcript variant X9, mRNA	4505	4008	7832	3916
120	gi|530393081|ref|XM_005269535.1| PREDICTED: Homo sapiens adducin 3 (gamma) (ADD3), transcript variant X11, mRNA	4476	4009	7832	3916
120	gi|578818928|ref|XM_006717629.1| PREDICTED: Homo sapiens adducin 3 (gamma) (ADD3), transcript variant X12, mRNA	4341	4009	7832	3916
123	gi|327199305|ref|NM_001122.3| Homo sapiens perilipin 2 (PLIN2), transcript variant 1, mRNA	2029	1327	2532	1266
123	gi|327199306|ref|NR_038064.1| Homo sapiens perilipin 2 (PLIN2), transcript variant 2, non-coding RNA	2116	1328	2532	1266
123	gi|578816370|ref|XM_006716719.1| PREDICTED: Homo sapiens perilipin 2 (PLIN2), transcript variant X1, mRNA	1685	1327	2532	1266
124	gi|312176410|ref|NM_000667.3| Homo sapiens alcohol dehydrogenase 1A (class I), alpha polypeptide (ADH1A), mRNA	1513	1298	2030	1015
125	gi|557786223|ref|NM_000668.5| Homo sapiens alcohol dehydrogenase 1B (class I), beta polypeptide (ADH1B), transcript variant 1, mRNA	2707	2409	4186	2093
125	gi|557786226|ref|NM_001286650.1| Homo sapiens alcohol dehydrogenase 1B (class I), beta polypeptide (ADH1B), transcript variant 2, mRNA	2829	2409	4186	2093
126	gi|589269186|ref|NM_000669.4| Homo sapiens alcohol dehydrogenase 1C (class I), gamma polypeptide (ADH1C), mRNA	1769	1559	2482	1241
128	gi|568384820|ref|NM_000671.4| Homo sapiens alcohol dehydrogenase 5 (class III), chi polypeptide (ADH5), mRNA	2652	2652	5242	2621
130	gi|156523964|ref|NM_000672.3| Homo sapiens alcohol dehydrogenase 6 (class V) (ADH6), transcript variant 2, mRNA	1400	1061	1998	999
130	gi|156523965|ref|NM_001102470.1| Homo sapiens alcohol dehydrogenase 6 (class V) (ADH6), transcript variant 1, mRNA	2803	1061	1998	999
130	gi|578808753|ref|XR_244619.2| PREDICTED: Homo sapiens alcohol dehydrogenase 6 (class V) (ADH6), transcript variant X1, misc_RNA	2664	1058	1998	999
130	gi|578808754|ref|XM_005262731.2| PREDICTED: Homo sapiens alcohol dehydrogenase 6 (class V) (ADH6), transcript variant X2, mRNA	3345	1058	1998	999
131	gi|262073056|ref|NM_000673.4| Homo sapiens alcohol dehydrogenase 7 (class IV), mu or sigma polypeptide (ADH7), transcript variant 2, mRNA	2307	2012	3962	1981
131	gi|262073057|ref|NM_001166504.1| Homo sapiens alcohol dehydrogenase 7 (class IV), mu or sigma polypeptide (ADH7), transcript variant 1, mRNA	2120	2012	3962	1981
132	gi|320461534|ref|NM_001123.3| Homo sapiens adenosine kinase (ADK), transcript variant 1, mRNA	2288	1672	3158	1579
132	gi|320461535|ref|NM_006721.3| Homo sapiens adenosine kinase (ADK), transcript variant 2, mRNA	2049	1672	3158	1579
132	gi|320461536|ref|NM_001202449.1| Homo sapiens adenosine kinase (ADK), transcript variant 3, mRNA	2234	1670	3158	1579
132	gi|320461538|ref|NM_001202450.1| Homo sapiens adenosine kinase (ADK), transcript variant 4, mRNA	1878	1669	3158	1579
133	gi|675022745|ref|NM_001124.2| Homo sapiens adrenomedullin (ADM), mRNA	1606	1606	3150	1575
134	gi|115305568|ref|NM_001048230.1| Homo sapiens adenosine A1 receptor (ADORA1), transcript variant 2, mRNA	2782	2764	5328	2675
134	gi|115305570|ref|NM_000674.2| Homo sapiens adenosine A1 receptor (ADORA1), transcript variant 1, mRNA	2937	2766	5328	2675
134	gi|530364179|ref|XM_005244901.1| PREDICTED: Homo sapiens adenosine A1 receptor (ADORA1), transcript variant X1, mRNA	3127	2768	5328	2675
135	gi|511773000|ref|NR_103543.1| Homo sapiens adenosine A2a receptor (ADORA2A), transcript variant 6, non-coding RNA	1977	45	28	14
135	gi|511773001|ref|NR_103544.1| Homo sapiens adenosine A2a receptor (ADORA2A), transcript variant 7, non-coding RNA	1957	45	28	14
135	gi|511772964|ref|NM_001278497.1| Homo sapiens adenosine A2a receptor (ADORA2A), transcript variant 1, mRNA	2754	45	28	14
135	gi|511772966|ref|NM_001278498.1| Homo sapiens adenosine A2a receptor (ADORA2A), transcript variant 2, mRNA	2648	45	28	14
135	gi|511772968|ref|NM_000675.5| Homo sapiens adenosine A2a receptor (ADORA2A), transcript variant 3, mRNA	2583	45	28	14
135	gi|511772971|ref|NM_001278500.1| Homo sapiens adenosine A2a receptor (ADORA2A), transcript variant 5, mRNA	2430	45	28	14
135	gi|511772969|ref|NM_001278499.1| Homo sapiens adenosine A2a receptor (ADORA2A), transcript variant 4, mRNA	2563	45	28	14
136	gi|22907046|ref|NM_000676.2| Homo sapiens adenosine A2b receptor (ADORA2B), mRNA	1885	1885	3622	1811
140	gi|130978679|ref|NM_000677.3| Homo sapiens adenosine A3 receptor (ADORA3), transcript variant A, mRNA	2261	1145	2228	1114
140	gi|705043703|ref|NM_001302678.1| Homo sapiens adenosine A3 receptor (ADORA3), transcript variant B, mRNA	2325	1145	2228	1114
140	gi|705043712|ref|NM_001302679.1| Homo sapiens adenosine A3 receptor (ADORA3), transcript variant C, mRNA	1767	1145	2228	1114
141	gi|634743260|ref|NM_001125.3| Homo sapiens ADP-ribosylarginine hydrolase (ADPRH), transcript variant 1, mRNA	3704	3287	6450	3225
141	gi|634743263|ref|NM_001291950.1| Homo sapiens ADP-ribosylarginine hydrolase (ADPRH), transcript variant 3, mRNA	3284	3284	6450	3225
141	gi|634743261|ref|NM_001291949.1| Homo sapiens ADP-ribosylarginine hydrolase (ADPRH), transcript variant 2, mRNA	3618	3287	6450	3225
142	gi|156523967|ref|NM_001618.3| Homo sapiens poly (ADP-ribose) polymerase 1 (PARP1), mRNA	4001	4001	7940	3970
143	gi|112789549|ref|NM_006437.3| Homo sapiens poly (ADP-ribose) polymerase family, member 4 (PARP4), mRNA	5485	5460	10622	5311
146	gi|148277040|ref|NM_000678.3| Homo sapiens adrenoceptor alpha 1D (ADRA1D), mRNA	2666	2666	5270	2635
147	gi|578811011|ref|XM_005265819.2| PREDICTED: Homo sapiens adrenoceptor alpha 1B (ADRA1B), transcript variant X9, mRNA	2167	1019	1976	988
147	gi|73747802|ref|NM_000679.3| Homo sapiens adrenoceptor alpha 1B (ADRA1B), mRNA	2272	1019	1976	988
148	gi|111118987|ref|NM_033302.2| Homo sapiens adrenoceptor alpha 1A (ADRA1A), transcript variant 3, mRNA	2089	1705	3348	1674
148	gi|111118985|ref|NM_033303.3| Homo sapiens adrenoceptor alpha 1A (ADRA1A), transcript variant 2, mRNA	2304	1705	3348	1674
148	gi|111118991|ref|NM_000680.2| Homo sapiens adrenoceptor alpha 1A (ADRA1A), transcript variant 1, mRNA	2281	1705	3348	1674
148	gi|111118989|ref|NM_033304.2| Homo sapiens adrenoceptor alpha 1A (ADRA1A), transcript variant 4, mRNA	2001	1705	3348	1674
150	gi|194353969|ref|NM_000681.3| Homo sapiens adrenoceptor alpha 2A (ADRA2A), mRNA	3889	3889	7686	3843
151	gi|618468638|ref|NM_000682.6| Homo sapiens adrenoceptor alpha 2B (ADRA2B), mRNA	3371	3371	6624	3312
152	gi|71773207|ref|NM_000683.3| Homo sapiens adrenoceptor alpha 2C (ADRA2C), mRNA	1958	1958	3830	1915
153	gi|110349783|ref|NM_000684.2| Homo sapiens adrenoceptor beta 1 (ADRB1), mRNA	2862	2862	5652	2826
154	gi|283483994|ref|NM_000024.5| Homo sapiens adrenoceptor beta 2, surface (ADRB2), mRNA	2058	2058	4054	2027
155	gi|223972674|ref|NM_000025.2| Homo sapiens adrenoceptor beta 3 (ADRB3), mRNA	2660	2660	5236	2618
156	gi|148539875|ref|NM_001619.3| Homo sapiens adrenergic, beta, receptor kinase 1 (ADRBK1), mRNA	3478	3470	6878	3439
157	gi|148539878|ref|NM_005160.3| Homo sapiens adrenergic, beta, receptor kinase 2 (ADRBK2), mRNA	9068	8767	17200	8600
157	gi|578836984|ref|XM_006724158.1| PREDICTED: Homo sapiens adrenergic, beta, receptor kinase 2 (ADRBK2), transcript variant X3, mRNA	8871	8766	17200	8600
158	gi|183227686|ref|NM_000026.2| Homo sapiens adenylosuccinate lyase (ADSL), transcript variant 1, mRNA	1565	1392	2660	1330
158	gi|183227687|ref|NM_001123378.1| Homo sapiens adenylosuccinate lyase (ADSL), transcript variant 2, mRNA	1388	1388	2660	1330
159	gi|312836839|ref|NM_001126.3| Homo sapiens adenylosuccinate synthase (ADSS), mRNA	2791	2791	5520	2760
160	gi|19913415|ref|NM_130787.2| Homo sapiens adaptor-related protein complex 2, alpha 1 subunit (AP2A1), transcript variant 2, mRNA	3433	3217	6228	3114
160	gi|19913413|ref|NM_014203.2| Homo sapiens adaptor-related protein complex 2, alpha 1 subunit (AP2A1), transcript variant 1, mRNA	3499	3218	6228	3114
161	gi|338827683|ref|NM_012305.3| Homo sapiens adaptor-related protein complex 2, alpha 2 subunit (AP2A2), transcript variant 2, mRNA	4671	4671	9140	4570
161	gi|338827684|ref|NM_001242837.1| Homo sapiens adaptor-related protein complex 2, alpha 2 subunit (AP2A2), transcript variant 1, mRNA	4674	4674	9140	4570
162	gi|260436859|ref|NM_145730.2| Homo sapiens adaptor-related protein complex 1, beta 1 subunit (AP1B1), transcript variant 2, mRNA	4164	4106	7948	3974
162	gi|260436861|ref|NM_001127.3| Homo sapiens adaptor-related protein complex 1, beta 1 subunit (AP1B1), transcript variant 1, mRNA	4194	4110	7948	3974
162	gi|260436863|ref|NM_001166019.1| Homo sapiens adaptor-related protein complex 1, beta 1 subunit (AP1B1), transcript variant 3, mRNA	4104	4104	7948	3974
163	gi|71773037|ref|NM_001282.2| Homo sapiens adaptor-related protein complex 2, beta 1 subunit (AP2B1), transcript variant 2, mRNA	5730	5552	10980	5490
163	gi|71773105|ref|NM_001030006.1| Homo sapiens adaptor-related protein complex 2, beta 1 subunit (AP2B1), transcript variant 1, mRNA	5772	5552	10980	5490
163	gi|530410946|ref|XM_005257938.1| PREDICTED: Homo sapiens adaptor-related protein complex 2, beta 1 subunit (AP2B1), transcript variant X6, mRNA	5725	5552	10980	5490
164	gi|71772941|ref|NM_001128.5| Homo sapiens adaptor-related protein complex 1, gamma 1 subunit (AP1G1), transcript variant 2, mRNA	6841	6841	13566	6783
164	gi|71773009|ref|NM_001030007.1| Homo sapiens adaptor-related protein complex 1, gamma 1 subunit (AP1G1), transcript variant 1, mRNA	6850	6845	13566	6783
165	gi|495528518|ref|NM_001129.4| Homo sapiens AE binding protein 1 (AEBP1), mRNA	4102	4102	8132	4071
166	gi|39811997|ref|NM_001130.5| Homo sapiens amino-terminal enhancer of split (AES), transcript variant 2, mRNA	1687	1477	2832	1416
166	gi|39812018|ref|NM_198969.1| Homo sapiens amino-terminal enhancer of split (AES), transcript variant 1, mRNA	1754	1477	2832	1416
166	gi|39812026|ref|NM_198970.1| Homo sapiens amino-terminal enhancer of split (AES), transcript variant 3, mRNA	1684	1474	2832	1416
166	gi|578833026|ref|XM_006722664.1| PREDICTED: Homo sapiens amino-terminal enhancer of split (AES), transcript variant X1, mRNA	1881	1474	2832	1416
167	gi|25121981|ref|NM_001131.2| Homo sapiens cysteine-rich secretory protein 1 (CRISP1), transcript variant 1, mRNA	1892	1728	3332	1666
167	gi|25121983|ref|NM_170609.1| Homo sapiens cysteine-rich secretory protein 1 (CRISP1), transcript variant 2, mRNA	1803	1727	3332	1666
167	gi|327315371|ref|NM_001205220.1| Homo sapiens cysteine-rich secretory protein 1 (CRISP1), transcript variant 3, mRNA	1903	1728	3332	1666
172	gi|115430067|ref|NR_003227.1| Homo sapiens AFG3-like AAA ATPase 1, pseudogene (AFG3L1P), transcript variant 2, non-coding RNA	2947	884	1644	822
172	gi|115430062|ref|NR_003228.1| Homo sapiens AFG3-like AAA ATPase 1, pseudogene (AFG3L1P), transcript variant 3, non-coding RNA	1941	884	1644	822
172	gi|115430106|ref|NR_003226.1| Homo sapiens AFG3-like AAA ATPase 1, pseudogene (AFG3L1P), transcript variant 1, non-coding RNA	3186	884	1644	822
173	gi|27754774|ref|NM_001133.2| Homo sapiens afamin (AFM), mRNA	1997	1997	3932	1966
174	gi|538260575|ref|NM_001134.2| Homo sapiens alpha-fetoprotein (AFP), mRNA	2057	2057	4052	2026
175	gi|295849294|ref|NR_033655.1| Homo sapiens aspartylglucosaminidase (AGA), transcript variant 3, non-coding RNA	2033	2026	3928	1964
175	gi|285002250|ref|NM_000027.3| Homo sapiens aspartylglucosaminidase (AGA), transcript variant 1, mRNA	2113	2026	3928	1964
175	gi|285002252|ref|NM_001171988.1| Homo sapiens aspartylglucosaminidase (AGA), transcript variant 2, mRNA	2083	2026	3928	1964
176	gi|256017256|ref|NM_013227.3| Homo sapiens aggrecan (ACAN), transcript variant 2, mRNA	8840	8543	14468	8450
176	gi|256017258|ref|NM_001135.3| Homo sapiens aggrecan (ACAN), transcript variant 1, mRNA	8543	8542	14468	8450
176	gi|578826685|ref|XM_006720419.1| PREDICTED: Homo sapiens aggrecan (ACAN), transcript variant X1, mRNA	8954	8543	14468	8450
177	gi|332800963|ref|NM_001136.4| Homo sapiens advanced glycosylation end product-specific receptor (AGER), transcript variant 1, mRNA	1508	1074	1850	925
177	gi|332800964|ref|NM_001206929.1| Homo sapiens advanced glycosylation end product-specific receptor (AGER), transcript variant 2, mRNA	1556	1078	1850	925
177	gi|332800966|ref|NM_001206932.1| Homo sapiens advanced glycosylation end product-specific receptor (AGER), transcript variant 3, mRNA	1466	1073	1850	925
177	gi|332800968|ref|NM_001206934.1| Homo sapiens advanced glycosylation end product-specific receptor (AGER), transcript variant 4, mRNA	1511	1078	1850	925
177	gi|332800970|ref|NM_001206936.1| Homo sapiens advanced glycosylation end product-specific receptor (AGER), transcript variant 5, mRNA	1411	1074	1850	925
177	gi|332800972|ref|NM_001206940.1| Homo sapiens advanced glycosylation end product-specific receptor (AGER), transcript variant 6, mRNA	1463	1074	1850	925
177	gi|332800974|ref|NM_172197.2| Homo sapiens advanced glycosylation end product-specific receptor (AGER), transcript variant 7, mRNA	1353	1073	1850	925
177	gi|332800984|ref|NM_001206954.1| Homo sapiens advanced glycosylation end product-specific receptor (AGER), transcript variant 8, mRNA	1321	1074	1850	925
177	gi|332800989|ref|NR_038190.1| Homo sapiens advanced glycosylation end product-specific receptor (AGER), transcript variant 10, non-coding RNA	1691	1076	1850	925
177	gi|332800987|ref|NM_001206966.1| Homo sapiens advanced glycosylation end product-specific receptor (AGER), transcript variant 9, mRNA	1365	1074	1850	925
178	gi|116734846|ref|NM_000028.2| Homo sapiens amylo-alpha-1, 6-glucosidase, 4-alpha-glucanotransferase (AGL), transcript variant 4, mRNA	7449	6887	13712	6856
178	gi|116734859|ref|NM_000642.2| Homo sapiens amylo-alpha-1, 6-glucosidase, 4-alpha-glucanotransferase (AGL), transcript variant 1, mRNA	7371	6887	13712	6856
178	gi|116734848|ref|NM_000645.2| Homo sapiens amylo-alpha-1, 6-glucosidase, 4-alpha-glucanotransferase (AGL), transcript variant 5, mRNA	7182	6887	13712	6856
178	gi|116734852|ref|NM_000646.2| Homo sapiens amylo-alpha-1, 6-glucosidase, 4-alpha-glucanotransferase (AGL), transcript variant 6, mRNA	7182	6887	13712	6856
178	gi|116734850|ref|NM_000643.2| Homo sapiens amylo-alpha-1, 6-glucosidase, 4-alpha-glucanotransferase (AGL), transcript variant 3, mRNA	7169	6887	13712	6856
178	gi|116734856|ref|NM_000644.2| Homo sapiens amylo-alpha-1, 6-glucosidase, 4-alpha-glucanotransferase (AGL), transcript variant 2, mRNA	7109	6887	13712	6856
178	gi|530361984|ref|XM_005270557.1| PREDICTED: Homo sapiens amylo-alpha-1, 6-glucosidase, 4-alpha-glucanotransferase (AGL), transcript variant X1, mRNA	7061	6887	13712	6856
181	gi|4501994|ref|NM_001138.1| Homo sapiens agouti related neuropeptide (AGRP), mRNA	783	783	1504	752
182	gi|168480146|ref|NM_000214.2| Homo sapiens jagged 1 (JAG1), mRNA	5988	5988	11914	5957
183	gi|188595658|ref|NM_000029.3| Homo sapiens angiotensinogen (serpin peptidase inhibitor, clade A, member 8) (AGT), mRNA	2587	2587	5112	2556
185	gi|122939142|ref|NM_000685.4| Homo sapiens angiotensin II receptor, type 1 (AGTR1), transcript variant 1, mRNA	2362	2022	3982	1991
185	gi|122939141|ref|NM_009585.3| Homo sapiens angiotensin II receptor, type 1 (AGTR1), transcript variant 2, mRNA	2278	2022	3982	1991
185	gi|395455046|ref|NM_032049.3| Homo sapiens angiotensin II receptor, type 1 (AGTR1), transcript variant 5, mRNA	2242	2022	3982	1991
185	gi|394581990|ref|NM_031850.3| Homo sapiens angiotensin II receptor, type 1 (AGTR1), transcript variant 4, mRNA	2426	2022	3982	1991
185	gi|394581988|ref|NM_004835.4| Homo sapiens angiotensin II receptor, type 1 (AGTR1), transcript variant 3, mRNA	2342	2022	3982	1991
186	gi|148277605|ref|NM_000686.4| Homo sapiens angiotensin II receptor, type 2 (AGTR2), mRNA	2906	2906	5750	2875
187	gi|253314537|ref|NM_005161.4| Homo sapiens apelin receptor (APLNR), transcript variant 1, mRNA	3905	1970	3816	1908
187	gi|253314538|ref|NR_027991.1| Homo sapiens apelin receptor (APLNR), transcript variant 2, non-coding RNA	1972	1967	3816	1908
189	gi|171906613|ref|NM_000030.2| Homo sapiens alanine-glyoxylate aminotransferase (AGXT), mRNA	1611	1611	3160	1580
190	gi|189181675|ref|NM_000475.4| Homo sapiens nuclear receptor subfamily 0, group B, member 1 (NR0B1), mRNA	1591	1591	3120	1560
191	gi|239937553|ref|NM_000687.2| Homo sapiens adenosylhomocysteinase (AHCY), transcript variant 1, mRNA	2211	2037	4012	2006
191	gi|239937450|ref|NM_001161766.1| Homo sapiens adenosylhomocysteinase (AHCY), transcript variant 2, mRNA	2375	2037	4012	2006
191	gi|530417911|ref|XM_005260317.1| PREDICTED: Homo sapiens adenosylhomocysteinase (AHCY), transcript variant X5, mRNA	2428	2037	4012	2006
196	gi|229577137|ref|NM_001621.4| Homo sapiens aryl hydrocarbon receptor (AHR), mRNA	6247	6240	12046	6023
197	gi|156523969|ref|NM_001622.2| Homo sapiens alpha-2-HS-glycoprotein (AHSG), mRNA	1594	1594	3126	1563
199	gi|14574565|ref|NM_032955.1| Homo sapiens allograft inflammatory factor 1 (AIF1), transcript variant 1, mRNA	503	413	644	322
199	gi|14574567|ref|NM_001623.3| Homo sapiens allograft inflammatory factor 1 (AIF1), transcript variant 3, mRNA	639	413	644	322
199	gi|530381506|ref|XM_005248871.1| PREDICTED: Homo sapiens allograft inflammatory factor 1 (AIF1), transcript variant X2, mRNA	642	413	644	322
199	gi|201861714|ref|NM_004847.3| Homo sapiens allograft inflammatory factor 1 (AIF1), transcript variant 2, mRNA	1491	415	644	322
199	gi|530427929|ref|XM_005272779.1| PREDICTED: Homo sapiens allograft inflammatory factor 1 (AIF1), transcript variant X2, mRNA	642	413	644	322
199	gi|530428261|ref|XM_005274925.1| PREDICTED: Homo sapiens allograft inflammatory factor 1 (AIF1), transcript variant X2, mRNA	642	413	644	322
199	gi|530428889|ref|XM_005275221.1| PREDICTED: Homo sapiens allograft inflammatory factor 1 (AIF1), transcript variant X2, mRNA	642	413	644	322
199	gi|530429178|ref|XM_005275357.1| PREDICTED: Homo sapiens allograft inflammatory factor 1 (AIF1), transcript variant X2, mRNA	642	413	644	322
199	gi|530429519|ref|XM_005275516.1| PREDICTED: Homo sapiens allograft inflammatory factor 1 (AIF1), transcript variant X2, mRNA	642	413	644	322
202	gi|728798445|ref|NM_001624.3| Homo sapiens absent in melanoma 1 (AIM1), mRNA	7562	7540	14918	7459
202	gi|578812440|ref|XM_005266839.2| PREDICTED: Homo sapiens absent in melanoma 1 (AIM1), transcript variant X1, mRNA	8382	7540	14918	7459
203	gi|149999601|ref|NM_000476.2| Homo sapiens adenylate kinase 1 (AK1), mRNA	2266	2246	4258	2129
204	gi|312836803|ref|NM_013411.4| Homo sapiens adenylate kinase 2 (AK2), transcript variant 2, mRNA	3671	716	1256	628
204	gi|312836804|ref|NM_001625.3| Homo sapiens adenylate kinase 2 (AK2), transcript variant 1, mRNA	2759	716	1256	628
204	gi|312836807|ref|NR_037591.1| Homo sapiens adenylate kinase 2 (AK2), transcript variant 4, non-coding RNA	3789	721	1256	628
204	gi|312836808|ref|NR_037592.1| Homo sapiens adenylate kinase 2 (AK2), transcript variant 5, non-coding RNA	2877	721	1256	628
204	gi|312836805|ref|NM_001199199.1| Homo sapiens adenylate kinase 2 (AK2), transcript variant 3, mRNA	3647	710	1256	628
204	gi|530362081|ref|XR_246248.1| PREDICTED: Homo sapiens adenylate kinase 2 (AK2), transcript variant X1, misc_RNA	3821	716	1256	628
205	gi|298566318|ref|NM_203464.2| Homo sapiens adenylate kinase 4 (AK4), transcript variant 3, mRNA	6887	6672	13220	6610
205	gi|298566319|ref|NM_013410.3| Homo sapiens adenylate kinase 4 (AK4), transcript variant 2, mRNA	6881	6672	13220	6610
205	gi|298566320|ref|NM_001005353.2| Homo sapiens adenylate kinase 4 (AK4), transcript variant 1, mRNA	6998	6672	13220	6610
207	gi|62241010|ref|NM_005163.2| Homo sapiens v-akt murine thymoma viral oncogene homolog 1 (AKT1), transcript variant 1, mRNA	3008	2515	4964	2482
207	gi|62241012|ref|NM_001014431.1| Homo sapiens v-akt murine thymoma viral oncogene homolog 1 (AKT1), transcript variant 3, mRNA	2794	2515	4964	2482
207	gi|62241014|ref|NM_001014432.1| Homo sapiens v-akt murine thymoma viral oncogene homolog 1 (AKT1), transcript variant 2, mRNA	2878	2515	4964	2482
207	gi|530403239|ref|XM_005267401.1| PREDICTED: Homo sapiens v-akt murine thymoma viral oncogene homolog 1 (AKT1), transcript variant X2, mRNA	2924	2515	4964	2482
208	gi|574957227|ref|NM_001243027.2| Homo sapiens v-akt murine thymoma viral oncogene homolog 2 (AKT2), transcript variant 2, mRNA	5280	5188	10138	5069
208	gi|574957068|ref|NM_001243028.2| Homo sapiens v-akt murine thymoma viral oncogene homolog 2 (AKT2), transcript variant 3, mRNA	5187	5187	10138	5069
208	gi|574957064|ref|NM_001626.5| Homo sapiens v-akt murine thymoma viral oncogene homolog 2 (AKT2), transcript variant 1, mRNA	5317	5188	10138	5069
210	gi|189083848|ref|NM_000031.5| Homo sapiens aminolevulinate dehydratase (ALAD), mRNA	3200	3156	6190	3095
210	gi|530390722|ref|XM_005251799.1| PREDICTED: Homo sapiens aminolevulinate dehydratase (ALAD), transcript variant X2, mRNA	3322	3157	6190	3095
211	gi|362999011|ref|NM_000688.5| Homo sapiens 5'-aminolevulinate synthase 1 (ALAS1), transcript variant 1, mRNA	2458	2282	4440	2220
211	gi|362999012|ref|NM_199166.2| Homo sapiens 5'-aminolevulinate synthase 1 (ALAS1), transcript variant 2, mRNA	2281	2281	4440	2220
212	gi|195539357|ref|NM_000032.4| Homo sapiens 5'-aminolevulinate synthase 2 (ALAS2), transcript variant 1, mRNA	2044	1934	3688	1844
212	gi|195539358|ref|NM_001037967.3| Homo sapiens 5'-aminolevulinate synthase 2 (ALAS2), transcript variant 2, mRNA	1933	1933	3688	1844
212	gi|195539359|ref|NM_001037968.3| Homo sapiens 5'-aminolevulinate synthase 2 (ALAS2), transcript variant 3, mRNA	2040	1936	3688	1844
213	gi|215982788|ref|NM_000477.5| Homo sapiens albumin (ALB), mRNA	2264	2264	4466	2233
214	gi|343168768|ref|NM_001627.3| Homo sapiens activated leukocyte cell adhesion molecule (ALCAM), transcript variant 1, mRNA	4923	1090	2118	1059
214	gi|343168769|ref|NM_001243280.1| Homo sapiens activated leukocyte cell adhesion molecule (ALCAM), transcript variant 2, mRNA	4884	1090	2118	1059
214	gi|343168771|ref|NM_001243281.1| Homo sapiens activated leukocyte cell adhesion molecule (ALCAM), transcript variant 3, mRNA	2961	1090	2118	1059
214	gi|343168775|ref|NM_001243283.1| Homo sapiens activated leukocyte cell adhesion molecule (ALCAM), transcript variant 4, mRNA	2075	1090	2118	1059
215	gi|210147432|ref|NM_000033.3| Homo sapiens ATP-binding cassette, sub-family D (ALD), member 1 (ABCD1), mRNA	3697	3687	7312	3656
216	gi|327365354|ref|NM_000689.4| Homo sapiens aldehyde dehydrogenase 1 family, member A1 (ALDH1A1), mRNA	2378	2378	4694	2347
217	gi|325910902|ref|NM_000690.3| Homo sapiens aldehyde dehydrogenase 2 family (mitochondrial) (ALDH2), transcript variant 1, mRNA	2076	1937	3750	1875
217	gi|325910903|ref|NM_001204889.1| Homo sapiens aldehyde dehydrogenase 2 family (mitochondrial) (ALDH2), transcript variant 2, mRNA	1935	1935	3750	1875
218	gi|206597437|ref|NM_000691.4| Homo sapiens aldehyde dehydrogenase 3 family, member A1 (ALDH3A1), transcript variant 2, mRNA	1794	1604	3098	1549
218	gi|206597438|ref|NM_001135167.1| Homo sapiens aldehyde dehydrogenase 3 family, member A1 (ALDH3A1), transcript variant 3, mRNA	1789	1604	3098	1549
218	gi|206597440|ref|NM_001135168.1| Homo sapiens aldehyde dehydrogenase 3 family, member A1 (ALDH3A1), transcript variant 1, mRNA	1944	1604	3098	1549
218	gi|530410064|ref|XM_005256522.1| PREDICTED: Homo sapiens aldehyde dehydrogenase 3 family, member A1 (ALDH3A1), transcript variant X1, mRNA	2337	1611	3098	1549
219	gi|346644808|ref|NM_000692.4| Homo sapiens aldehyde dehydrogenase 1 family, member B1 (ALDH1B1), mRNA	3088	3077	5858	2929
220	gi|658310015|ref|NM_000693.3| Homo sapiens aldehyde dehydrogenase 1 family, member A3 (ALDH1A3), transcript variant 1, mRNA	3622	3304	6484	3242
220	gi|658310016|ref|NM_001293815.1| Homo sapiens aldehyde dehydrogenase 1 family, member A3 (ALDH1A3), transcript variant 2, mRNA	3301	3301	6484	3242
221	gi|586946388|ref|NM_000694.3| Homo sapiens aldehyde dehydrogenase 3 family, member B1 (ALDH3B1), transcript variant 1, mRNA	2856	2245	3998	1999
221	gi|586946389|ref|NM_001030010.2| Homo sapiens aldehyde dehydrogenase 3 family, member B1 (ALDH3B1), transcript variant 2, mRNA	2745	2244	3998	1999
221	gi|586946390|ref|NM_001161473.2| Homo sapiens aldehyde dehydrogenase 3 family, member B1 (ALDH3B1), transcript variant 3, mRNA	2914	2245	3998	1999
221	gi|586946393|ref|NM_001290059.1| Homo sapiens aldehyde dehydrogenase 3 family, member B1 (ALDH3B1), transcript variant 5, mRNA	2774	2245	3998	1999
221	gi|586946391|ref|NM_001290058.1| Homo sapiens aldehyde dehydrogenase 3 family, member B1 (ALDH3B1), transcript variant 4, mRNA	2505	2245	3998	1999
222	gi|73695878|ref|NM_000695.3| Homo sapiens aldehyde dehydrogenase 3 family, member B2 (ALDH3B2), transcript variant 1, mRNA	2660	2408	4510	2255
222	gi|73695880|ref|NM_001031615.1| Homo sapiens aldehyde dehydrogenase 3 family, member B2 (ALDH3B2), transcript variant 2, mRNA	2504	2408	4510	2255
223	gi|115387103|ref|NM_000696.3| Homo sapiens aldehyde dehydrogenase 9 family, member A1 (ALDH9A1), mRNA	2500	2500	4938	2469
224	gi|73466519|ref|NM_001031806.1| Homo sapiens aldehyde dehydrogenase 3 family, member A2 (ALDH3A2), transcript variant 1, mRNA	3823	3692	7196	3598
224	gi|73465985|ref|NM_000382.2| Homo sapiens aldehyde dehydrogenase 3 family, member A2 (ALDH3A2), transcript variant 2, mRNA	3702	3690	7196	3598
225	gi|168480147|ref|NM_005164.3| Homo sapiens ATP-binding cassette, sub-family D (ALD), member 2 (ABCD2), mRNA	5341	5341	10620	5310
226	gi|342187192|ref|NM_000034.3| Homo sapiens aldolase A, fructose-bisphosphate (ALDOA), transcript variant 1, mRNA	2408	1343	2598	1299
226	gi|342187194|ref|NM_184041.2| Homo sapiens aldolase A, fructose-bisphosphate (ALDOA), transcript variant 2, mRNA	1597	1343	2598	1299
226	gi|342187198|ref|NM_184043.2| Homo sapiens aldolase A, fructose-bisphosphate (ALDOA), transcript variant 3, mRNA	1569	1343	2598	1299
226	gi|342187199|ref|NM_001127617.2| Homo sapiens aldolase A, fructose-bisphosphate (ALDOA), transcript variant 4, mRNA	1630	1343	2598	1299
226	gi|342187210|ref|NM_001243177.1| Homo sapiens aldolase A, fructose-bisphosphate (ALDOA), transcript variant 6, mRNA	1751	1343	2598	1299
229	gi|218505812|ref|NM_000035.3| Homo sapiens aldolase B, fructose-bisphosphate (ALDOB), mRNA	2426	2426	4790	2395
230	gi|68303552|ref|NM_005165.2| Homo sapiens aldolase C, fructose-bisphosphate (ALDOC), mRNA	1665	1651	3152	1576
230	gi|530410968|ref|XM_005257949.1| PREDICTED: Homo sapiens aldolase C, fructose-bisphosphate (ALDOC), transcript variant X1, mRNA	1722	1651	3152	1576
231	gi|24497579|ref|NM_001628.2| Homo sapiens aldo-keto reductase family 1, member B1 (aldose reductase) (AKR1B1), mRNA	1416	1416	2770	1385
238	gi|319803021|ref|NM_004304.4| Homo sapiens anaplastic lymphoma receptor tyrosine kinase (ALK), mRNA	6267	6267	12472	6236
239	gi|154426291|ref|NM_000697.2| Homo sapiens arachidonate 12-lipoxygenase (ALOX12), mRNA	2358	2358	4612	2306
240	gi|371877526|ref|NM_000698.3| Homo sapiens arachidonate 5-lipoxygenase (ALOX5), transcript variant 1, mRNA	2581	2323	4460	2230
240	gi|371877524|ref|NM_001256153.1| Homo sapiens arachidonate 5-lipoxygenase (ALOX5), transcript variant 2, mRNA	2485	2316	4460	2230
240	gi|371877597|ref|NM_001256154.1| Homo sapiens arachidonate 5-lipoxygenase (ALOX5), transcript variant 3, mRNA	2410	2321	4460	2230
241	gi|324711027|ref|NM_001629.3| Homo sapiens arachidonate 5-lipoxygenase-activating protein (ALOX5AP), transcript variant 1, mRNA	921	879	1696	848
241	gi|324711028|ref|NM_001204406.1| Homo sapiens arachidonate 5-lipoxygenase-activating protein (ALOX5AP), transcript variant 2, mRNA	1242	879	1696	848
242	gi|119964724|ref|NM_001139.2| Homo sapiens arachidonate 12-lipoxygenase, 12R type (ALOX12B), mRNA	2502	2502	4942	2471
245	gi|635372960|ref|NR_120453.1| Homo sapiens arachidonate 12-lipoxygenase pseudogene 2 (ALOX12P2), transcript variant 2, non-coding RNA	2230	1991	3858	1929
245	gi|117940057|ref|NR_002710.2| Homo sapiens arachidonate 12-lipoxygenase pseudogene 2 (ALOX12P2), transcript variant 1, non-coding RNA	2768	1990	3858	1929
246	gi|40316936|ref|NM_001140.3| Homo sapiens arachidonate 15-lipoxygenase (ALOX15), mRNA	2707	2596	4888	2444
247	gi|85067500|ref|NM_001141.2| Homo sapiens arachidonate 15-lipoxygenase, type B (ALOX15B), transcript variant d, mRNA	2730	2512	4820	2410
247	gi|85067498|ref|NM_001039130.1| Homo sapiens arachidonate 15-lipoxygenase, type B (ALOX15B), transcript variant a, mRNA	2643	2511	4820	2410
247	gi|85067502|ref|NM_001039131.1| Homo sapiens arachidonate 15-lipoxygenase, type B (ALOX15B), transcript variant b, mRNA	2508	2508	4820	2410
249	gi|294660769|ref|NM_001127501.2| Homo sapiens alkaline phosphatase, liver/bone/kidney (ALPL), transcript variant 2, mRNA	2441	2165	4144	2072
249	gi|294660771|ref|NM_001177520.1| Homo sapiens alkaline phosphatase, liver/bone/kidney (ALPL), transcript variant 3, mRNA	2325	2164	4144	2072
249	gi|294712525|ref|NM_000478.4| Homo sapiens alkaline phosphatase, liver/bone/kidney (ALPL), transcript variant 1, mRNA	2606	2165	4144	2072
249	gi|578798859|ref|XM_006710546.1| PREDICTED: Homo sapiens alkaline phosphatase, liver/bone/kidney (ALPL), transcript variant X1, mRNA	2558	2165	4144	2072
249	gi|530360989|ref|XM_005245818.1| PREDICTED: Homo sapiens alkaline phosphatase, liver/bone/kidney (ALPL), transcript variant X2, mRNA	2573	2165	4144	2072
251	gi|157266295|ref|NM_031313.2| Homo sapiens alkaline phosphatase, placental-like 2 (ALPPL2), mRNA	2499	2499	4936	2468
257	gi|113204603|ref|NM_006492.2| Homo sapiens ALX homeobox 3 (ALX3), mRNA	1478	1478	2890	1445
258	gi|345195207|ref|NM_016519.5| Homo sapiens ameloblastin (enamel matrix protein) (AMBN), mRNA	2025	2025	3988	1994
259	gi|187937114|ref|NM_001633.3| Homo sapiens alpha-1-microglobulin/bikunin precursor (AMBP), mRNA	1450	1450	2838	1419
262	gi|564473408|ref|NR_109768.1| Homo sapiens adenosylmethionine decarboxylase 1 (AMD1), transcript variant 6, non-coding RNA	3120	2646	5228	2614
262	gi|564473395|ref|NM_001634.5| Homo sapiens adenosylmethionine decarboxylase 1 (AMD1), transcript variant 1, mRNA	3437	2646	5228	2614
262	gi|564473396|ref|NM_001287214.1| Homo sapiens adenosylmethionine decarboxylase 1 (AMD1), transcript variant 3, mRNA	3350	2646	5228	2614
262	gi|564473398|ref|NM_001287215.1| Homo sapiens adenosylmethionine decarboxylase 1 (AMD1), transcript variant 4, mRNA	3200	2646	5228	2614
262	gi|564473400|ref|NM_001287216.1| Homo sapiens adenosylmethionine decarboxylase 1 (AMD1), transcript variant 5, mRNA	3077	2646	5228	2614
265	gi|33356555|ref|NM_182680.1| Homo sapiens amelogenin, X-linked (AMELX), transcript variant 3, mRNA	835	745	1240	620
265	gi|33356557|ref|NM_182681.1| Homo sapiens amelogenin, X-linked (AMELX), transcript variant 2, mRNA	745	745	1240	620
265	gi|6715562|ref|NM_001142.2| Homo sapiens amelogenin, X-linked (AMELX), transcript variant 1, mRNA	793	745	1240	620
266	gi|4502072|ref|NM_001143.1| Homo sapiens amelogenin, Y-linked (AMELY), mRNA	802	788	1326	663
267	gi|378744169|ref|NM_001144.5| Homo sapiens autocrine motility factor receptor, E3 ubiquitin protein ligase (AMFR), mRNA	3631	3624	7166	3583
268	gi|157266297|ref|NM_000479.3| Homo sapiens anti-Mullerian hormone (AMH), mRNA	2065	2037	3950	1975
269	gi|257743468|ref|NM_020547.2| Homo sapiens anti-Mullerian hormone receptor, type II (AMHR2), transcript variant 1, mRNA	1863	1580	3036	1518
269	gi|257743466|ref|NM_001164690.1| Homo sapiens anti-Mullerian hormone receptor, type II (AMHR2), transcript variant 2, mRNA	1859	1580	3036	1518
269	gi|257743469|ref|NM_001164691.1| Homo sapiens anti-Mullerian hormone receptor, type II (AMHR2), transcript variant 3, mRNA	1578	1578	3036	1518
270	gi|289547497|ref|NM_001172626.1| Homo sapiens adenosine monophosphate deaminase 1 (AMPD1), transcript variant 2, mRNA	2414	2414	4704	2352
270	gi|289547499|ref|NM_000036.2| Homo sapiens adenosine monophosphate deaminase 1 (AMPD1), transcript variant 1, mRNA	2426	2414	4704	2352
271	gi|383209656|ref|NM_139156.3| Homo sapiens adenosine monophosphate deaminase 2 (AMPD2), transcript variant 2, mRNA	3785	3187	6312	3156
271	gi|383209659|ref|NM_001257361.1| Homo sapiens adenosine monophosphate deaminase 2 (AMPD2), transcript variant 5, mRNA	3421	3187	6312	3156
271	gi|383209655|ref|NM_004037.7| Homo sapiens adenosine monophosphate deaminase 2 (AMPD2), transcript variant 1, mRNA	4005	3187	6312	3156
271	gi|383209657|ref|NM_001257360.1| Homo sapiens adenosine monophosphate deaminase 2 (AMPD2), transcript variant 4, mRNA	4138	3187	6312	3156
271	gi|55925573|ref|NM_203404.1| Homo sapiens adenosine monophosphate deaminase 2 (AMPD2), transcript variant 3, mRNA	3423	3187	6312	3156
272	gi|289063414|ref|NM_001172430.1| Homo sapiens adenosine monophosphate deaminase 3 (AMPD3), transcript variant 4, mRNA	4298	3801	7478	3739
272	gi|289063416|ref|NM_001172431.1| Homo sapiens adenosine monophosphate deaminase 3 (AMPD3), transcript variant 5, mRNA	3994	3799	7478	3739
272	gi|70906424|ref|NM_000480.2| Homo sapiens adenosine monophosphate deaminase 3 (AMPD3), transcript variant 1, mRNA	4371	3801	7478	3739
272	gi|70906425|ref|NM_001025389.1| Homo sapiens adenosine monophosphate deaminase 3 (AMPD3), transcript variant 2, mRNA	4334	3801	7478	3739
272	gi|70906427|ref|NM_001025390.1| Homo sapiens adenosine monophosphate deaminase 3 (AMPD3), transcript variant 3, mRNA	4473	3801	7478	3739
273	gi|312836840|ref|NM_139316.2| Homo sapiens amphiphysin (AMPH), transcript variant 2, mRNA	3300	3300	6480	3240
273	gi|312922370|ref|NM_001635.3| Homo sapiens amphiphysin (AMPH), transcript variant 1, mRNA	3426	3302	6480	3240
274	gi|346716176|ref|NM_139344.2| Homo sapiens bridging integrator 1 (BIN1), transcript variant 2, mRNA	2557	1651	3060	1530
274	gi|346716177|ref|NM_139345.2| Homo sapiens bridging integrator 1 (BIN1), transcript variant 3, mRNA	2425	1651	3060	1530
274	gi|346716179|ref|NM_139347.2| Homo sapiens bridging integrator 1 (BIN1), transcript variant 5, mRNA	2461	1649	3060	1530
274	gi|346716181|ref|NM_139349.2| Homo sapiens bridging integrator 1 (BIN1), transcript variant 7, mRNA	2332	1649	3060	1530
274	gi|530369151|ref|XM_005263645.1| PREDICTED: Homo sapiens bridging integrator 1 (BIN1), transcript variant X7, mRNA	2174	1652	3060	1530
274	gi|578804085|ref|XM_006712427.1| PREDICTED: Homo sapiens bridging integrator 1 (BIN1), transcript variant X8, mRNA	2129	1649	3060	1530
274	gi|530369157|ref|XM_005263648.1| PREDICTED: Homo sapiens bridging integrator 1 (BIN1), transcript variant X18, mRNA	1670	1649	3060	1530
274	gi|346716174|ref|NM_004305.3| Homo sapiens bridging integrator 1 (BIN1), transcript variant 8, mRNA	2269	1652	3060	1530
274	gi|346716175|ref|NM_139343.2| Homo sapiens bridging integrator 1 (BIN1), transcript variant 1, mRNA	2686	1651	3060	1530
274	gi|346716178|ref|NM_139346.2| Homo sapiens bridging integrator 1 (BIN1), transcript variant 4, mRNA	2398	1652	3060	1530
274	gi|346716180|ref|NM_139348.2| Homo sapiens bridging integrator 1 (BIN1), transcript variant 6, mRNA	2353	1649	3060	1530
274	gi|346716182|ref|NM_139350.2| Homo sapiens bridging integrator 1 (BIN1), transcript variant 9, mRNA	2224	1649	3060	1530
274	gi|346716183|ref|NM_139351.2| Homo sapiens bridging integrator 1 (BIN1), transcript variant 10, mRNA	2134	1649	3060	1530
275	gi|257796259|ref|NR_028435.1| Homo sapiens aminomethyltransferase (AMT), transcript variant 5, non-coding RNA	2201	1346	2506	1253
275	gi|257796252|ref|NM_000481.3| Homo sapiens aminomethyltransferase (AMT), transcript variant 1, mRNA	2215	1346	2506	1253
275	gi|257796253|ref|NM_001164710.1| Homo sapiens aminomethyltransferase (AMT), transcript variant 2, mRNA	2083	1342	2506	1253
275	gi|257796257|ref|NM_001164712.1| Homo sapiens aminomethyltransferase (AMT), transcript variant 4, mRNA	1955	1344	2506	1253
275	gi|257796255|ref|NM_001164711.1| Homo sapiens aminomethyltransferase (AMT), transcript variant 3, mRNA	2047	1346	2506	1253
276	gi|57014084|ref|NM_004038.3| Homo sapiens amylase, alpha 1A (salivary) (AMY1A), transcript variant 1, mRNA	1862	32	2	1
276	gi|56549659|ref|NM_001008221.1| Homo sapiens amylase, alpha 1A (salivary) (AMY1A), transcript variant 2, mRNA	1781	32	2	1
277	gi|56549661|ref|NM_001008218.1| Homo sapiens amylase, alpha 1B (salivary) (AMY1B), mRNA	1838	0	0	0
278	gi|56549663|ref|NM_001008219.1| Homo sapiens amylase, alpha 1C (salivary) (AMY1C), mRNA	1860	0	0	0
280	gi|512749766|ref|NM_020978.4| Homo sapiens amylase, alpha 2B (pancreatic) (AMY2B), mRNA	2253	1785	2810	1405
283	gi|207113179|ref|NM_001145.4| Homo sapiens angiogenin, ribonuclease, RNase A family, 5 (ANG), transcript variant 1, mRNA	1222	566	1070	535
283	gi|207113180|ref|NM_001097577.2| Homo sapiens angiogenin, ribonuclease, RNase A family, 5 (ANG), transcript variant 2, mRNA	742	566	1070	535
284	gi|315434239|ref|NM_001199859.1| Homo sapiens angiopoietin 1 (ANGPT1), transcript variant 2, mRNA	4335	4335	8548	4274
284	gi|21328452|ref|NM_001146.3| Homo sapiens angiopoietin 1 (ANGPT1), transcript variant 1, mRNA	4338	4336	8548	4274
285	gi|169646744|ref|NM_001147.2| Homo sapiens angiopoietin 2 (ANGPT2), transcript variant 1, mRNA	5270	5092	9712	4856
285	gi|169646748|ref|NM_001118887.1| Homo sapiens angiopoietin 2 (ANGPT2), transcript variant 2, mRNA	5267	5091	9712	4856
285	gi|169646753|ref|NM_001118888.1| Homo sapiens angiopoietin 2 (ANGPT2), transcript variant 3, mRNA	5114	5092	9712	4856
286	gi|215598565|ref|NM_001142445.1| Homo sapiens ankyrin 1, erythrocytic (ANK1), transcript variant 10, mRNA	3244	2625	5126	2563
286	gi|215598573|ref|NM_001142446.1| Homo sapiens ankyrin 1, erythrocytic (ANK1), transcript variant 9, mRNA	8486	2625	5126	2563
286	gi|215598826|ref|NM_020478.4| Homo sapiens ankyrin 1, erythrocytic (ANK1), transcript variant 5, mRNA	3304	2625	5126	2563
286	gi|215598862|ref|NM_020480.4| Homo sapiens ankyrin 1, erythrocytic (ANK1), transcript variant 7, mRNA	3103	2623	5126	2563
286	gi|70780352|ref|NM_020475.2| Homo sapiens ankyrin 1, erythrocytic (ANK1), transcript variant 4, mRNA	8165	2625	5126	2563
286	gi|70780354|ref|NM_020477.2| Homo sapiens ankyrin 1, erythrocytic (ANK1), transcript variant 2, mRNA	7754	2625	5126	2563
286	gi|70780356|ref|NM_000037.3| Homo sapiens ankyrin 1, erythrocytic (ANK1), transcript variant 3, mRNA	8300	2625	5126	2563
286	gi|70780358|ref|NM_020476.2| Homo sapiens ankyrin 1, erythrocytic (ANK1), transcript variant 1, mRNA	8240	2625	5126	2563
287	gi|188595661|ref|NM_001148.4| Homo sapiens ankyrin 2, neuronal (ANK2), transcript variant 1, mRNA	14243	7715	15128	7564
287	gi|188595666|ref|NM_020977.3| Homo sapiens ankyrin 2, neuronal (ANK2), transcript variant 2, mRNA	7988	7713	15128	7564
287	gi|188595681|ref|NM_001127493.1| Homo sapiens ankyrin 2, neuronal (ANK2), transcript variant 3, mRNA	8082	7714	15128	7564
287	gi|530377584|ref|XM_005262945.1| PREDICTED: Homo sapiens ankyrin 2, neuronal (ANK2), transcript variant X4, mRNA	14416	7710	15128	7564
288	gi|325053663|ref|NM_020987.3| Homo sapiens ankyrin 3, node of Ranvier (ankyrin G) (ANK3), transcript variant 1, mRNA	17035	6246	12248	6124
288	gi|325053664|ref|NM_001149.3| Homo sapiens ankyrin 3, node of Ranvier (ankyrin G) (ANK3), transcript variant 2, mRNA	7218	6247	12248	6124
288	gi|325053665|ref|NM_001204403.1| Homo sapiens ankyrin 3, node of Ranvier (ankyrin G) (ANK3), transcript variant 3, mRNA	9356	6247	12248	6124
288	gi|325053667|ref|NM_001204404.1| Homo sapiens ankyrin 3, node of Ranvier (ankyrin G) (ANK3), transcript variant 4, mRNA	9599	6247	12248	6124
290	gi|157266299|ref|NM_001150.2| Homo sapiens alanyl (membrane) aminopeptidase (ANPEP), mRNA	3740	3674	7286	3643
291	gi|258547122|ref|NM_001151.3| Homo sapiens solute carrier family 25 (mitochondrial carrier; adenine nucleotide translocator), member 4 (SLC25A4), mRNA	4420	4420	8692	4346
292	gi|258547133|ref|NM_001152.4| Homo sapiens solute carrier family 25 (mitochondrial carrier; adenine nucleotide translocator), member 5 (SLC25A5), mRNA	1351	1153	2244	1122
293	gi|258547138|ref|NM_001636.3| Homo sapiens solute carrier family 25 (mitochondrial carrier; adenine nucleotide translocator), member 6 (SLC25A6), mRNA	1502	1502	2942	1471
302	gi|50845385|ref|NM_001002857.1| Homo sapiens annexin A2 (ANXA2), transcript variant 2, mRNA	1644	997	1334	667
302	gi|50845389|ref|NM_004039.2| Homo sapiens annexin A2 (ANXA2), transcript variant 3, mRNA	1563	997	1334	667
302	gi|216547993|ref|NM_001136015.2| Homo sapiens annexin A2 (ANXA2), transcript variant 4, mRNA	1665	997	1334	667
302	gi|216547999|ref|NM_001002858.2| Homo sapiens annexin A2 (ANXA2), transcript variant 1, mRNA	1632	997	1334	667
303	gi|168229172|ref|NR_001562.2| Homo sapiens annexin A2 pseudogene 1 (ANXA2P1), non-coding RNA	1343	1296	2198	1099
304	gi|148833516|ref|NR_003573.1| Homo sapiens annexin A2 pseudogene 2 (ANXA2P2), non-coding RNA	1310	737	932	466
305	gi|148922903|ref|NR_001446.2| Homo sapiens annexin A2 pseudogene 3 (ANXA2P3), non-coding RNA	1350	1310	2348	1174
306	gi|96304463|ref|NM_005139.2| Homo sapiens annexin A3 (ANXA3), mRNA	1634	1634	3206	1603
307	gi|168480078|ref|NM_001153.3| Homo sapiens annexin A4 (ANXA4), mRNA	2158	2158	4254	2127
308	gi|186680508|ref|NM_001154.3| Homo sapiens annexin A5 (ANXA5), mRNA	1624	1623	3184	1592
309	gi|302129650|ref|NM_001155.4| Homo sapiens annexin A6 (ANXA6), transcript variant 1, mRNA	3002	2758	5454	2727
309	gi|302129651|ref|NM_001193544.1| Homo sapiens annexin A6 (ANXA6), transcript variant 2, mRNA	2879	2758	5454	2727
310	gi|186700617|ref|NM_001156.3| Homo sapiens annexin A7 (ANXA7), transcript variant 1, mRNA	2146	2029	3872	1936
310	gi|186700618|ref|NM_004034.2| Homo sapiens annexin A7 (ANXA7), transcript variant 2, mRNA	2212	2029	3872	1936
310	gi|578819361|ref|XM_005269738.2| PREDICTED: Homo sapiens annexin A7 (ANXA7), transcript variant X1, mRNA	2110	2029	3872	1936
310	gi|578819362|ref|XM_005269739.2| PREDICTED: Homo sapiens annexin A7 (ANXA7), transcript variant X2, mRNA	2029	2029	3872	1936
311	gi|22165430|ref|NM_145868.1| Homo sapiens annexin A11 (ANXA11), transcript variant b, mRNA	2535	1469	2824	1412
311	gi|22165432|ref|NM_145869.1| Homo sapiens annexin A11 (ANXA11), transcript variant c, mRNA	2731	1469	2824	1412
311	gi|508772594|ref|NM_001278407.1| Homo sapiens annexin A11 (ANXA11), transcript variant d, mRNA	2465	1469	2824	1412
311	gi|508772596|ref|NM_001278408.1| Homo sapiens annexin A11 (ANXA11), transcript variant e, mRNA	3073	1469	2824	1412
311	gi|508772598|ref|NM_001278409.1| Homo sapiens annexin A11 (ANXA11), transcript variant f, mRNA	2804	1474	2824	1412
311	gi|578819364|ref|XM_006717813.1| PREDICTED: Homo sapiens annexin A11 (ANXA11), transcript variant X2, mRNA	2388	1469	2824	1412
311	gi|530393509|ref|XM_005269742.1| PREDICTED: Homo sapiens annexin A11 (ANXA11), transcript variant X5, mRNA	2377	1469	2824	1412
311	gi|22165429|ref|NM_001157.2| Homo sapiens annexin A11 (ANXA11), transcript variant a, mRNA	2486	1469	2824	1412
312	gi|51895794|ref|NM_004306.2| Homo sapiens annexin A13 (ANXA13), transcript variant 1, mRNA	1486	1486	2850	1425
312	gi|51896028|ref|NM_001003954.1| Homo sapiens annexin A13 (ANXA13), transcript variant 2, mRNA	1609	1487	2850	1425
313	gi|294610664|ref|NM_001177506.1| Homo sapiens acyloxyacyl hydrolase (neutrophil) (AOAH), transcript variant 2, mRNA	2559	2345	4504	2252
313	gi|294610663|ref|NM_001637.3| Homo sapiens acyloxyacyl hydrolase (neutrophil) (AOAH), transcript variant 1, mRNA	2440	2345	4504	2252
313	gi|294610666|ref|NM_001177507.1| Homo sapiens acyloxyacyl hydrolase (neutrophil) (AOAH), transcript variant 3, mRNA	2344	2344	4504	2252
314	gi|60498983|ref|NM_009590.2| Homo sapiens amine oxidase, copper containing 2 (retina-specific) (AOC2), transcript variant 2, mRNA	2681	2601	4982	2491
314	gi|60498981|ref|NM_001158.3| Homo sapiens amine oxidase, copper containing 2 (retina-specific) (AOC2), transcript variant 1, mRNA	2600	2600	4982	2491
316	gi|71773479|ref|NM_001159.3| Homo sapiens aldehyde oxidase 1 (AOX1), mRNA	4949	4949	9836	4918
317	gi|32483365|ref|NM_013229.2| Homo sapiens apoptotic peptidase activating factor 1 (APAF1), transcript variant 1, mRNA	7171	3943	7378	3689
317	gi|32483358|ref|NM_181861.1| Homo sapiens apoptotic peptidase activating factor 1 (APAF1), transcript variant 3, mRNA	7204	3945	7378	3689
317	gi|32483360|ref|NM_181868.1| Homo sapiens apoptotic peptidase activating factor 1 (APAF1), transcript variant 4, mRNA	7075	3945	7378	3689
317	gi|32483362|ref|NM_181869.1| Homo sapiens apoptotic peptidase activating factor 1 (APAF1), transcript variant 5, mRNA	4559	3942	7378	3689
317	gi|32483364|ref|NM_001160.2| Homo sapiens apoptotic peptidase activating factor 1 (APAF1), transcript variant 2, mRNA	7042	3943	7378	3689
318	gi|346986329|ref|NM_001161.4| Homo sapiens nudix (nucleoside diphosphate linked moiety X)-type motif 2 (NUDT2), transcript variant 1, mRNA	1091	844	1564	782
318	gi|346986330|ref|NM_147172.2| Homo sapiens nudix (nucleoside diphosphate linked moiety X)-type motif 2 (NUDT2), transcript variant 2, mRNA	1020	844	1564	782
318	gi|346986331|ref|NM_147173.2| Homo sapiens nudix (nucleoside diphosphate linked moiety X)-type motif 2 (NUDT2), transcript variant 3, mRNA	978	844	1564	782
318	gi|346986333|ref|NM_001244390.1| Homo sapiens nudix (nucleoside diphosphate linked moiety X)-type motif 2 (NUDT2), transcript variant 4, mRNA	843	843	1564	782
319	gi|50659075|ref|NM_001638.2| Homo sapiens apolipoprotein F (APOF), mRNA	1720	1716	3306	1653
320	gi|194353986|ref|NM_001163.3| Homo sapiens amyloid beta (A4) precursor protein-binding, family A, member 1 (APBA1), mRNA	6603	6603	13138	6569
321	gi|194353990|ref|NM_005503.3| Homo sapiens amyloid beta (A4) precursor protein-binding, family A, member 2 (APBA2), transcript variant 1, mRNA	3653	3619	7114	3557
321	gi|194353991|ref|NM_001130414.1| Homo sapiens amyloid beta (A4) precursor protein-binding, family A, member 2 (APBA2), transcript variant 2, mRNA	3617	3617	7114	3557
322	gi|548923964|ref|NR_047512.2| Homo sapiens amyloid beta (A4) precursor protein-binding, family B, member 1 (Fe65) (APBB1), transcript variant 11, non-coding RNA	2277	1397	2610	1305
322	gi|548923944|ref|NM_001164.4| Homo sapiens amyloid beta (A4) precursor protein-binding, family B, member 1 (Fe65) (APBB1), transcript variant 1, mRNA	2699	1398	2610	1305
322	gi|548923945|ref|NM_145689.2| Homo sapiens amyloid beta (A4) precursor protein-binding, family B, member 1 (Fe65) (APBB1), transcript variant 2, mRNA	2693	1396	2610	1305
322	gi|548923946|ref|NM_001257321.2| Homo sapiens amyloid beta (A4) precursor protein-binding, family B, member 1 (Fe65) (APBB1), transcript variant 4, mRNA	2162	1398	2610	1305
322	gi|548923947|ref|NM_001257326.2| Homo sapiens amyloid beta (A4) precursor protein-binding, family B, member 1 (Fe65) (APBB1), transcript variant 5, mRNA	2122	1398	2610	1305
322	gi|548923948|ref|NM_001257320.2| Homo sapiens amyloid beta (A4) precursor protein-binding, family B, member 1 (Fe65) (APBB1), transcript variant 6, mRNA	2114	1398	2610	1305
322	gi|548923949|ref|NM_001257325.2| Homo sapiens amyloid beta (A4) precursor protein-binding, family B, member 1 (Fe65) (APBB1), transcript variant 7, mRNA	1922	1398	2610	1305
322	gi|548923953|ref|NM_001257323.2| Homo sapiens amyloid beta (A4) precursor protein-binding, family B, member 1 (Fe65) (APBB1), transcript variant 8, mRNA	2020	1396	2610	1305
322	gi|548923956|ref|NM_001257319.2| Homo sapiens amyloid beta (A4) precursor protein-binding, family B, member 1 (Fe65) (APBB1), transcript variant 9, mRNA	2026	1398	2610	1305
322	gi|578820485|ref|XM_006718211.1| PREDICTED: Homo sapiens amyloid beta (A4) precursor protein-binding, family B, member 1 (Fe65) (APBB1), transcript variant X3, mRNA	3227	1398	2610	1305
322	gi|578820489|ref|XM_006718213.1| PREDICTED: Homo sapiens amyloid beta (A4) precursor protein-binding, family B, member 1 (Fe65) (APBB1), transcript variant X5, mRNA	3212	1398	2610	1305
323	gi|260593728|ref|NM_004307.1| Homo sapiens amyloid beta (A4) precursor protein-binding, family B, member 2 (APBB2), transcript variant 1, mRNA	9004	6839	13416	6708
323	gi|260593730|ref|NM_001166050.1| Homo sapiens amyloid beta (A4) precursor protein-binding, family B, member 2 (APBB2), transcript variant 2, mRNA	9001	6839	13416	6708
323	gi|260593732|ref|NM_001166051.1| Homo sapiens amyloid beta (A4) precursor protein-binding, family B, member 2 (APBB2), transcript variant 4, mRNA	7022	6839	13416	6708
323	gi|260593734|ref|NM_001166052.1| Homo sapiens amyloid beta (A4) precursor protein-binding, family B, member 2 (APBB2), transcript variant 5, mRNA	7016	6839	13416	6708
323	gi|260593736|ref|NM_001166053.1| Homo sapiens amyloid beta (A4) precursor protein-binding, family B, member 2 (APBB2), transcript variant 6, mRNA	7018	6839	13416	6708
323	gi|260593739|ref|NM_001166054.1| Homo sapiens amyloid beta (A4) precursor protein-binding, family B, member 2 (APBB2), transcript variant 7, mRNA	7012	6839	13416	6708
323	gi|225007611|ref|NM_173075.4| Homo sapiens amyloid beta (A4) precursor protein-binding, family B, member 2 (APBB2), transcript variant 3, mRNA	8935	6837	13416	6708
324	gi|307133686|ref|NM_000038.5| Homo sapiens adenomatous polyposis coli (APC), transcript variant 3, mRNA	10740	10440	20756	10378
324	gi|306922385|ref|NM_001127511.2| Homo sapiens adenomatous polyposis coli (APC), transcript variant 1, mRNA	10814	10438	20756	10378
324	gi|307133685|ref|NM_001127510.2| Homo sapiens adenomatous polyposis coli (APC), transcript variant 2, mRNA	10848	10440	20756	10378
325	gi|206597534|ref|NM_001639.3| Homo sapiens amyloid P component, serum (APCS), mRNA	960	954	1846	923
326	gi|390407649|ref|NM_000383.3| Homo sapiens autoimmune regulator (AIRE), mRNA	2299	2297	4420	2210
327	gi|23510450|ref|NM_001640.3| Homo sapiens acylaminoacyl-peptide hydrolase (APEH), mRNA	2775	2623	5122	2561
327	gi|578806025|ref|XM_005265097.2| PREDICTED: Homo sapiens acylaminoacyl-peptide hydrolase (APEH), transcript variant X6, mRNA	2631	2620	5122	2561
328	gi|346644845|ref|NM_001641.3| Homo sapiens APEX nuclease (multifunctional DNA repair enzyme) 1 (APEX1), transcript variant 1, mRNA	1563	1501	2878	1439
328	gi|346644846|ref|NM_080648.2| Homo sapiens APEX nuclease (multifunctional DNA repair enzyme) 1 (APEX1), transcript variant 2, mRNA	1497	1497	2878	1439
328	gi|346644847|ref|NM_080649.2| Homo sapiens APEX nuclease (multifunctional DNA repair enzyme) 1 (APEX1), transcript variant 3, mRNA	1507	1501	2878	1439
328	gi|346644848|ref|NM_001244249.1| Homo sapiens APEX nuclease (multifunctional DNA repair enzyme) 1 (APEX1), transcript variant 4, mRNA	1558	1501	2878	1439
329	gi|390608635|ref|NM_001166.4| Homo sapiens baculoviral IAP repeat containing 2 (BIRC2), transcript variant 1, mRNA	3813	2214	4298	2149
329	gi|390608636|ref|NM_001256163.1| Homo sapiens baculoviral IAP repeat containing 2 (BIRC2), transcript variant 2, mRNA	4088	2214	4298	2149
329	gi|390608638|ref|NM_001256166.1| Homo sapiens baculoviral IAP repeat containing 2 (BIRC2), transcript variant 3, mRNA	2408	2214	4298	2149
330	gi|342307084|ref|NM_001165.4| Homo sapiens baculoviral IAP repeat containing 3 (BIRC3), transcript variant 1, mRNA	6932	4378	8558	4279
330	gi|342307085|ref|NM_182962.2| Homo sapiens baculoviral IAP repeat containing 3 (BIRC3), transcript variant 2, mRNA	4372	4372	8558	4279
331	gi|324711010|ref|NR_037916.1| Homo sapiens X-linked inhibitor of apoptosis, E3 ubiquitin protein ligase (XIAP), transcript variant 3, non-coding RNA	7551	7200	13560	6780
331	gi|324711007|ref|NM_001167.3| Homo sapiens X-linked inhibitor of apoptosis, E3 ubiquitin protein ligase (XIAP), transcript variant 1, mRNA	8460	7200	13560	6780
331	gi|324711008|ref|NM_001204401.1| Homo sapiens X-linked inhibitor of apoptosis, E3 ubiquitin protein ligase (XIAP), transcript variant 2, mRNA	8427	7200	13560	6780
332	gi|59859877|ref|NM_001168.2| Homo sapiens baculoviral IAP repeat containing 5 (BIRC5), transcript variant 1, mRNA	2655	2538	4952	2476
332	gi|59859879|ref|NM_001012270.1| Homo sapiens baculoviral IAP repeat containing 5 (BIRC5), transcript variant 2, mRNA	2537	2537	4952	2476
332	gi|59859881|ref|NM_001012271.1| Homo sapiens baculoviral IAP repeat containing 5 (BIRC5), transcript variant 3, mRNA	2724	2538	4952	2476
333	gi|67782337|ref|NM_001024807.1| Homo sapiens amyloid beta (A4) precursor-like protein 1 (APLP1), transcript variant 1, mRNA	2450	2448	4772	2386
333	gi|67782339|ref|NM_005166.3| Homo sapiens amyloid beta (A4) precursor-like protein 1 (APLP1), transcript variant 2, mRNA	2447	2447	4772	2386
334	gi|214010186|ref|NR_024515.1| Homo sapiens amyloid beta (A4) precursor-like protein 2 (APLP2), transcript variant 5, non-coding RNA	3289	2544	4970	2485
334	gi|214010187|ref|NR_024516.1| Homo sapiens amyloid beta (A4) precursor-like protein 2 (APLP2), transcript variant 6, non-coding RNA	3361	2547	4970	2485
334	gi|214010177|ref|NM_001642.2| Homo sapiens amyloid beta (A4) precursor-like protein 2 (APLP2), transcript variant 1, mRNA	3827	2547	4970	2485
334	gi|214010180|ref|NM_001142276.1| Homo sapiens amyloid beta (A4) precursor-like protein 2 (APLP2), transcript variant 2, mRNA	3791	2544	4970	2485
334	gi|214010182|ref|NM_001142277.1| Homo sapiens amyloid beta (A4) precursor-like protein 2 (APLP2), transcript variant 3, mRNA	3623	2544	4970	2485
334	gi|214010184|ref|NM_001142278.1| Homo sapiens amyloid beta (A4) precursor-like protein 2 (APLP2), transcript variant 4, mRNA	3104	2544	4970	2485
334	gi|343478152|ref|NM_001243299.1| Homo sapiens amyloid beta (A4) precursor-like protein 2 (APLP2), transcript variant 7, mRNA	3709	2544	4970	2485
335	gi|530398068|ref|XM_005271540.1| PREDICTED: Homo sapiens apolipoprotein A-I (APOA1), transcript variant X2, mRNA	935	819	1514	757
335	gi|4557320|ref|NM_000039.1| Homo sapiens apolipoprotein A-I (APOA1), mRNA	897	819	1514	757
336	gi|4502148|ref|NM_001643.1| Homo sapiens apolipoprotein A-II (APOA2), mRNA	473	473	884	442
337	gi|71773109|ref|NM_000482.3| Homo sapiens apolipoprotein A-IV (APOA4), mRNA	1460	1460	2858	1429
338	gi|105990531|ref|NM_000384.2| Homo sapiens apolipoprotein B (APOB), mRNA	14121	14121	28180	14090
341	gi|51944963|ref|NM_001645.3| Homo sapiens apolipoprotein C-I (APOC1), mRNA	464	435	702	351
342	gi|257470990|ref|NR_028412.1| Homo sapiens apolipoprotein C-I pseudogene 1 (APOC1P1), transcript variant 1, non-coding RNA	939	532	782	391
342	gi|257470993|ref|NR_028413.1| Homo sapiens apolipoprotein C-I pseudogene 1 (APOC1P1), transcript variant 2, non-coding RNA	754	532	782	391
342	gi|257470994|ref|NR_028414.1| Homo sapiens apolipoprotein C-I pseudogene 1 (APOC1P1), transcript variant 3, non-coding RNA	631	532	782	391
343	gi|45446751|ref|NM_001169.2| Homo sapiens aquaporin 8 (AQP8), mRNA	1315	1315	2568	1284
344	gi|325651859|ref|NM_000483.4| Homo sapiens apolipoprotein C-II (APOC2), mRNA	738	40	18	9
345	gi|4557322|ref|NM_000040.1| Homo sapiens apolipoprotein C-III (APOC3), mRNA	533	533	1004	502
346	gi|325651851|ref|NM_001646.2| Homo sapiens apolipoprotein C-IV (APOC4), mRNA	622	38	14	7
347	gi|195976767|ref|NM_001647.3| Homo sapiens apolipoprotein D (APOD), mRNA	1148	1148	2228	1114
348	gi|705044001|ref|NM_001302688.1| Homo sapiens apolipoprotein E (APOE), transcript variant 1, mRNA	1316	1142	2222	1111
348	gi|705044057|ref|NM_000041.3| Homo sapiens apolipoprotein E (APOE), transcript variant 2, mRNA	1234	1142	2222	1111
348	gi|705044151|ref|NM_001302691.1| Homo sapiens apolipoprotein E (APOE), transcript variant 5, mRNA	1249	1142	2222	1111
348	gi|705044103|ref|NM_001302690.1| Homo sapiens apolipoprotein E (APOE), transcript variant 4, mRNA	1265	1142	2222	1111
348	gi|705044062|ref|NM_001302689.1| Homo sapiens apolipoprotein E (APOE), transcript variant 3, mRNA	1165	1142	2222	1111
350	gi|153266840|ref|NM_000042.2| Homo sapiens apolipoprotein H (beta-2-glycoprotein I) (APOH), mRNA	1216	1216	2370	1185
351	gi|324021737|ref|NM_001204301.1| Homo sapiens amyloid beta (A4) precursor protein (APP), transcript variant 8, mRNA	3594	2944	5706	2853
351	gi|324021746|ref|NM_001136016.3| Homo sapiens amyloid beta (A4) precursor protein (APP), transcript variant 4, mRNA	3572	2946	5706	2853
351	gi|324021747|ref|NM_001136131.2| Homo sapiens amyloid beta (A4) precursor protein (APP), transcript variant 7, mRNA	3310	2946	5706	2853
351	gi|228008401|ref|NM_001136130.2| Homo sapiens amyloid beta (A4) precursor protein (APP), transcript variant 6, mRNA	3480	2946	5706	2853
351	gi|228008402|ref|NM_001136129.2| Homo sapiens amyloid beta (A4) precursor protein (APP), transcript variant 5, mRNA	3255	2946	5706	2853
351	gi|228008403|ref|NM_000484.3| Homo sapiens amyloid beta (A4) precursor protein (APP), transcript variant 1, mRNA	3648	2946	5706	2853
351	gi|228008404|ref|NM_201413.2| Homo sapiens amyloid beta (A4) precursor protein (APP), transcript variant 2, mRNA	3591	2946	5706	2853
351	gi|228008405|ref|NM_201414.2| Homo sapiens amyloid beta (A4) precursor protein (APP), transcript variant 3, mRNA	3423	2946	5706	2853
351	gi|324021735|ref|NM_001204302.1| Homo sapiens amyloid beta (A4) precursor protein (APP), transcript variant 9, mRNA	3537	2944	5706	2853
351	gi|324021739|ref|NM_001204303.1| Homo sapiens amyloid beta (A4) precursor protein (APP), transcript variant 10, mRNA	3369	2944	5706	2853
353	gi|71773149|ref|NM_000485.2| Homo sapiens adenine phosphoribosyltransferase (APRT), transcript variant 1, mRNA	807	674	1224	612
353	gi|71773200|ref|NM_001030018.1| Homo sapiens adenine phosphoribosyltransferase (APRT), transcript variant 2, mRNA	673	673	1224	612
354	gi|71834852|ref|NM_001030047.1| Homo sapiens kallikrein-related peptidase 3 (KLK3), transcript variant 3, mRNA	1906	1336	2382	1191
354	gi|71834854|ref|NM_001030048.1| Homo sapiens kallikrein-related peptidase 3 (KLK3), transcript variant 4, mRNA	1335	1335	2382	1191
354	gi|22208990|ref|NM_001648.2| Homo sapiens kallikrein-related peptidase 3 (KLK3), transcript variant 1, mRNA	1464	1335	2382	1191
355	gi|325652052|ref|NM_152872.2| Homo sapiens Fas cell surface death receptor (FAS), transcript variant 3, mRNA	2730	2376	4504	2252
355	gi|325652050|ref|NM_000043.4| Homo sapiens Fas cell surface death receptor (FAS), transcript variant 1, mRNA	2755	2376	4504	2252
355	gi|325652051|ref|NM_152871.2| Homo sapiens Fas cell surface death receptor (FAS), transcript variant 2, mRNA	2692	2375	4504	2252
355	gi|325652053|ref|NR_028033.2| Homo sapiens Fas cell surface death receptor (FAS), transcript variant 4, non-coding RNA	2583	2375	4504	2252
355	gi|325652054|ref|NR_028034.2| Homo sapiens Fas cell surface death receptor (FAS), transcript variant 5, non-coding RNA	2445	2375	4504	2252
355	gi|325652055|ref|NR_028035.2| Homo sapiens Fas cell surface death receptor (FAS), transcript variant 6, non-coding RNA	2508	2376	4504	2252
355	gi|325652056|ref|NR_028036.2| Homo sapiens Fas cell surface death receptor (FAS), transcript variant 7, non-coding RNA	2646	2376	4504	2252
356	gi|720642743|ref|NM_000639.2| Homo sapiens Fas ligand (TNF superfamily, member 6) (FASLG), transcript variant 1, mRNA	1907	1863	3580	1790
356	gi|720642744|ref|NM_001302746.1| Homo sapiens Fas ligand (TNF superfamily, member 6) (FASLG), transcript variant 2, mRNA	1861	1861	3580	1790
357	gi|18375508|ref|NM_001649.2| Homo sapiens shroom family member 2 (SHROOM2), mRNA	7445	7445	14828	7414
358	gi|297307115|ref|NM_001185060.1| Homo sapiens aquaporin 1 (Colton blood group) (AQP1), transcript variant 2, mRNA	2487	2313	4564	2282
358	gi|297307114|ref|NM_198098.2| Homo sapiens aquaporin 1 (Colton blood group) (AQP1), transcript variant 1, mRNA	2807	2313	4564	2282
358	gi|297307117|ref|NM_001185061.1| Homo sapiens aquaporin 1 (Colton blood group) (AQP1), transcript variant 3, mRNA	2662	2313	4564	2282
358	gi|297307119|ref|NM_001185062.1| Homo sapiens aquaporin 1 (Colton blood group) (AQP1), transcript variant 4, mRNA	2434	2313	4564	2282
359	gi|209180415|ref|NM_000486.5| Homo sapiens aquaporin 2 (collecting duct) (AQP2), mRNA	4288	4126	8128	4064
360	gi|345090976|ref|NM_004925.4| Homo sapiens aquaporin 3 (Gill blood group) (AQP3), mRNA	1882	1882	3702	1851
361	gi|50659061|ref|NM_001650.4| Homo sapiens aquaporin 4 (AQP4), transcript variant a, mRNA	5216	5122	10182	5091
361	gi|50659062|ref|NM_004028.3| Homo sapiens aquaporin 4 (AQP4), transcript variant b, mRNA	5136	5122	10182	5091
362	gi|430768621|ref|NM_001651.3| Homo sapiens aquaporin 5 (AQP5), mRNA	1840	1840	3618	1809
363	gi|86792454|ref|NM_001652.3| Homo sapiens aquaporin 6, kidney specific (AQP6), mRNA	2654	2518	4740	2370
364	gi|4502186|ref|NM_001170.1| Homo sapiens aquaporin 7 (AQP7), mRNA	1258	1167	1962	981
366	gi|157266306|ref|NM_020980.3| Homo sapiens aquaporin 9 (AQP9), mRNA	3033	3033	6004	3002
367	gi|349501066|ref|NM_001011645.2| Homo sapiens androgen receptor (AR), transcript variant 2, mRNA	8112	7931	15766	7883
367	gi|349501065|ref|NM_000044.3| Homo sapiens androgen receptor (AR), transcript variant 1, mRNA	10661	7931	15766	7883
368	gi|190343012|ref|NM_001079528.3| Homo sapiens ATP-binding cassette, sub-family C (CFTR/MRP), member 6 (ABCC6), transcript variant 2, mRNA	733	91	58	29
368	gi|190343022|ref|NM_001171.5| Homo sapiens ATP-binding cassette, sub-family C (CFTR/MRP), member 6 (ABCC6), transcript variant 1, mRNA	5125	91	58	29
369	gi|371875716|ref|NM_001654.4| Homo sapiens A-Raf proto-oncogene, serine/threonine kinase (ARAF), transcript variant 1, mRNA	2562	689	1256	628
369	gi|371875792|ref|NM_001256196.1| Homo sapiens A-Raf proto-oncogene, serine/threonine kinase (ARAF), transcript variant 2, mRNA	2571	690	1256	628
369	gi|371875962|ref|NM_001256197.1| Homo sapiens A-Raf proto-oncogene, serine/threonine kinase (ARAF), transcript variant 3, mRNA	1408	689	1256	628
369	gi|578838016|ref|XM_006724529.1| PREDICTED: Homo sapiens A-Raf proto-oncogene, serine/threonine kinase (ARAF), transcript variant X1, mRNA	2417	689	1256	628
372	gi|214010210|ref|NM_001655.4| Homo sapiens archain 1 (ARCN1), transcript variant 1, mRNA	4032	3763	7104	3552
372	gi|214010211|ref|NM_001142281.1| Homo sapiens archain 1 (ARCN1), transcript variant 2, mRNA	3768	3761	7104	3552
373	gi|44955890|ref|NM_001656.3| Homo sapiens tripartite motif containing 23 (TRIM23), transcript variant alpha, mRNA	3914	2406	4626	2313
373	gi|44955897|ref|NM_033227.2| Homo sapiens tripartite motif containing 23 (TRIM23), transcript variant beta, mRNA	2429	2401	4626	2313
373	gi|44955904|ref|NM_033228.2| Homo sapiens tripartite motif containing 23 (TRIM23), transcript variant gamma, mRNA	2400	2400	4626	2313
374	gi|609878452|ref|NM_001657.3| Homo sapiens amphiregulin (AREG), mRNA	1290	1290	2518	1259
375	gi|66879658|ref|NM_001658.3| Homo sapiens ADP-ribosylation factor 1 (ARF1), transcript variant 4, mRNA	1901	1795	3528	1764
375	gi|66879659|ref|NM_001024226.1| Homo sapiens ADP-ribosylation factor 1 (ARF1), transcript variant 3, mRNA	1986	1795	3528	1764
375	gi|66879661|ref|NM_001024227.1| Homo sapiens ADP-ribosylation factor 1 (ARF1), transcript variant 1, mRNA	2020	1795	3528	1764
375	gi|66879663|ref|NM_001024228.1| Homo sapiens ADP-ribosylation factor 1 (ARF1), transcript variant 2, mRNA	1998	1795	3528	1764
377	gi|186910284|ref|NM_001659.2| Homo sapiens ADP-ribosylation factor 3 (ARF3), mRNA	3556	3379	6634	3317
377	gi|530400214|ref|XM_005268856.1| PREDICTED: Homo sapiens ADP-ribosylation factor 3 (ARF3), transcript variant X2, mRNA	3856	3379	6634	3317
378	gi|187608297|ref|NM_001660.3| Homo sapiens ADP-ribosylation factor 4 (ARF4), mRNA	1758	1758	3454	1727
379	gi|81394745|ref|NM_001661.3| Homo sapiens ADP-ribosylation factor-like 4D (ARL4D), mRNA	1602	1602	3142	1571
381	gi|313760590|ref|NM_001662.3| Homo sapiens ADP-ribosylation factor 5 (ARF5), mRNA	1096	1096	2130	1065
382	gi|148283740|ref|NM_001663.3| Homo sapiens ADP-ribosylation factor 6 (ARF6), mRNA	3939	3939	7808	3904
383	gi|346986433|ref|NM_000045.3| Homo sapiens arginase 1 (ARG1), transcript variant 2, mRNA	1475	1475	2830	1415
383	gi|346986434|ref|NM_001244438.1| Homo sapiens arginase 1 (ARG1), transcript variant 1, mRNA	1499	1477	2830	1415
384	gi|52426739|ref|NM_001172.3| Homo sapiens arginase 2 (ARG2), mRNA	1981	1710	3296	1648
387	gi|50593005|ref|NM_001664.2| Homo sapiens ras homolog family member A (RHOA), mRNA	1926	1926	3790	1895
389	gi|111494249|ref|NM_175744.4| Homo sapiens ras homolog family member C (RHOC), transcript variant 1, mRNA	1415	1022	1982	991
389	gi|111494247|ref|NM_001042678.1| Homo sapiens ras homolog family member C (RHOC), transcript variant 2, mRNA	1346	1022	1982	991
389	gi|111494250|ref|NM_001042679.1| Homo sapiens ras homolog family member C (RHOC), transcript variant 3, mRNA	1313	1022	1982	991
390	gi|362999163|ref|NM_005168.4| Homo sapiens Rho family GTPase 3 (RND3), transcript variant 2, mRNA	2712	2712	5304	2652
390	gi|362999084|ref|NM_001254738.1| Homo sapiens Rho family GTPase 3 (RND3), transcript variant 1, mRNA	2807	2714	5304	2652
391	gi|147899824|ref|NM_001665.3| Homo sapiens ras homolog family member G (RHOG), mRNA	1332	1332	2602	1301
392	gi|399498567|ref|NM_004308.3| Homo sapiens Rho GTPase activating protein 1 (ARHGAP1), mRNA	3460	3415	6500	3250
393	gi|258613905|ref|NM_001666.4| Homo sapiens Rho GTPase activating protein 4 (ARHGAP4), transcript variant 2, mRNA	3285	3276	6434	3217
393	gi|258613906|ref|NM_001164741.1| Homo sapiens Rho GTPase activating protein 4 (ARHGAP4), transcript variant 1, mRNA	3405	3279	6434	3217
394	gi|71834860|ref|NM_001173.2| Homo sapiens Rho GTPase activating protein 5 (ARHGAP5), transcript variant 2, mRNA	9601	9601	19082	9541
394	gi|71834862|ref|NM_001030055.1| Homo sapiens Rho GTPase activating protein 5 (ARHGAP5), transcript variant 1, mRNA	9604	9603	19082	9541
395	gi|564730699|ref|NR_109776.1| Homo sapiens Rho GTPase activating protein 6 (ARHGAP6), transcript variant 7, non-coding RNA	5304	1591	3058	1529
395	gi|564730683|ref|NM_001287242.1| Homo sapiens Rho GTPase activating protein 6 (ARHGAP6), transcript variant 6, mRNA	3943	1589	3058	1529
395	gi|95091874|ref|NM_013427.2| Homo sapiens Rho GTPase activating protein 6 (ARHGAP6), transcript variant 1, mRNA	5118	1589	3058	1529
395	gi|95091987|ref|NM_006125.2| Homo sapiens Rho GTPase activating protein 6 (ARHGAP6), transcript variant 3, mRNA	3632	1589	3058	1529
395	gi|95092151|ref|NM_013423.2| Homo sapiens Rho GTPase activating protein 6 (ARHGAP6), transcript variant 4, mRNA	3947	1589	3058	1529
396	gi|669033302|ref|NM_004309.5| Homo sapiens Rho GDP dissociation inhibitor (GDI) alpha (ARHGDIA), transcript variant 2, mRNA	1920	1249	2312	1156
396	gi|669033301|ref|NM_001185077.2| Homo sapiens Rho GDP dissociation inhibitor (GDI) alpha (ARHGDIA), transcript variant 1, mRNA	2150	1249	2312	1156
396	gi|669033303|ref|NM_001185078.2| Homo sapiens Rho GDP dissociation inhibitor (GDI) alpha (ARHGDIA), transcript variant 3, mRNA	1788	1249	2312	1156
396	gi|669033308|ref|NM_001301242.1| Homo sapiens Rho GDP dissociation inhibitor (GDI) alpha (ARHGDIA), transcript variant 6, mRNA	1808	1249	2312	1156
396	gi|669033310|ref|NM_001301243.1| Homo sapiens Rho GDP dissociation inhibitor (GDI) alpha (ARHGDIA), transcript variant 7, mRNA	2055	1249	2312	1156
396	gi|669033315|ref|NR_125441.1| Homo sapiens Rho GDP dissociation inhibitor (GDI) alpha (ARHGDIA), transcript variant 8, non-coding RNA	1843	1245	2312	1156
396	gi|669033304|ref|NM_001301240.1| Homo sapiens Rho GDP dissociation inhibitor (GDI) alpha (ARHGDIA), transcript variant 4, mRNA	1516	1249	2312	1156
396	gi|669033306|ref|NM_001301241.1| Homo sapiens Rho GDP dissociation inhibitor (GDI) alpha (ARHGDIA), transcript variant 5, mRNA	1746	1249	2312	1156
397	gi|574957229|ref|NM_001175.5| Homo sapiens Rho GDP dissociation inhibitor (GDI) beta (ARHGDIB), mRNA	1216	1216	2370	1185
398	gi|197304674|ref|NM_001176.3| Homo sapiens Rho GDP dissociation inhibitor (GDI) gamma (ARHGDIG), mRNA	942	942	1822	911
399	gi|507834088|ref|NM_001278364.1| Homo sapiens ras homolog family member H (RHOH), transcript variant 7, mRNA	2227	1708	3296	1648
399	gi|507834090|ref|NM_001278365.1| Homo sapiens ras homolog family member H (RHOH), transcript variant 8, mRNA	2065	1708	3296	1648
399	gi|507834092|ref|NM_001278366.1| Homo sapiens ras homolog family member H (RHOH), transcript variant 9, mRNA	2045	1708	3296	1648
399	gi|507834094|ref|NM_001278367.1| Homo sapiens ras homolog family member H (RHOH), transcript variant 10, mRNA	1865	1708	3296	1648
399	gi|507834096|ref|NM_001278368.1| Homo sapiens ras homolog family member H (RHOH), transcript variant 11, mRNA	2036	1708	3296	1648
399	gi|507834077|ref|NM_001278359.1| Homo sapiens ras homolog family member H (RHOH), transcript variant 1, mRNA	2268	1708	3296	1648
399	gi|507834079|ref|NM_001278360.1| Homo sapiens ras homolog family member H (RHOH), transcript variant 2, mRNA	2254	1708	3296	1648
399	gi|507834081|ref|NM_001278361.1| Homo sapiens ras homolog family member H (RHOH), transcript variant 3, mRNA	2230	1708	3296	1648
399	gi|507834083|ref|NM_001278362.1| Homo sapiens ras homolog family member H (RHOH), transcript variant 4, mRNA	2156	1708	3296	1648
399	gi|507834085|ref|NM_001278363.1| Homo sapiens ras homolog family member H (RHOH), transcript variant 5, mRNA	2114	1710	3296	1648
399	gi|507834087|ref|NM_004310.4| Homo sapiens ras homolog family member H (RHOH), transcript variant 6, mRNA	2102	1708	3296	1648
399	gi|507834098|ref|NM_001278369.1| Homo sapiens ras homolog family member H (RHOH), transcript variant 12, mRNA	1872	1708	3296	1648
400	gi|666638013|ref|NM_001177.5| Homo sapiens ADP-ribosylation factor-like 1 (ARL1), transcript variant 1, mRNA	3253	3115	6106	3053
400	gi|666638014|ref|NM_001301068.1| Homo sapiens ADP-ribosylation factor-like 1 (ARL1), transcript variant 2, mRNA	3115	3115	6106	3053
401	gi|188536104|ref|NM_005169.3| Homo sapiens paired-like homeobox 2a (PHOX2A), mRNA	1716	1707	3284	1642
402	gi|315075336|ref|NM_001667.3| Homo sapiens ADP-ribosylation factor-like 2 (ARL2), transcript variant 1, mRNA	993	481	900	450
402	gi|315075337|ref|NM_001199745.1| Homo sapiens ADP-ribosylation factor-like 2 (ARL2), transcript variant 2, mRNA	912	481	900	450
403	gi|317108183|ref|NM_004311.3| Homo sapiens ADP-ribosylation factor-like 3 (ARL3), mRNA	3891	3891	7720	3860
405	gi|309747070|ref|NM_001197325.1| Homo sapiens aryl hydrocarbon receptor nuclear translocator (ARNT), transcript variant 4, mRNA	4855	4647	8884	4442
405	gi|553727239|ref|NM_001286035.1| Homo sapiens aryl hydrocarbon receptor nuclear translocator (ARNT), transcript variant 5, mRNA	4944	4656	8884	4442
405	gi|553727241|ref|NM_001286036.1| Homo sapiens aryl hydrocarbon receptor nuclear translocator (ARNT), transcript variant 6, mRNA	4897	4656	8884	4442
405	gi|309747069|ref|NM_001668.3| Homo sapiens aryl hydrocarbon receptor nuclear translocator (ARNT), transcript variant 1, mRNA	4903	4658	8884	4442
405	gi|309747072|ref|NM_178427.2| Homo sapiens aryl hydrocarbon receptor nuclear translocator (ARNT), transcript variant 3, mRNA	4858	4650	8884	4442
405	gi|530364688|ref|XM_005245151.1| PREDICTED: Homo sapiens aryl hydrocarbon receptor nuclear translocator (ARNT), transcript variant X2, mRNA	4818	4655	8884	4442
405	gi|530364692|ref|XM_005245153.1| PREDICTED: Homo sapiens aryl hydrocarbon receptor nuclear translocator (ARNT), transcript variant X5, mRNA	4806	4655	8884	4442
405	gi|530364700|ref|XM_005245157.1| PREDICTED: Homo sapiens aryl hydrocarbon receptor nuclear translocator (ARNT), transcript variant X9, mRNA	4710	4657	8884	4442
406	gi|663070995|ref|NM_001178.5| Homo sapiens aryl hydrocarbon receptor nuclear translocator-like (ARNTL), transcript variant 1, mRNA	2863	2734	5166	2583
406	gi|663070996|ref|NM_001030272.2| Homo sapiens aryl hydrocarbon receptor nuclear translocator-like (ARNTL), transcript variant 2, mRNA	2808	2729	5166	2583
406	gi|663070997|ref|NM_001030273.2| Homo sapiens aryl hydrocarbon receptor nuclear translocator-like (ARNTL), transcript variant 3, mRNA	2879	2729	5166	2583
406	gi|663070998|ref|NM_001297719.1| Homo sapiens aryl hydrocarbon receptor nuclear translocator-like (ARNTL), transcript variant 4, mRNA	2866	2736	5166	2583
406	gi|663071000|ref|NM_001297722.1| Homo sapiens aryl hydrocarbon receptor nuclear translocator-like (ARNTL), transcript variant 5, mRNA	2811	2731	5166	2583
406	gi|663071002|ref|NM_001297724.1| Homo sapiens aryl hydrocarbon receptor nuclear translocator-like (ARNTL), transcript variant 6, mRNA	2875	2731	5166	2583
406	gi|578820542|ref|XM_006718234.1| PREDICTED: Homo sapiens aryl hydrocarbon receptor nuclear translocator-like (ARNTL), transcript variant X8, mRNA	2818	2733	5166	2583
407	gi|156071466|ref|NM_004312.2| Homo sapiens arrestin 3, retinal (X-arrestin) (ARR3), mRNA	1331	1331	2600	1300
408	gi|320461703|ref|NM_004041.4| Homo sapiens arrestin, beta 1 (ARRB1), transcript variant 1, mRNA	7539	1924	3724	1862
408	gi|320461704|ref|NM_020251.3| Homo sapiens arrestin, beta 1 (ARRB1), transcript variant 2, mRNA	7515	1922	3724	1862
408	gi|530396785|ref|XM_005273997.1| PREDICTED: Homo sapiens arrestin, beta 1 (ARRB1), transcript variant X3, mRNA	2008	1924	3724	1862
409	gi|382545550|ref|NR_047516.1| Homo sapiens arrestin, beta 2 (ARRB2), transcript variant 7, non-coding RNA	1905	1465	2628	1314
409	gi|382545143|ref|NM_001257328.1| Homo sapiens arrestin, beta 2 (ARRB2), transcript variant 3, mRNA	1999	1465	2628	1314
409	gi|382545138|ref|NM_001257329.1| Homo sapiens arrestin, beta 2 (ARRB2), transcript variant 4, mRNA	1805	1465	2628	1314
409	gi|382545253|ref|NM_001257330.1| Homo sapiens arrestin, beta 2 (ARRB2), transcript variant 5, mRNA	1972	1469	2628	1314
409	gi|382545441|ref|NM_001257331.1| Homo sapiens arrestin, beta 2 (ARRB2), transcript variant 6, mRNA	1927	1467	2628	1314
409	gi|39812034|ref|NM_004313.3| Homo sapiens arrestin, beta 2 (ARRB2), transcript variant 1, mRNA	1936	1465	2628	1314
409	gi|39812054|ref|NM_199004.1| Homo sapiens arrestin, beta 2 (ARRB2), transcript variant 2, mRNA	1891	1463	2628	1314
409	gi|578829885|ref|XM_006721520.1| PREDICTED: Homo sapiens arrestin, beta 2 (ARRB2), transcript variant X3, mRNA	1705	1463	2628	1314
409	gi|578829887|ref|XM_006721521.1| PREDICTED: Homo sapiens arrestin, beta 2 (ARRB2), transcript variant X4, mRNA	1791	1465	2628	1314
410	gi|313569790|ref|NM_000487.5| Homo sapiens arylsulfatase A (ARSA), transcript variant 1, mRNA	4325	3787	7164	3582
410	gi|313569792|ref|NM_001085425.2| Homo sapiens arylsulfatase A (ARSA), transcript variant 2, mRNA	4220	3787	7164	3582
410	gi|313569794|ref|NM_001085426.2| Homo sapiens arylsulfatase A (ARSA), transcript variant 3, mRNA	4172	3787	7164	3582
410	gi|313569798|ref|NM_001085428.2| Homo sapiens arylsulfatase A (ARSA), transcript variant 5, mRNA	3935	3787	7164	3582
410	gi|313569796|ref|NM_001085427.2| Homo sapiens arylsulfatase A (ARSA), transcript variant 4, mRNA	4127	3787	7164	3582
411	gi|158634485|ref|NM_000046.3| Homo sapiens arylsulfatase B (ARSB), transcript variant 1, mRNA	6076	1569	3014	1507
411	gi|158634486|ref|NM_198709.2| Homo sapiens arylsulfatase B (ARSB), transcript variant 2, mRNA	2172	1568	3014	1507
412	gi|153252272|ref|NM_000351.4| Homo sapiens steroid sulfatase (microsomal), isozyme S (STS), mRNA	6377	6121	12180	6090
412	gi|530421093|ref|XM_005274511.1| PREDICTED: Homo sapiens steroid sulfatase (microsomal), isozyme S (STS), transcript variant X1, mRNA	6441	6121	12180	6090
414	gi|339409226|ref|NM_001669.3| Homo sapiens arylsulfatase D (ARSD), mRNA	5199	1070	2078	1039
414	gi|530421103|ref|XM_005274516.1| PREDICTED: Homo sapiens arylsulfatase D (ARSD), transcript variant X3, mRNA	2375	1070	2078	1039
415	gi|157266308|ref|NM_000047.2| Homo sapiens arylsulfatase E (chondrodysplasia punctata 1) (ARSE), transcript variant 2, mRNA	2220	1831	3484	1742
415	gi|544063469|ref|NM_001282628.1| Homo sapiens arylsulfatase E (chondrodysplasia punctata 1) (ARSE), transcript variant 1, mRNA	2506	1831	3484	1742
415	gi|544063471|ref|NM_001282631.1| Homo sapiens arylsulfatase E (chondrodysplasia punctata 1) (ARSE), transcript variant 3, mRNA	1990	1830	3484	1742
416	gi|319996602|ref|NM_004042.4| Homo sapiens arylsulfatase F (ARSF), transcript variant 1, mRNA	2048	1975	3874	1944
416	gi|319996603|ref|NM_001201538.1| Homo sapiens arylsulfatase F (ARSF), transcript variant 2, mRNA	2082	1975	3874	1944
416	gi|319996605|ref|NM_001201539.1| Homo sapiens arylsulfatase F (ARSF), transcript variant 3, mRNA	2167	1975	3874	1944
417	gi|158634471|ref|NM_004314.2| Homo sapiens ADP-ribosyltransferase 1 (ART1), mRNA	1335	1335	2608	1304
419	gi|362999607|ref|NM_001130017.2| Homo sapiens ADP-ribosyltransferase 3 (ART3), transcript variant 3, mRNA	1563	1322	2520	1260
419	gi|362999609|ref|NM_001130016.2| Homo sapiens ADP-ribosyltransferase 3 (ART3), transcript variant 1, mRNA	1613	1322	2520	1260
419	gi|362999768|ref|NM_001179.5| Homo sapiens ADP-ribosyltransferase 3 (ART3), transcript variant 2, mRNA	1580	1322	2520	1260
419	gi|530377695|ref|XM_005262997.1| PREDICTED: Homo sapiens ADP-ribosyltransferase 3 (ART3), transcript variant X4, mRNA	1481	1322	2520	1260
419	gi|578809124|ref|XM_006714218.1| PREDICTED: Homo sapiens ADP-ribosyltransferase 3 (ART3), transcript variant X6, mRNA	1451	1322	2520	1260
419	gi|530377699|ref|XM_005262999.1| PREDICTED: Homo sapiens ADP-ribosyltransferase 3 (ART3), transcript variant X7, mRNA	1415	1322	2520	1260
419	gi|578809128|ref|XM_006714220.1| PREDICTED: Homo sapiens ADP-ribosyltransferase 3 (ART3), transcript variant X9, mRNA	1385	1322	2520	1260
419	gi|530377707|ref|XM_005263003.1| PREDICTED: Homo sapiens ADP-ribosyltransferase 3 (ART3), transcript variant X10, mRNA	1352	1322	2520	1260
419	gi|530377709|ref|XM_005263004.1| PREDICTED: Homo sapiens ADP-ribosyltransferase 3 (ART3), transcript variant X11, mRNA	1349	1322	2520	1260
420	gi|61835133|ref|NM_021071.2| Homo sapiens ADP-ribosyltransferase 4 (Dombrock blood group) (ART4), mRNA	1386	1386	2710	1355
421	gi|299829181|ref|NM_001670.2| Homo sapiens armadillo repeat gene deleted in velocardiofacial syndrome (ARVCF), mRNA	4056	3036	5948	2974
421	gi|578837206|ref|XM_006724243.1| PREDICTED: Homo sapiens armadillo repeat gene deleted in velocardiofacial syndrome (ARVCF), transcript variant X1, mRNA	3674	3036	5948	2974
421	gi|530426214|ref|XM_005261242.1| PREDICTED: Homo sapiens armadillo repeat gene deleted in velocardiofacial syndrome (ARVCF), transcript variant X2, mRNA	3656	3033	5948	2974
427	gi|189011545|ref|NM_004315.4| Homo sapiens N-acylsphingosine amidohydrolase (acid ceramidase) 1 (ASAH1), transcript variant 2, mRNA	2551	2144	4102	2051
427	gi|189011547|ref|NM_177924.3| Homo sapiens N-acylsphingosine amidohydrolase (acid ceramidase) 1 (ASAH1), transcript variant 1, mRNA	2618	2144	4102	2051
427	gi|189011549|ref|NM_001127505.1| Homo sapiens N-acylsphingosine amidohydrolase (acid ceramidase) 1 (ASAH1), transcript variant 3, mRNA	2485	2141	4102	2051
429	gi|190343011|ref|NM_004316.3| Homo sapiens achaete-scute family bHLH transcription factor 1 (ASCL1), mRNA	2490	2490	4890	2445
430	gi|42716308|ref|NM_005170.2| Homo sapiens achaete-scute family bHLH transcription factor 2 (ASCL2), mRNA	1864	1864	3666	1833
432	gi|319655547|ref|NM_001671.4| Homo sapiens asialoglycoprotein receptor 1 (ASGR1), transcript variant 1, mRNA	1519	1402	2680	1340
432	gi|319655548|ref|NM_001197216.2| Homo sapiens asialoglycoprotein receptor 1 (ASGR1), transcript variant 2, mRNA	1402	1402	2680	1340
433	gi|319655551|ref|NM_080913.3| Homo sapiens asialoglycoprotein receptor 2 (ASGR2), transcript variant 2, mRNA	1384	1187	2202	1101
433	gi|319655552|ref|NM_001201352.1| Homo sapiens asialoglycoprotein receptor 2 (ASGR2), transcript variant 4, mRNA	1441	1191	2202	1101
433	gi|319655550|ref|NM_001181.4| Homo sapiens asialoglycoprotein receptor 2 (ASGR2), transcript variant 1, mRNA	1456	1194	2202	1101
433	gi|319655549|ref|NM_080912.3| Homo sapiens asialoglycoprotein receptor 2 (ASGR2), transcript variant H2', mRNA	1544	1194	2202	1101
433	gi|319655554|ref|NM_080914.2| Homo sapiens asialoglycoprotein receptor 2 (ASGR2), transcript variant 3, mRNA	1202	1190	2202	1101
433	gi|578829896|ref|XM_006721525.1| PREDICTED: Homo sapiens asialoglycoprotein receptor 2 (ASGR2), transcript variant X5, mRNA	1910	1191	2202	1101
433	gi|578829898|ref|XM_006721526.1| PREDICTED: Homo sapiens asialoglycoprotein receptor 2 (ASGR2), transcript variant X8, mRNA	1941	1187	2202	1101
434	gi|21327679|ref|NM_001672.2| Homo sapiens agouti signaling protein (ASIP), mRNA	584	584	1106	553
435	gi|68303541|ref|NM_001024943.1| Homo sapiens argininosuccinate lyase (ASL), transcript variant 1, mRNA	2061	1737	3286	1643
435	gi|68303544|ref|NM_000048.3| Homo sapiens argininosuccinate lyase (ASL), transcript variant 2, mRNA	1937	1737	3286	1643
435	gi|68303546|ref|NM_001024944.1| Homo sapiens argininosuccinate lyase (ASL), transcript variant 3, mRNA	2001	1736	3286	1643
435	gi|68303548|ref|NM_001024946.1| Homo sapiens argininosuccinate lyase (ASL), transcript variant 4, mRNA	1983	1734	3286	1643
438	gi|157168359|ref|NM_004043.2| Homo sapiens acetylserotonin O-methyltransferase (ASMT), transcript variant 2, mRNA	1371	1057	1990	995
438	gi|283549143|ref|NM_001171038.1| Homo sapiens acetylserotonin O-methyltransferase (ASMT), transcript variant 1, mRNA	1378	1057	1990	995
438	gi|283549145|ref|NM_001171039.1| Homo sapiens acetylserotonin O-methyltransferase (ASMT), transcript variant 3, mRNA	1068	1054	1990	995
439	gi|50428937|ref|NM_004317.2| Homo sapiens arsA arsenite transporter, ATP-binding, homolog 1 (bacterial) (ASNA1), mRNA	1298	1298	2534	1267
440	gi|296010844|ref|NM_001673.4| Homo sapiens asparagine synthetase (glutamine-hydrolyzing) (ASNS), transcript variant 2, mRNA	2084	1584	2990	1495
440	gi|296010845|ref|NM_183356.3| Homo sapiens asparagine synthetase (glutamine-hydrolyzing) (ASNS), transcript variant 3, mRNA	2362	1584	2990	1495
440	gi|296010847|ref|NM_001178075.1| Homo sapiens asparagine synthetase (glutamine-hydrolyzing) (ASNS), transcript variant 4, mRNA	2010	1584	2990	1495
440	gi|296010846|ref|NM_133436.3| Homo sapiens asparagine synthetase (glutamine-hydrolyzing) (ASNS), transcript variant 1, mRNA	2339	1584	2990	1495
440	gi|296010849|ref|NM_001178076.1| Homo sapiens asparagine synthetase (glutamine-hydrolyzing) (ASNS), transcript variant 5, mRNA	1776	1584	2990	1495
440	gi|296010851|ref|NM_001178077.1| Homo sapiens asparagine synthetase (glutamine-hydrolyzing) (ASNS), transcript variant 6, mRNA	1709	1584	2990	1495
443	gi|189339201|ref|NM_001128085.1| Homo sapiens aspartoacylase (ASPA), transcript variant 2, mRNA	1368	1305	2548	1274
443	gi|73622272|ref|NM_000049.2| Homo sapiens aspartoacylase (ASPA), transcript variant 1, mRNA	1435	1305	2548	1274
444	gi|258613947|ref|NM_001164752.1| Homo sapiens aspartate beta-hydroxylase (ASPH), transcript variant 8, mRNA	3582	223	322	161
444	gi|258613952|ref|NM_001164754.1| Homo sapiens aspartate beta-hydroxylase (ASPH), transcript variant 10, mRNA	3735	221	322	161
444	gi|214832379|ref|NM_004318.3| Homo sapiens aspartate beta-hydroxylase (ASPH), transcript variant 1, mRNA	5349	221	322	161
444	gi|258613956|ref|NM_001164756.1| Homo sapiens aspartate beta-hydroxylase (ASPH), transcript variant 12, mRNA	1712	223	322	161
444	gi|530388426|ref|XM_005251235.1| PREDICTED: Homo sapiens aspartate beta-hydroxylase (ASPH), transcript variant X1, mRNA	5362	223	322	161
444	gi|530388428|ref|XM_005251236.1| PREDICTED: Homo sapiens aspartate beta-hydroxylase (ASPH), transcript variant X2, mRNA	5359	223	322	161
444	gi|530388432|ref|XM_005251238.1| PREDICTED: Homo sapiens aspartate beta-hydroxylase (ASPH), transcript variant X3, mRNA	5317	223	322	161
444	gi|530388434|ref|XM_005251239.1| PREDICTED: Homo sapiens aspartate beta-hydroxylase (ASPH), transcript variant X4, mRNA	5305	223	322	161
444	gi|530388436|ref|XM_005251240.1| PREDICTED: Homo sapiens aspartate beta-hydroxylase (ASPH), transcript variant X6, mRNA	5141	223	322	161
444	gi|530388438|ref|XM_005251241.1| PREDICTED: Homo sapiens aspartate beta-hydroxylase (ASPH), transcript variant X7, mRNA	5138	223	322	161
444	gi|530388442|ref|XM_005251243.1| PREDICTED: Homo sapiens aspartate beta-hydroxylase (ASPH), transcript variant X9, mRNA	5233	223	322	161
444	gi|530388444|ref|XM_005251244.1| PREDICTED: Homo sapiens aspartate beta-hydroxylase (ASPH), transcript variant X10, mRNA	5081	223	322	161
444	gi|530388450|ref|XM_005251247.1| PREDICTED: Homo sapiens aspartate beta-hydroxylase (ASPH), transcript variant X12, mRNA	5176	223	322	161
444	gi|530388452|ref|XM_005251248.1| PREDICTED: Homo sapiens aspartate beta-hydroxylase (ASPH), transcript variant X13, mRNA	4947	221	322	161
444	gi|530388454|ref|XM_005251249.1| PREDICTED: Homo sapiens aspartate beta-hydroxylase (ASPH), transcript variant X14, mRNA	5012	223	322	161
444	gi|258613940|ref|NM_032466.3| Homo sapiens aspartate beta-hydroxylase (ASPH), transcript variant 3, mRNA	3792	221	322	161
444	gi|258613941|ref|NM_032468.4| Homo sapiens aspartate beta-hydroxylase (ASPH), transcript variant 2, mRNA	3642	223	322	161
444	gi|258613944|ref|NM_020164.4| Homo sapiens aspartate beta-hydroxylase (ASPH), transcript variant 5, mRNA	3287	223	322	161
444	gi|258613942|ref|NM_001164750.1| Homo sapiens aspartate beta-hydroxylase (ASPH), transcript variant 6, mRNA	5203	221	322	161
444	gi|258613945|ref|NM_001164751.1| Homo sapiens aspartate beta-hydroxylase (ASPH), transcript variant 7, mRNA	3639	223	322	161
444	gi|258613949|ref|NM_032467.3| Homo sapiens aspartate beta-hydroxylase (ASPH), transcript variant 4, mRNA	3242	221	322	161
444	gi|258613950|ref|NM_001164753.1| Homo sapiens aspartate beta-hydroxylase (ASPH), transcript variant 9, mRNA	3513	223	322	161
444	gi|258613954|ref|NM_001164755.1| Homo sapiens aspartate beta-hydroxylase (ASPH), transcript variant 11, mRNA	3663	221	322	161
445	gi|113204625|ref|NM_000050.4| Homo sapiens argininosuccinate synthase 1 (ASS1), transcript variant 1, mRNA	1863	1803	3482	1741
445	gi|113204624|ref|NM_054012.3| Homo sapiens argininosuccinate synthase 1 (ASS1), transcript variant 2, mRNA	1801	1801	3482	1741
460	gi|555290111|ref|NM_004319.2| Homo sapiens astrotactin 1 (ASTN1), transcript variant 1, mRNA	7350	3876	7690	3845
460	gi|555290145|ref|NM_207108.2| Homo sapiens astrotactin 1 (ASTN1), transcript variant 2, mRNA	3974	3876	7690	3845
460	gi|555290027|ref|NM_001286164.1| Homo sapiens astrotactin 1 (ASTN1), transcript variant 3, mRNA	4221	3876	7690	3845
462	gi|254588059|ref|NM_000488.3| Homo sapiens serpin peptidase inhibitor, clade C (antithrombin), member 1 (SERPINC1), mRNA	1599	1562	3004	1502
462	gi|578800975|ref|XM_005245198.2| PREDICTED: Homo sapiens serpin peptidase inhibitor, clade C (antithrombin), member 1 (SERPINC1), transcript variant X1, mRNA	1735	1564	3004	1502
463	gi|258613986|ref|NM_001164766.1| Homo sapiens zinc finger homeobox 3 (ZFHX3), transcript variant B, mRNA	12778	12672	25258	12629
463	gi|118498344|ref|NM_006885.3| Homo sapiens zinc finger homeobox 3 (ZFHX3), transcript variant A, mRNA	16064	12672	25258	12629
466	gi|304361768|ref|NM_005171.4| Homo sapiens activating transcription factor 1 (ATF1), mRNA	2505	2505	4948	2474
467	gi|346223455|ref|NM_001030287.3| Homo sapiens activating transcription factor 3 (ATF3), transcript variant 3, mRNA	1935	1640	3156	1578
467	gi|530366231|ref|XM_005273146.1| PREDICTED: Homo sapiens activating transcription factor 3 (ATF3), transcript variant X1, mRNA	2282	1640	3156	1578
467	gi|346223457|ref|NM_001206484.2| Homo sapiens activating transcription factor 3 (ATF3), transcript variant 5, mRNA	2048	1640	3156	1578
467	gi|346223454|ref|NM_001674.3| Homo sapiens activating transcription factor 3 (ATF3), transcript variant 1, mRNA	2088	1640	3156	1578
467	gi|346223456|ref|NM_001040619.2| Homo sapiens activating transcription factor 3 (ATF3), transcript variant 4, mRNA	2400	1640	3156	1578
467	gi|346223459|ref|NM_001206486.2| Homo sapiens activating transcription factor 3 (ATF3), transcript variant 7, mRNA	2010	1640	3156	1578
467	gi|346223460|ref|NM_001206488.2| Homo sapiens activating transcription factor 3 (ATF3), transcript variant 8, mRNA	2065	1640	3156	1578
468	gi|563317857|ref|NM_182810.2| Homo sapiens activating transcription factor 4 (ATF4), transcript variant 2, mRNA	1439	1434	2746	1373
468	gi|584277093|ref|NM_001675.4| Homo sapiens activating transcription factor 4 (ATF4), transcript variant 1, mRNA	2041	1435	2746	1373
471	gi|258613988|ref|NM_004044.6| Homo sapiens 5-aminoimidazole-4-carboxamide ribonucleotide formyltransferase/IMP cyclohydrolase (ATIC), mRNA	2094	2094	4126	2063
472	gi|71902539|ref|NM_000051.3| Homo sapiens ATM serine/threonine kinase (ATM), mRNA	13147	8739	16884	8442
472	gi|578822212|ref|XM_006718845.1| PREDICTED: Homo sapiens ATM serine/threonine kinase (ATM), transcript variant X11, mRNA	8790	8739	16884	8442
473	gi|112382215|ref|NM_012102.3| Homo sapiens arginine-glutamic acid dipeptide (RE) repeats (RERE), transcript variant 1, mRNA	8207	6182	12302	6151
473	gi|112382223|ref|NM_001042681.1| Homo sapiens arginine-glutamic acid dipeptide (RE) repeats (RERE), transcript variant 2, mRNA	8022	6182	12302	6151
473	gi|112382225|ref|NM_001042682.1| Homo sapiens arginine-glutamic acid dipeptide (RE) repeats (RERE), transcript variant 3, mRNA	6321	6182	12302	6151
473	gi|530360572|ref|XM_005263464.1| PREDICTED: Homo sapiens arginine-glutamic acid dipeptide (RE) repeats (RERE), transcript variant X1, mRNA	7688	6182	12302	6151
473	gi|578799155|ref|XM_006710653.1| PREDICTED: Homo sapiens arginine-glutamic acid dipeptide (RE) repeats (RERE), transcript variant X2, mRNA	7936	6182	12302	6151
473	gi|530360576|ref|XM_005263466.1| PREDICTED: Homo sapiens arginine-glutamic acid dipeptide (RE) repeats (RERE), transcript variant X4, mRNA	6831	6182	12302	6151
474	gi|4885074|ref|NM_005172.1| Homo sapiens atonal bHLH transcription factor 1 (ATOH1), mRNA	1065	1065	2068	1034
475	gi|72004264|ref|NM_004045.3| Homo sapiens antioxidant 1 copper chaperone (ATOX1), mRNA	498	498	934	467
476	gi|237681108|ref|NM_001160233.1| Homo sapiens ATPase, Na+/K+ transporting, alpha 1 polypeptide (ATP1A1), transcript variant 3, mRNA	3778	3266	6216	3108
476	gi|237681107|ref|NM_000701.7| Homo sapiens ATPase, Na+/K+ transporting, alpha 1 polypeptide (ATP1A1), transcript variant 1, mRNA	3754	3266	6216	3108
476	gi|237681110|ref|NM_001160234.1| Homo sapiens ATPase, Na+/K+ transporting, alpha 1 polypeptide (ATP1A1), transcript variant 4, mRNA	3587	3266	6216	3108
477	gi|209364617|ref|NM_000702.3| Homo sapiens ATPase, Na+/K+ transporting, alpha 2 polypeptide (ATP1A2), mRNA	5496	5384	10296	5148
478	gi|371940934|ref|NM_152296.4| Homo sapiens ATPase, Na+/K+ transporting, alpha 3 polypeptide (ATP1A3), transcript variant 1, mRNA	3635	3415	6700	3350
478	gi|371940937|ref|NM_001256213.1| Homo sapiens ATPase, Na+/K+ transporting, alpha 3 polypeptide (ATP1A3), transcript variant 2, mRNA	3504	3415	6700	3350
478	gi|371940939|ref|NM_001256214.1| Homo sapiens ATPase, Na+/K+ transporting, alpha 3 polypeptide (ATP1A3), transcript variant 3, mRNA	3674	3415	6700	3350
479	gi|297374797|ref|NM_001676.5| Homo sapiens ATPase, H+/K+ transporting, nongastric, alpha polypeptide (ATP12A), transcript variant 2, mRNA	3732	3732	7340	3670
479	gi|297374798|ref|NM_001185085.1| Homo sapiens ATPase, H+/K+ transporting, nongastric, alpha polypeptide (ATP12A), transcript variant 1, mRNA	3750	3734	7340	3670
480	gi|153946396|ref|NM_144699.3| Homo sapiens ATPase, Na+/K+ transporting, alpha 4 polypeptide (ATP1A4), transcript variant 1, mRNA	3912	803	1544	772
480	gi|49249976|ref|NM_001001734.1| Homo sapiens ATPase, Na+/K+ transporting, alpha 4 polypeptide (ATP1A4), transcript variant 2, mRNA	951	803	1544	772
481	gi|49574487|ref|NM_001677.3| Homo sapiens ATPase, Na+/K+ transporting, beta 1 polypeptide (ATP1B1), mRNA	2212	2081	4038	2019
483	gi|49574492|ref|NM_001679.2| Homo sapiens ATPase, Na+/K+ transporting, beta 3 polypeptide (ATP1B3), mRNA	1853	1853	3644	1822
486	gi|188595663|ref|NM_001680.4| Homo sapiens FXYD domain containing ion transport regulator 2 (FXYD2), transcript variant a, mRNA	584	44	26	13
486	gi|188595662|ref|NM_021603.3| Homo sapiens FXYD domain containing ion transport regulator 2 (FXYD2), transcript variant b, mRNA	591	44	26	13
487	gi|299829200|ref|NM_004320.4| Homo sapiens ATPase, Ca++ transporting, cardiac muscle, fast twitch 1 (ATP2A1), transcript variant a, mRNA	3570	3090	5994	2997
487	gi|299829201|ref|NM_173201.3| Homo sapiens ATPase, Ca++ transporting, cardiac muscle, fast twitch 1 (ATP2A1), transcript variant b, mRNA	3528	3089	5994	2997
487	gi|554506570|ref|NM_001286075.1| Homo sapiens ATPase, Ca++ transporting, cardiac muscle, fast twitch 1 (ATP2A1), transcript variant c, mRNA	3219	3090	5994	2997
488	gi|161377445|ref|NM_170665.3| Homo sapiens ATPase, Ca++ transporting, cardiac muscle, slow twitch 2 (ATP2A2), transcript variant b, mRNA	8329	3788	7452	3726
488	gi|161377446|ref|NM_001681.3| Homo sapiens ATPase, Ca++ transporting, cardiac muscle, slow twitch 2 (ATP2A2), transcript variant a, mRNA	4359	3788	7452	3726
488	gi|530401312|ref|XR_243009.1| PREDICTED: Homo sapiens ATPase, Ca++ transporting, cardiac muscle, slow twitch 2 (ATP2A2), transcript variant X2, misc_RNA	4187	3788	7452	3726
488	gi|530401313|ref|XM_005253888.1| PREDICTED: Homo sapiens ATPase, Ca++ transporting, cardiac muscle, slow twitch 2 (ATP2A2), transcript variant X3, mRNA	3849	3788	7452	3726
489	gi|346986469|ref|NM_005173.3| Homo sapiens ATPase, Ca++ transporting, ubiquitous (ATP2A3), transcript variant 1, mRNA	4739	4145	8094	4047
489	gi|346986470|ref|NM_174953.2| Homo sapiens ATPase, Ca++ transporting, ubiquitous (ATP2A3), transcript variant 5, mRNA	4898	4145	8094	4047
489	gi|346986471|ref|NM_174954.2| Homo sapiens ATPase, Ca++ transporting, ubiquitous (ATP2A3), transcript variant 4, mRNA	4885	4145	8094	4047
489	gi|346986472|ref|NM_174955.2| Homo sapiens ATPase, Ca++ transporting, ubiquitous (ATP2A3), transcript variant 2, mRNA	4827	4145	8094	4047
489	gi|346986473|ref|NM_174956.2| Homo sapiens ATPase, Ca++ transporting, ubiquitous (ATP2A3), transcript variant 3, mRNA	4840	4145	8094	4047
489	gi|346986474|ref|NM_174957.2| Homo sapiens ATPase, Ca++ transporting, ubiquitous (ATP2A3), transcript variant 6, mRNA	4736	4144	8094	4047
489	gi|346986475|ref|NM_174958.2| Homo sapiens ATPase, Ca++ transporting, ubiquitous (ATP2A3), transcript variant 7, mRNA	4246	4143	8094	4047
490	gi|48255944|ref|NM_001682.2| Homo sapiens ATPase, Ca++ transporting, plasma membrane 1 (ATP2B1), transcript variant 2, mRNA	6796	6779	13436	6718
490	gi|48255946|ref|NM_001001323.1| Homo sapiens ATPase, Ca++ transporting, plasma membrane 1 (ATP2B1), transcript variant 1, mRNA	6950	6781	13436	6718
490	gi|530400347|ref|XM_005268919.1| PREDICTED: Homo sapiens ATPase, Ca++ transporting, plasma membrane 1 (ATP2B1), transcript variant X1, mRNA	7147	6781	13436	6718
491	gi|194248047|ref|NM_001001331.2| Homo sapiens ATPase, Ca++ transporting, plasma membrane 2 (ATP2B2), transcript variant 1, mRNA	8962	8831	17534	8767
491	gi|194248048|ref|NM_001683.3| Homo sapiens ATPase, Ca++ transporting, plasma membrane 2 (ATP2B2), transcript variant 2, mRNA	8827	8827	17534	8767
492	gi|268370262|ref|NM_021949.3| Homo sapiens ATPase, Ca++ transporting, plasma membrane 3 (ATP2B3), transcript variant 1, mRNA	6574	6422	12702	6351
492	gi|268370263|ref|NM_001001344.2| Homo sapiens ATPase, Ca++ transporting, plasma membrane 3 (ATP2B3), transcript variant 2, mRNA	6420	6420	12702	6351
493	gi|340523123|ref|NM_001001396.2| Homo sapiens ATPase, Ca++ transporting, plasma membrane 4 (ATP2B4), transcript variant 1, mRNA	8931	8756	17382	8691
493	gi|340523124|ref|NM_001684.4| Homo sapiens ATPase, Ca++ transporting, plasma membrane 4 (ATP2B4), transcript variant 2, mRNA	8753	8753	17382	8691
495	gi|51944965|ref|NM_000704.2| Homo sapiens ATPase, H+/K+ exchanging, alpha polypeptide (ATP4A), mRNA	3582	3582	7094	3547
496	gi|297374804|ref|NM_000705.3| Homo sapiens ATPase, H+/K+ exchanging, beta polypeptide (ATP4B), mRNA	1509	1509	2956	1478
498	gi|382546008|ref|NM_004046.5| Homo sapiens ATP synthase, H+ transporting, mitochondrial F1 complex, alpha subunit 1, cardiac muscle (ATP5A1), transcript variant 2, mRNA	1927	1791	3346	1673
498	gi|382546006|ref|NM_001257334.1| Homo sapiens ATP synthase, H+ transporting, mitochondrial F1 complex, alpha subunit 1, cardiac muscle (ATP5A1), transcript variant 3, mRNA	1861	1790	3346	1673
498	gi|382546178|ref|NM_001001935.2| Homo sapiens ATP synthase, H+ transporting, mitochondrial F1 complex, alpha subunit 1, cardiac muscle (ATP5A1), transcript variant 4, mRNA	2000	1794	3346	1673
498	gi|382546189|ref|NM_001257335.1| Homo sapiens ATP synthase, H+ transporting, mitochondrial F1 complex, alpha subunit 1, cardiac muscle (ATP5A1), transcript variant 5, mRNA	2263	1794	3346	1673
498	gi|50345983|ref|NM_001001937.1| Homo sapiens ATP synthase, H+ transporting, mitochondrial F1 complex, alpha subunit 1, cardiac muscle (ATP5A1), transcript variant 1, mRNA	1950	1791	3346	1673
501	gi|319655559|ref|NM_001182.4| Homo sapiens aldehyde dehydrogenase 7 family, member A1 (ALDH7A1), transcript variant 1, mRNA	4953	4762	9328	4664
501	gi|319655560|ref|NM_001201377.1| Homo sapiens aldehyde dehydrogenase 7 family, member A1 (ALDH7A1), transcript variant 1, mRNA	4953	4762	9328	4664
501	gi|320202963|ref|NM_001202404.1| Homo sapiens aldehyde dehydrogenase 7 family, member A1 (ALDH7A1), transcript variant 2, mRNA	4761	4761	9328	4664
506	gi|50345985|ref|NM_001686.3| Homo sapiens ATP synthase, H+ transporting, mitochondrial F1 complex, beta polypeptide (ATP5B), mRNA	1857	1857	3652	1826
509	gi|50345986|ref|NM_005174.2| Homo sapiens ATP synthase, H+ transporting, mitochondrial F1 complex, gamma polypeptide 1 (ATP5C1), transcript variant 2, mRNA	1125	1125	2128	1064
509	gi|50345987|ref|NM_001001973.1| Homo sapiens ATP synthase, H+ transporting, mitochondrial F1 complex, gamma polypeptide 1 (ATP5C1), transcript variant 1, mRNA	1162	1126	2128	1064
513	gi|50345989|ref|NM_001687.4| Homo sapiens ATP synthase, H+ transporting, mitochondrial F1 complex, delta subunit (ATP5D), transcript variant 1, mRNA	1005	710	1296	648
513	gi|50345990|ref|NM_001001975.1| Homo sapiens ATP synthase, H+ transporting, mitochondrial F1 complex, delta subunit (ATP5D), transcript variant 2, mRNA	709	709	1296	648
514	gi|347300231|ref|NM_006886.3| Homo sapiens ATP synthase, H+ transporting, mitochondrial F1 complex, epsilon subunit (ATP5E), mRNA	449	169	214	107
515	gi|85794838|ref|NM_001688.4| Homo sapiens ATP synthase, H+ transporting, mitochondrial Fo complex, subunit B1 (ATP5F1), mRNA	2116	2049	3906	1953
516	gi|50659067|ref|NM_005175.2| Homo sapiens ATP synthase, H+ transporting, mitochondrial Fo complex, subunit C1 (subunit 9) (ATP5G1), transcript variant 1, mRNA	663	595	1066	533
516	gi|50659068|ref|NM_001002027.1| Homo sapiens ATP synthase, H+ transporting, mitochondrial Fo complex, subunit C1 (subunit 9) (ATP5G1), transcript variant 2, mRNA	593	593	1066	533
517	gi|85794839|ref|NM_005176.5| Homo sapiens ATP synthase, H+ transporting, mitochondrial Fo complex, subunit C2 (subunit 9) (ATP5G2), transcript variant 2, mRNA	898	775	1426	713
517	gi|85794864|ref|NM_001002031.2| Homo sapiens ATP synthase, H+ transporting, mitochondrial Fo complex, subunit C2 (subunit 9) (ATP5G2), transcript variant 1, mRNA	1178	775	1426	713
518	gi|149999602|ref|NM_001002258.4| Homo sapiens ATP synthase, H+ transporting, mitochondrial Fo complex, subunit C3 (subunit 9) (ATP5G3), transcript variant 3, mRNA	2741	2546	4948	2474
518	gi|149999603|ref|NM_001689.4| Homo sapiens ATP synthase, H+ transporting, mitochondrial Fo complex, subunit C3 (subunit 9) (ATP5G3), transcript variant 2, mRNA	2651	2546	4948	2474
518	gi|298358755|ref|NM_001190329.1| Homo sapiens ATP synthase, H+ transporting, mitochondrial Fo complex, subunit C3 (subunit 9) (ATP5G3), transcript variant 4, mRNA	3305	2548	4948	2474
521	gi|298493319|ref|NM_007100.3| Homo sapiens ATP synthase, H+ transporting, mitochondrial Fo complex, subunit E (ATP5I), transcript variant 1, mRNA	373	191	320	160
521	gi|298493320|ref|NR_033743.1| Homo sapiens ATP synthase, H+ transporting, mitochondrial Fo complex, subunit E (ATP5I), transcript variant 2, non-coding RNA	318	191	320	160
522	gi|51479133|ref|NM_001685.4| Homo sapiens ATP synthase, H+ transporting, mitochondrial Fo complex, subunit F6 (ATP5J), transcript variant 2, mRNA	1167	608	1092	546
522	gi|51479136|ref|NM_001003696.1| Homo sapiens ATP synthase, H+ transporting, mitochondrial Fo complex, subunit F6 (ATP5J), transcript variant 3, mRNA	841	608	1092	546
522	gi|51479138|ref|NM_001003697.1| Homo sapiens ATP synthase, H+ transporting, mitochondrial Fo complex, subunit F6 (ATP5J), transcript variant 4, mRNA	669	608	1092	546
522	gi|51479140|ref|NM_001003701.1| Homo sapiens ATP synthase, H+ transporting, mitochondrial Fo complex, subunit F6 (ATP5J), transcript variant 5, mRNA	1217	608	1092	546
522	gi|51479142|ref|NM_001003703.1| Homo sapiens ATP synthase, H+ transporting, mitochondrial Fo complex, subunit F6 (ATP5J), transcript variant 1, mRNA	1303	608	1092	546
523	gi|312032410|ref|NM_001690.3| Homo sapiens ATPase, H+ transporting, lysosomal 70kDa, V1 subunit A (ATP6V1A), mRNA	4607	4601	8914	4457
525	gi|85793115|ref|NM_001692.3| Homo sapiens ATPase, H+ transporting, lysosomal 56/58kDa, V1 subunit B1 (ATP6V1B1), mRNA	1956	1956	3850	1925
526	gi|87159809|ref|NM_001693.3| Homo sapiens ATPase, H+ transporting, lysosomal 56/58kDa, V1 subunit B2 (ATP6V1B2), mRNA	3054	3054	6046	3023
527	gi|310832381|ref|NM_001198569.1| Homo sapiens ATPase, H+ transporting, lysosomal 16kDa, V0 subunit c (ATP6V0C), transcript variant 2, mRNA	1021	973	1876	938
527	gi|310832380|ref|NM_001694.3| Homo sapiens ATPase, H+ transporting, lysosomal 16kDa, V0 subunit c (ATP6V0C), transcript variant 1, mRNA	1180	973	1876	938
528	gi|148536833|ref|NM_001695.4| Homo sapiens ATPase, H+ transporting, lysosomal 42kDa, V1 subunit C1 (ATP6V1C1), mRNA	5704	5704	11276	5638
529	gi|87159814|ref|NM_001696.3| Homo sapiens ATPase, H+ transporting, lysosomal 31kDa, V1 subunit E1 (ATP6V1E1), transcript variant 1, mRNA	1406	1253	2320	1160
529	gi|87159815|ref|NM_001039366.1| Homo sapiens ATPase, H+ transporting, lysosomal 31kDa, V1 subunit E1 (ATP6V1E1), transcript variant 2, mRNA	1340	1251	2320	1160
529	gi|87159817|ref|NM_001039367.1| Homo sapiens ATPase, H+ transporting, lysosomal 31kDa, V1 subunit E1 (ATP6V1E1), transcript variant 3, mRNA	1316	1252	2320	1160
533	gi|661567361|ref|NM_004047.4| Homo sapiens ATPase, H+ transporting, lysosomal 21kDa, V0 subunit b (ATP6V0B), transcript variant 1, mRNA	1310	1257	2334	1167
533	gi|661567362|ref|NM_001039457.2| Homo sapiens ATPase, H+ transporting, lysosomal 21kDa, V0 subunit b (ATP6V0B), transcript variant 2, mRNA	1261	1255	2334	1167
533	gi|661567363|ref|NM_001294333.1| Homo sapiens ATPase, H+ transporting, lysosomal 21kDa, V0 subunit b (ATP6V0B), transcript variant 3, mRNA	2068	1260	2334	1167
534	gi|323276652|ref|NM_138282.2| Homo sapiens ATPase, H+ transporting, lysosomal 13kDa, V1 subunit G2 (ATP6V1G2), transcript variant 2, mRNA	1449	1094	2126	1063
534	gi|323276653|ref|NM_130463.3| Homo sapiens ATPase, H+ transporting, lysosomal 13kDa, V1 subunit G2 (ATP6V1G2), transcript variant 1, mRNA	1603	1094	2126	1063
534	gi|323276654|ref|NM_001204078.1| Homo sapiens ATPase, H+ transporting, lysosomal 13kDa, V1 subunit G2 (ATP6V1G2), transcript variant 3, mRNA	1483	1094	2126	1063
535	gi|194097400|ref|NM_001130020.1| Homo sapiens ATPase, H+ transporting, lysosomal V0 subunit a1 (ATP6V0A1), transcript variant 1, mRNA	4208	3934	7614	3807
535	gi|194097402|ref|NM_001130021.1| Homo sapiens ATPase, H+ transporting, lysosomal V0 subunit a1 (ATP6V0A1), transcript variant 2, mRNA	4205	3933	7614	3807
535	gi|77539781|ref|NM_005177.3| Homo sapiens ATPase, H+ transporting, lysosomal V0 subunit a1 (ATP6V0A1), transcript variant 3, mRNA	4187	3932	7614	3807
535	gi|530412416|ref|XM_005257459.1| PREDICTED: Homo sapiens ATPase, H+ transporting, lysosomal V0 subunit a1 (ATP6V0A1), transcript variant X1, mRNA	4143	3935	7614	3807
535	gi|530412420|ref|XM_005257461.1| PREDICTED: Homo sapiens ATPase, H+ transporting, lysosomal V0 subunit a1 (ATP6V0A1), transcript variant X5, mRNA	3971	3935	7614	3807
535	gi|530412424|ref|XM_005257463.1| PREDICTED: Homo sapiens ATPase, H+ transporting, lysosomal V0 subunit a1 (ATP6V0A1), transcript variant X6, mRNA	3953	3934	7614	3807
537	gi|530788255|ref|NM_001183.5| Homo sapiens ATPase, H+ transporting, lysosomal accessory protein 1 (ATP6AP1), mRNA	2100	2100	4138	2069
538	gi|532691749|ref|NM_000052.6| Homo sapiens ATPase, Cu++ transporting, alpha polypeptide (ATP7A), transcript variant 1, mRNA	8540	5547	10822	5411
538	gi|532691751|ref|NM_001282224.1| Homo sapiens ATPase, Cu++ transporting, alpha polypeptide (ATP7A), transcript variant 2, mRNA	8306	5547	10822	5411
538	gi|532691843|ref|NR_104109.1| Homo sapiens ATPase, Cu++ transporting, alpha polypeptide (ATP7A), transcript variant 3, non-coding RNA	5549	5540	10822	5411
539	gi|41327758|ref|NM_001697.2| Homo sapiens ATP synthase, H+ transporting, mitochondrial F1 complex, O subunit (ATP5O), mRNA	815	815	1568	784
540	gi|342187240|ref|NM_000053.3| Homo sapiens ATPase, Cu++ transporting, beta polypeptide (ATP7B), transcript variant 1, mRNA	6655	3816	7446	3723
540	gi|342187241|ref|NM_001005918.2| Homo sapiens ATPase, Cu++ transporting, beta polypeptide (ATP7B), transcript variant 2, mRNA	6034	3816	7446	3723
540	gi|342187273|ref|NM_001243182.1| Homo sapiens ATPase, Cu++ transporting, beta polypeptide (ATP7B), transcript variant 3, mRNA	6322	3816	7446	3723
540	gi|578824922|ref|XM_005266427.2| PREDICTED: Homo sapiens ATPase, Cu++ transporting, beta polypeptide (ATP7B), transcript variant X13, mRNA	6470	3816	7446	3723
540	gi|530402445|ref|XM_005266428.1| PREDICTED: Homo sapiens ATPase, Cu++ transporting, beta polypeptide (ATP7B), transcript variant X14, mRNA	6452	3816	7446	3723
540	gi|578824925|ref|XM_005266432.2| PREDICTED: Homo sapiens ATPase, Cu++ transporting, beta polypeptide (ATP7B), transcript variant X16, mRNA	6218	3816	7446	3723
540	gi|578824926|ref|XM_006719838.1| PREDICTED: Homo sapiens ATPase, Cu++ transporting, beta polypeptide (ATP7B), transcript variant X19, mRNA	4437	3816	7446	3723
540	gi|578824928|ref|XM_006719839.1| PREDICTED: Homo sapiens ATPase, Cu++ transporting, beta polypeptide (ATP7B), transcript variant X20, mRNA	4254	3814	7446	3723
545	gi|157266316|ref|NM_001184.3| Homo sapiens ATR serine/threonine kinase (ATR), mRNA	8258	8258	16454	8227
546	gi|530788275|ref|NM_000489.4| Homo sapiens alpha thalassemia/mental retardation syndrome X-linked (ATRX), transcript variant 1, mRNA	11238	11126	22102	11051
546	gi|530788277|ref|NM_138270.3| Homo sapiens alpha thalassemia/mental retardation syndrome X-linked (ATRX), transcript variant 2, mRNA	11124	11124	22102	11051
547	gi|345842523|ref|NM_001244008.1| Homo sapiens kinesin family member 1A (KIF1A), transcript variant 1, mRNA	9233	8735	17224	8612
547	gi|383792143|ref|NM_004321.6| Homo sapiens kinesin family member 1A (KIF1A), transcript variant 2, mRNA	8743	8733	17224	8612
547	gi|530371610|ref|XM_005247022.1| PREDICTED: Homo sapiens kinesin family member 1A (KIF1A), transcript variant X1, mRNA	9161	8736	17224	8612
547	gi|530371612|ref|XM_005247023.1| PREDICTED: Homo sapiens kinesin family member 1A (KIF1A), transcript variant X3, mRNA	9158	8736	17224	8612
547	gi|530371614|ref|XM_005247024.1| PREDICTED: Homo sapiens kinesin family member 1A (KIF1A), transcript variant X4, mRNA	9134	8736	17224	8612
547	gi|530371618|ref|XM_005247026.1| PREDICTED: Homo sapiens kinesin family member 1A (KIF1A), transcript variant X6, mRNA	8858	8733	17224	8612
547	gi|530371620|ref|XM_005247027.1| PREDICTED: Homo sapiens kinesin family member 1A (KIF1A), transcript variant X7, mRNA	8855	8734	17224	8612
547	gi|530371622|ref|XM_005247028.1| PREDICTED: Homo sapiens kinesin family member 1A (KIF1A), transcript variant X8, mRNA	8831	8733	17224	8612
547	gi|578804516|ref|XM_006712605.1| PREDICTED: Homo sapiens kinesin family member 1A (KIF1A), transcript variant X11, mRNA	9107	8735	17224	8612
549	gi|168480148|ref|NM_001698.2| Homo sapiens AU RNA binding protein/enoyl-CoA hydratase (AUH), transcript variant 1, mRNA	1601	690	1256	628
549	gi|578817574|ref|XM_005252066.2| PREDICTED: Homo sapiens AU RNA binding protein/enoyl-CoA hydratase (AUH), transcript variant X1, mRNA	1611	690	1256	628
549	gi|530391284|ref|XM_005252072.1| PREDICTED: Homo sapiens AU RNA binding protein/enoyl-CoA hydratase (AUH), transcript variant X7, mRNA	1105	690	1256	628
550	gi|725798579|ref|NM_181575.4| Homo sapiens ancient ubiquitous protein 1 (AUP1), transcript variant 2, mRNA	1660	1329	2358	1179
550	gi|725798603|ref|NR_126510.1| Homo sapiens ancient ubiquitous protein 1 (AUP1), transcript variant 3, non-coding RNA	1722	1331	2358	1179
550	gi|725798602|ref|NR_126511.1| Homo sapiens ancient ubiquitous protein 1 (AUP1), transcript variant 1, non-coding RNA	1856	1329	2358	1179
550	gi|578802967|ref|XM_005264392.2| PREDICTED: Homo sapiens ancient ubiquitous protein 1 (AUP1), transcript variant X1, mRNA	1597	1332	2358	1179
551	gi|189095260|ref|NM_000490.4| Homo sapiens arginine vasopressin (AVP), mRNA	621	600	1042	521
552	gi|393534360|ref|NM_000706.4| Homo sapiens arginine vasopressin receptor 1A (AVPR1A), mRNA	7844	7827	15432	7716
553	gi|168480149|ref|NM_000707.3| Homo sapiens arginine vasopressin receptor 1B (AVPR1B), mRNA	1773	1773	3478	1739
554	gi|225903383|ref|NM_000054.4| Homo sapiens arginine vasopressin receptor 2 (AVPR2), transcript variant 1, mRNA	1682	1165	2150	1075
554	gi|225903384|ref|NM_001146151.1| Homo sapiens arginine vasopressin receptor 2 (AVPR2), transcript variant 2, mRNA	1788	1168	2150	1075
554	gi|225903386|ref|NR_027419.1| Homo sapiens arginine vasopressin receptor 2 (AVPR2), transcript variant 3, non-coding RNA	1658	1163	2150	1075
558	gi|520260356|ref|NM_021913.4| Homo sapiens AXL receptor tyrosine kinase (AXL), transcript variant 1, mRNA	4750	3933	7508	3754
558	gi|520260376|ref|NM_001699.5| Homo sapiens AXL receptor tyrosine kinase (AXL), transcript variant 2, mRNA	4723	3932	7508	3754
558	gi|520260398|ref|NM_001278599.1| Homo sapiens AXL receptor tyrosine kinase (AXL), transcript variant 3, mRNA	4128	3933	7508	3754
563	gi|261862294|ref|NM_001185.3| Homo sapiens alpha-2-glycoprotein 1, zinc-binding (AZGP1), mRNA	1278	1278	2454	1227
566	gi|28416954|ref|NM_001700.3| Homo sapiens azurocidin 1 (AZU1), mRNA	912	912	1762	881
567	gi|37704380|ref|NM_004048.2| Homo sapiens beta-2-microglobulin (B2M), mRNA	987	987	1912	956
570	gi|189083864|ref|NM_001701.3| Homo sapiens bile acid CoA:amino acid N-acyltransferase (BAAT), transcript variant 1, mRNA	3478	3329	6584	3292
570	gi|189083865|ref|NM_001127610.1| Homo sapiens bile acid CoA:amino acid N-acyltransferase (BAAT), transcript variant 2, mRNA	3377	3329	6584	3292
571	gi|701165625|ref|NM_001186.3| Homo sapiens BTB and CNC homology 1, basic leucine zipper transcription factor 1 (BACH1), transcript variant 2, mRNA	5745	1836	3610	1805
571	gi|701165626|ref|NM_206866.2| Homo sapiens BTB and CNC homology 1, basic leucine zipper transcription factor 1 (BACH1), transcript variant 1, mRNA	5769	1836	3610	1805
571	gi|701165630|ref|NR_027655.2| Homo sapiens BTB and CNC homology 1, basic leucine zipper transcription factor 1 (BACH1), transcript variant t, non-coding RNA	2778	1836	3610	1805
572	gi|197116381|ref|NM_004322.3| Homo sapiens BCL2-associated agonist of cell death (BAD), transcript variant 1, mRNA	1240	979	1834	917
572	gi|197116382|ref|NM_032989.2| Homo sapiens BCL2-associated agonist of cell death (BAD), transcript variant 2, mRNA	986	979	1834	917
573	gi|288915524|ref|NM_004323.5| Homo sapiens BCL2-associated athanogene (BAG1), transcript variant 1, mRNA	3885	3885	7608	3804
573	gi|288915526|ref|NM_001172415.1| Homo sapiens BCL2-associated athanogene (BAG1), transcript variant 1, mRNA	3885	3885	7608	3804
574	gi|4557346|ref|NM_001187.1| Homo sapiens B melanoma antigen (BAGE), mRNA	1004	723	1086	543
575	gi|111118993|ref|NM_001702.2| Homo sapiens adhesion G protein-coupled receptor B1 (ADGRB1), mRNA	5535	5535	11008	5504
576	gi|661567368|ref|NM_001294335.1| Homo sapiens adhesion G protein-coupled receptor B2 (ADGRB2), transcript variant 1, mRNA	5455	5357	10590	5295
576	gi|661567370|ref|NM_001294336.1| Homo sapiens adhesion G protein-coupled receptor B2 (ADGRB2), transcript variant 2, mRNA	5356	5356	10590	5295
577	gi|157266335|ref|NM_001704.2| Homo sapiens adhesion G protein-coupled receptor B3 (ADGRB3), mRNA	5650	5650	11238	5619
578	gi|109698605|ref|NM_001188.3| Homo sapiens BCL2-antagonist/killer 1 (BAK1), mRNA	2203	2203	4344	2172
579	gi|155030212|ref|NM_001189.3| Homo sapiens NK3 homeobox 2 (NKX3-2), mRNA	2241	2241	4420	2210
580	gi|543583794|ref|NR_104212.1| Homo sapiens BRCA1 associated RING domain 1 (BARD1), transcript variant 6, non-coding RNA	5374	3778	7432	3716
580	gi|543583795|ref|NR_104215.1| Homo sapiens BRCA1 associated RING domain 1 (BARD1), transcript variant 7, non-coding RNA	5317	3778	7432	3716
580	gi|543583796|ref|NR_104216.1| Homo sapiens BRCA1 associated RING domain 1 (BARD1), transcript variant 8, non-coding RNA	4573	3778	7432	3716
580	gi|543583785|ref|NM_000465.3| Homo sapiens BRCA1 associated RING domain 1 (BARD1), transcript variant 1, mRNA	5523	3778	7432	3716
580	gi|543583786|ref|NM_001282543.1| Homo sapiens BRCA1 associated RING domain 1 (BARD1), transcript variant 2, mRNA	5466	3778	7432	3716
580	gi|543583788|ref|NM_001282545.1| Homo sapiens BRCA1 associated RING domain 1 (BARD1), transcript variant 3, mRNA	4170	3778	7432	3716
580	gi|543583738|ref|NM_001282548.1| Homo sapiens BRCA1 associated RING domain 1 (BARD1), transcript variant 4, mRNA	4113	3778	7432	3716
580	gi|543583740|ref|NM_001282549.1| Homo sapiens BRCA1 associated RING domain 1 (BARD1), transcript variant 5, mRNA	3984	3778	7432	3716
581	gi|163659848|ref|NM_138761.3| Homo sapiens BCL2-associated X protein (BAX), transcript variant alpha, mRNA	888	345	512	256
581	gi|163659849|ref|NM_138763.3| Homo sapiens BCL2-associated X protein (BAX), transcript variant delta, mRNA	741	345	512	256
581	gi|34335114|ref|NM_004324.3| Homo sapiens BCL2-associated X protein (BAX), transcript variant beta, mRNA	891	345	512	256
581	gi|242117894|ref|NR_027882.1| Homo sapiens BCL2-associated X protein (BAX), transcript variant epsilon, non-coding RNA	986	349	512	256
581	gi|612149786|ref|NM_001291428.1| Homo sapiens BCL2-associated X protein (BAX), transcript variant 1, mRNA	869	345	512	256
581	gi|612149800|ref|NM_001291429.1| Homo sapiens BCL2-associated X protein (BAX), transcript variant gamma, mRNA	839	345	512	256
581	gi|612149805|ref|NM_001291431.1| Homo sapiens BCL2-associated X protein (BAX), transcript variant zeta, mRNA	621	344	512	256
581	gi|242117892|ref|NM_138764.4| Homo sapiens BCL2-associated X protein (BAX), transcript variant sigma, mRNA	849	345	512	256
581	gi|612149803|ref|NM_001291430.1| Homo sapiens BCL2-associated X protein (BAX), transcript variant lambda, mRNA	692	344	512	256
582	gi|29029553|ref|NM_024649.4| Homo sapiens Bardet-Biedl syndrome 1 (BBS1), mRNA	3370	3370	6678	3339
583	gi|219842318|ref|NM_031885.3| Homo sapiens Bardet-Biedl syndrome 2 (BBS2), mRNA	2814	1838	3492	1746
583	gi|530424175|ref|XM_005256080.1| PREDICTED: Homo sapiens Bardet-Biedl syndrome 2 (BBS2), transcript variant X1, mRNA	2625	1838	3492	1746
583	gi|530424177|ref|XM_005256081.1| PREDICTED: Homo sapiens Bardet-Biedl syndrome 2 (BBS2), transcript variant X2, mRNA	2003	1839	3492	1746
583	gi|530424179|ref|XM_005256082.1| PREDICTED: Homo sapiens Bardet-Biedl syndrome 2 (BBS2), transcript variant X3, mRNA	1964	1839	3492	1746
585	gi|358051116|ref|NM_033028.4| Homo sapiens Bardet-Biedl syndrome 4 (BBS4), transcript variant 1, mRNA	2515	2464	4744	2372
585	gi|358248274|ref|NM_001252678.1| Homo sapiens Bardet-Biedl syndrome 4 (BBS4), transcript variant 2, mRNA	2468	2464	4744	2372
585	gi|358248280|ref|NR_045565.1| Homo sapiens Bardet-Biedl syndrome 4 (BBS4), transcript variant 3, non-coding RNA	2573	2464	4744	2372
585	gi|358248285|ref|NR_045566.1| Homo sapiens Bardet-Biedl syndrome 4 (BBS4), transcript variant 4, non-coding RNA	2828	2464	4744	2372
586	gi|296010898|ref|NM_005504.6| Homo sapiens branched chain amino-acid transaminase 1, cytosolic (BCAT1), transcript variant 1, mRNA	9682	8969	17790	8895
586	gi|296010899|ref|NM_001178091.1| Homo sapiens branched chain amino-acid transaminase 1, cytosolic (BCAT1), transcript variant 2, mRNA	9571	8969	17790	8895
586	gi|296010901|ref|NM_001178092.1| Homo sapiens branched chain amino-acid transaminase 1, cytosolic (BCAT1), transcript variant 3, mRNA	9499	8969	17790	8895
586	gi|296010903|ref|NM_001178093.1| Homo sapiens branched chain amino-acid transaminase 1, cytosolic (BCAT1), transcript variant 4, mRNA	9278	8969	17790	8895
586	gi|296010905|ref|NM_001178094.1| Homo sapiens branched chain amino-acid transaminase 1, cytosolic (BCAT1), transcript variant 5, mRNA	9575	8969	17790	8895
587	gi|547235677|ref|NM_001284325.1| Homo sapiens branched chain amino-acid transaminase 2, mitochondrial (BCAT2), transcript variant c, mRNA	2097	1344	2564	1282
587	gi|258614013|ref|NM_001190.3| Homo sapiens branched chain amino-acid transaminase 2, mitochondrial (BCAT2), transcript variant a, mRNA	1616	1344	2564	1282
587	gi|258614014|ref|NM_001164773.1| Homo sapiens branched chain amino-acid transaminase 2, mitochondrial (BCAT2), transcript variant b, mRNA	1340	1340	2564	1282
590	gi|148277049|ref|NM_000055.2| Homo sapiens butyrylcholinesterase (BCHE), mRNA	2461	2447	4832	2416
590	gi|530375090|ref|XM_005247685.1| PREDICTED: Homo sapiens butyrylcholinesterase (BCHE), transcript variant X1, mRNA	2454	2447	4832	2416
593	gi|258645170|ref|NM_000709.3| Homo sapiens branched chain keto acid dehydrogenase E1, alpha polypeptide (BCKDHA), transcript variant 1, mRNA	1791	1791	3458	1729
593	gi|258645171|ref|NM_001164783.1| Homo sapiens branched chain keto acid dehydrogenase E1, alpha polypeptide (BCKDHA), transcript variant 2, mRNA	1788	1788	3458	1729
594	gi|168480068|ref|NM_183050.2| Homo sapiens branched chain keto acid dehydrogenase E1, beta polypeptide (BCKDHB), transcript variant 1, mRNA	3712	1552	2980	1490
594	gi|168480069|ref|NM_000056.3| Homo sapiens branched chain keto acid dehydrogenase E1, beta polypeptide (BCKDHB), transcript variant 2, mRNA	1572	1550	2980	1490
595	gi|77628152|ref|NM_053056.2| Homo sapiens cyclin D1 (CCND1), mRNA	4304	4304	8546	4273
596	gi|72198188|ref|NM_000633.2| Homo sapiens B-cell CLL/lymphoma 2 (BCL2), transcript variant alpha, mRNA	6492	1079	2096	1048
596	gi|72198345|ref|NM_000657.2| Homo sapiens B-cell CLL/lymphoma 2 (BCL2), transcript variant beta, mRNA	1207	1079	2096	1048
597	gi|168480070|ref|NM_004049.3| Homo sapiens BCL2-related protein A1 (BCL2A1), transcript variant 1, mRNA	899	871	1448	724
597	gi|168480071|ref|NM_001114735.1| Homo sapiens BCL2-related protein A1 (BCL2A1), transcript variant 2, mRNA	955	873	1448	724
598	gi|20336334|ref|NM_138578.1| Homo sapiens BCL2-like 1 (BCL2L1), transcript variant 1, mRNA	2575	2354	4522	2261
598	gi|578836112|ref|XM_005260486.2| PREDICTED: Homo sapiens BCL2-like 1 (BCL2L1), transcript variant X1, mRNA	2559	2354	4522	2261
598	gi|20336333|ref|NM_001191.2| Homo sapiens BCL2-like 1 (BCL2L1), transcript variant 2, mRNA	2386	2352	4522	2261
599	gi|315360669|ref|NM_004050.4| Homo sapiens BCL2-like 2 (BCL2L2), transcript variant 1, mRNA	3621	2990	5918	2959
599	gi|315360667|ref|NM_001199839.1| Homo sapiens BCL2-like 2 (BCL2L2), transcript variant 2, mRNA	3576	2990	5918	2959
602	gi|164664507|ref|NM_005178.4| Homo sapiens B-cell CLL/lymphoma 3 (BCL3), mRNA	1864	1864	3666	1833
604	gi|299115782|ref|NM_001706.4| Homo sapiens B-cell CLL/lymphoma 6 (BCL6), transcript variant 1, mRNA	3575	3087	6050	3025
604	gi|195927001|ref|NM_001130845.1| Homo sapiens B-cell CLL/lymphoma 6 (BCL6), transcript variant 2, mRNA	3662	3087	6050	3025
604	gi|197927146|ref|NM_001134738.1| Homo sapiens B-cell CLL/lymphoma 6 (BCL6), transcript variant 3, mRNA	3086	3086	6050	3025
606	gi|251823945|ref|NR_027992.1| Homo sapiens neurobeachin pseudogene 1 (NBEAP1), non-coding RNA	548	504	808	404
607	gi|523425752|ref|NM_004326.3| Homo sapiens B-cell CLL/lymphoma 9 (BCL9), mRNA	6192	5936	11686	5843
607	gi|578801355|ref|XM_005277417.2| PREDICTED: Homo sapiens B-cell CLL/lymphoma 9 (BCL9), transcript variant X3, mRNA	6253	5932	11686	5843
607	gi|578801356|ref|XM_005277418.2| PREDICTED: Homo sapiens B-cell CLL/lymphoma 9 (BCL9), transcript variant X4, mRNA	6067	5935	11686	5843
608	gi|23238191|ref|NM_001192.2| Homo sapiens tumor necrosis factor receptor superfamily, member 17 (TNFRSF17), mRNA	994	994	1926	963
610	gi|156071469|ref|NM_001194.3| Homo sapiens hyperpolarization activated cyclic nucleotide gated potassium channel 2 (HCN2), mRNA	3459	3431	6712	3357
611	gi|183979967|ref|NM_001708.2| Homo sapiens opsin 1 (cone pigments), short-wave-sensitive (OPN1SW), mRNA	1114	1002	1880	940
613	gi|82546842|ref|NM_004327.3| Homo sapiens breakpoint cluster region (BCR), transcript variant 1, mRNA	6927	5901	10762	5381
613	gi|82546844|ref|NM_021574.2| Homo sapiens breakpoint cluster region (BCR), transcript variant 2, mRNA	6795	5899	10762	5381
617	gi|119964731|ref|NM_004328.4| Homo sapiens BC1 (ubiquinol-cytochrome c reductase) synthesis-like (BCS1L), transcript variant 1, mRNA	1663	1097	2008	1004
617	gi|119964729|ref|NM_001079866.1| Homo sapiens BC1 (ubiquinol-cytochrome c reductase) synthesis-like (BCS1L), transcript variant 2, mRNA	1454	1097	2008	1004
617	gi|383087729|ref|NM_001257342.1| Homo sapiens BC1 (ubiquinol-cytochrome c reductase) synthesis-like (BCS1L), transcript variant 3, mRNA	1584	1097	2008	1004
617	gi|383087731|ref|NM_001257343.1| Homo sapiens BC1 (ubiquinol-cytochrome c reductase) synthesis-like (BCS1L), transcript variant 4, mRNA	1636	1097	2008	1004
617	gi|383087735|ref|NM_001257344.1| Homo sapiens BC1 (ubiquinol-cytochrome c reductase) synthesis-like (BCS1L), transcript variant 5, mRNA	1511	1097	2008	1004
617	gi|578804709|ref|XM_006712678.1| PREDICTED: Homo sapiens BC1 (ubiquinol-cytochrome c reductase) synthesis-like (BCS1L), transcript variant X1, mRNA	2069	1097	2008	1004
617	gi|578804712|ref|XR_427105.1| PREDICTED: Homo sapiens BC1 (ubiquinol-cytochrome c reductase) synthesis-like (BCS1L), transcript variant X5, misc_RNA	2254	1096	2008	1004
617	gi|530370741|ref|XM_005246748.1| PREDICTED: Homo sapiens BC1 (ubiquinol-cytochrome c reductase) synthesis-like (BCS1L), transcript variant X6, mRNA	1098	1094	2008	1004
618	gi|34850482|ref|NR_001568.1| Homo sapiens brain cytoplasmic RNA 1 (BCYRN1), long non-coding RNA	200	195	296	148
622	gi|82880650|ref|NM_004051.4| Homo sapiens 3-hydroxybutyrate dehydrogenase, type 1 (BDH1), transcript variant 1, mRNA	3394	3163	6038	3022
622	gi|82880652|ref|NM_203314.2| Homo sapiens 3-hydroxybutyrate dehydrogenase, type 1 (BDH1), transcript variant 3, mRNA	3546	3163	6038	3022
622	gi|82880651|ref|NM_203315.2| Homo sapiens 3-hydroxybutyrate dehydrogenase, type 1 (BDH1), transcript variant 2, mRNA	3330	3163	6038	3022
623	gi|347300338|ref|NM_000710.3| Homo sapiens bradykinin receptor B1 (BDKRB1), mRNA	1319	1319	2576	1288
624	gi|168480073|ref|NM_000623.3| Homo sapiens bradykinin receptor B2 (BDKRB2), mRNA	4197	4197	8044	4166
627	gi|219842281|ref|NM_170731.4| Homo sapiens brain-derived neurotrophic factor (BDNF), transcript variant 3, mRNA	4338	3529	6934	3467
627	gi|219842282|ref|NM_170732.4| Homo sapiens brain-derived neurotrophic factor (BDNF), transcript variant 2, mRNA	4125	3529	6934	3467
627	gi|219842283|ref|NM_170733.3| Homo sapiens brain-derived neurotrophic factor (BDNF), transcript variant 5, mRNA	4028	3529	6934	3467
627	gi|219842284|ref|NM_001709.4| Homo sapiens brain-derived neurotrophic factor (BDNF), transcript variant 4, mRNA	4016	3529	6934	3467
627	gi|219842287|ref|NM_001143805.1| Homo sapiens brain-derived neurotrophic factor (BDNF), transcript variant 7, mRNA	3827	3529	6934	3467
627	gi|219842289|ref|NM_001143806.1| Homo sapiens brain-derived neurotrophic factor (BDNF), transcript variant 8, mRNA	4042	3529	6934	3467
627	gi|219842297|ref|NM_001143810.1| Homo sapiens brain-derived neurotrophic factor (BDNF), transcript variant 18, mRNA	4057	3529	6934	3467
627	gi|219842299|ref|NM_001143811.1| Homo sapiens brain-derived neurotrophic factor (BDNF), transcript variant 11, mRNA	4174	3529	6934	3467
627	gi|219842302|ref|NM_001143812.1| Homo sapiens brain-derived neurotrophic factor (BDNF), transcript variant 12, mRNA	3916	3529	6934	3467
627	gi|219842305|ref|NM_001143813.1| Homo sapiens brain-derived neurotrophic factor (BDNF), transcript variant 13, mRNA	3998	3529	6934	3467
627	gi|219842308|ref|NM_001143814.1| Homo sapiens brain-derived neurotrophic factor (BDNF), transcript variant 14, mRNA	4123	3529	6934	3467
627	gi|219842313|ref|NM_001143816.1| Homo sapiens brain-derived neurotrophic factor (BDNF), transcript variant 16, mRNA	4521	3529	6934	3467
627	gi|219842295|ref|NM_001143809.1| Homo sapiens brain-derived neurotrophic factor (BDNF), transcript variant 17, mRNA	3774	3529	6934	3467
627	gi|219842293|ref|NM_001143808.1| Homo sapiens brain-derived neurotrophic factor (BDNF), transcript variant 10, mRNA	3764	3529	6934	3467
627	gi|219842291|ref|NM_001143807.1| Homo sapiens brain-derived neurotrophic factor (BDNF), transcript variant 9, mRNA	3928	3529	6934	3467
627	gi|219842286|ref|NM_170735.5| Homo sapiens brain-derived neurotrophic factor (BDNF), transcript variant 1, mRNA	4755	3529	6934	3467
627	gi|219842285|ref|NM_170734.3| Homo sapiens brain-derived neurotrophic factor (BDNF), transcript variant 6, mRNA	3976	3529	6934	3467
629	gi|189181756|ref|NM_001710.5| Homo sapiens complement factor B (CFB), mRNA	2646	2646	5230	2615
631	gi|519666774|ref|NM_001278606.1| Homo sapiens beaded filament structural protein 1, filensin (BFSP1), transcript variant 3, mRNA	2212	1804	3546	1773
631	gi|519666776|ref|NM_001278607.1| Homo sapiens beaded filament structural protein 1, filensin (BFSP1), transcript variant 4, mRNA	2073	1804	3546	1773
631	gi|519666778|ref|NM_001278608.1| Homo sapiens beaded filament structural protein 1, filensin (BFSP1), transcript variant 5, mRNA	2198	1804	3546	1773
631	gi|239787150|ref|NM_001161705.1| Homo sapiens beaded filament structural protein 1, filensin (BFSP1), transcript variant 2, mRNA	2077	1804	3546	1773
631	gi|570700855|ref|NM_001195.4| Homo sapiens beaded filament structural protein 1, filensin (BFSP1), transcript variant 1, mRNA	2221	1804	3546	1773
632	gi|313851060|ref|NM_199173.4| Homo sapiens bone gamma-carboxyglutamate (gla) protein (BGLAP), mRNA	562	210	296	148
633	gi|268607602|ref|NM_001711.4| Homo sapiens biglycan (BGN), mRNA	2465	2465	4808	2404
634	gi|329112546|ref|NM_001205344.1| Homo sapiens carcinoembryonic antigen-related cell adhesion molecule 1 (biliary glycoprotein) (CEACAM1), transcript variant 6, mRNA	3470	3074	5690	2845
634	gi|296317298|ref|NM_001712.4| Homo sapiens carcinoembryonic antigen-related cell adhesion molecule 1 (biliary glycoprotein) (CEACAM1), transcript variant 1, mRNA	3528	3077	5690	2845
634	gi|296317301|ref|NM_001024912.2| Homo sapiens carcinoembryonic antigen-related cell adhesion molecule 1 (biliary glycoprotein) (CEACAM1), transcript variant 2, mRNA	3475	3077	5690	2845
634	gi|296317304|ref|NM_001184813.1| Homo sapiens carcinoembryonic antigen-related cell adhesion molecule 1 (biliary glycoprotein) (CEACAM1), transcript variant 4, mRNA	3240	3076	5690	2845
634	gi|296317311|ref|NM_001184815.1| Homo sapiens carcinoembryonic antigen-related cell adhesion molecule 1 (biliary glycoprotein) (CEACAM1), transcript variant 3, mRNA	3333	3077	5690	2845
634	gi|296317313|ref|NM_001184816.1| Homo sapiens carcinoembryonic antigen-related cell adhesion molecule 1 (biliary glycoprotein) (CEACAM1), transcript variant 5, mRNA	3187	3076	5690	2845
635	gi|157266336|ref|NM_001713.2| Homo sapiens betaine--homocysteine S-methyltransferase (BHMT), mRNA	2515	2411	4676	2338
636	gi|51039801|ref|NM_001714.2| Homo sapiens bicaudal D homolog 1 (Drosophila) (BICD1), transcript variant 1, mRNA	3589	3285	6446	3223
636	gi|51093829|ref|NM_001003398.1| Homo sapiens bicaudal D homolog 1 (Drosophila) (BICD1), transcript variant 2, mRNA	3285	3285	6446	3223
637	gi|347300409|ref|NM_001244567.1| Homo sapiens BH3 interacting domain death agonist (BID), transcript variant 4, mRNA	2128	1821	3580	1790
637	gi|347300411|ref|NM_001196.3| Homo sapiens BH3 interacting domain death agonist (BID), transcript variant 2, mRNA	2217	1821	3580	1790
637	gi|347300412|ref|NM_197967.2| Homo sapiens BH3 interacting domain death agonist (BID), transcript variant 3, mRNA	2147	1821	3580	1790
637	gi|347300415|ref|NM_001244569.1| Homo sapiens BH3 interacting domain death agonist (BID), transcript variant 5, mRNA	2006	1821	3580	1790
637	gi|347300417|ref|NM_001244570.1| Homo sapiens BH3 interacting domain death agonist (BID), transcript variant 6, mRNA	1936	1821	3580	1790
637	gi|347300421|ref|NM_197966.2| Homo sapiens BH3 interacting domain death agonist (BID), transcript variant 1, mRNA	2535	1821	3580	1790
637	gi|347300422|ref|NM_001244572.1| Homo sapiens BH3 interacting domain death agonist (BID), transcript variant 7, mRNA	2254	1821	3580	1790
638	gi|347658925|ref|NM_001197.4| Homo sapiens BCL2-interacting killer (apoptosis-inducing) (BIK), mRNA	966	966	1870	935
639	gi|172072683|ref|NM_001198.3| Homo sapiens PR domain containing 1, with ZNF domain (PRDM1), transcript variant 1, mRNA	5165	4521	8980	4490
639	gi|353249929|ref|NM_182907.2| Homo sapiens PR domain containing 1, with ZNF domain (PRDM1), transcript variant 2, mRNA	4753	4521	8980	4490
640	gi|33469981|ref|NM_001715.2| Homo sapiens BLK proto-oncogene, Src family tyrosine kinase (BLK), mRNA	2642	2616	5170	2585
641	gi|564730685|ref|NM_000057.3| Homo sapiens Bloom syndrome, RecQ helicase-like (BLM), transcript variant 1, mRNA	4555	4163	8084	4042
641	gi|564730686|ref|NM_001287246.1| Homo sapiens Bloom syndrome, RecQ helicase-like (BLM), transcript variant 2, mRNA	4665	4165	8084	4042
641	gi|564730688|ref|NM_001287247.1| Homo sapiens Bloom syndrome, RecQ helicase-like (BLM), transcript variant 3, mRNA	4162	4162	8084	4042
641	gi|564730690|ref|NM_001287248.1| Homo sapiens Bloom syndrome, RecQ helicase-like (BLM), transcript variant 4, mRNA	4721	4164	8084	4042
642	gi|317171918|ref|NM_000386.3| Homo sapiens bleomycin hydrolase (BLMH), mRNA	2543	2543	5024	2512
643	gi|342307093|ref|NM_032966.2| Homo sapiens chemokine (C-X-C motif) receptor 5 (CXCR5), transcript variant 2, mRNA	2896	2623	5122	2561
643	gi|342307092|ref|NM_001716.4| Homo sapiens chemokine (C-X-C motif) receptor 5 (CXCR5), transcript variant 1, mRNA	2919	2623	5122	2561
644	gi|359465571|ref|NM_001253823.1| Homo sapiens biliverdin reductase A (BLVRA), transcript variant 2, mRNA	1191	1098	2072	1036
644	gi|40353771|ref|NM_000712.3| Homo sapiens biliverdin reductase A (BLVRA), transcript variant 1, mRNA	1094	1094	2072	1036
645	gi|168229170|ref|NM_000713.2| Homo sapiens biliverdin reductase B (BLVRB), mRNA	874	874	1686	843
646	gi|667714406|ref|NM_001301206.1| Homo sapiens basonuclin 1 (BNC1), transcript variant 2, mRNA	4763	4440	8818	4409
646	gi|157276587|ref|NM_001717.3| Homo sapiens basonuclin 1 (BNC1), transcript variant 1, mRNA	4627	4440	8818	4409
648	gi|323462179|ref|NM_005180.8| Homo sapiens BMI1 proto-oncogene, polycomb ring finger (BMI1), mRNA	3435	553	982	491
649	gi|291463263|ref|NR_033403.1| Homo sapiens bone morphogenetic protein 1 (BMP1), transcript variant 4, non-coding RNA	3872	2375	4610	2305
649	gi|291463264|ref|NR_033404.1| Homo sapiens bone morphogenetic protein 1 (BMP1), transcript variant 5, non-coding RNA	2784	2375	4610	2305
649	gi|291463262|ref|NM_001199.3| Homo sapiens bone morphogenetic protein 1 (BMP1), transcript variant 1, mRNA	2747	2374	4610	2305
649	gi|291463261|ref|NM_006129.4| Homo sapiens bone morphogenetic protein 1 (BMP1), transcript variant 3, mRNA	3835	2374	4610	2305
650	gi|80861484|ref|NM_001200.2| Homo sapiens bone morphogenetic protein 2 (BMP2), mRNA	3150	3150	6238	3119
651	gi|126507086|ref|NM_001201.2| Homo sapiens bone morphogenetic protein 3 (BMP3), mRNA	5734	5722	11256	5628
652	gi|157276592|ref|NM_001202.3| Homo sapiens bone morphogenetic protein 4 (BMP4), transcript variant 1, mRNA	1957	1671	3280	1640
652	gi|157276594|ref|NM_130850.2| Homo sapiens bone morphogenetic protein 4 (BMP4), transcript variant 2, mRNA	1748	1671	3280	1640
652	gi|157276596|ref|NM_130851.2| Homo sapiens bone morphogenetic protein 4 (BMP4), transcript variant 3, mRNA	1802	1671	3280	1640
653	gi|24797149|ref|NM_021073.2| Homo sapiens bone morphogenetic protein 5 (BMP5), mRNA	2207	2193	4324	2162
654	gi|133930782|ref|NM_001718.4| Homo sapiens bone morphogenetic protein 6 (BMP6), mRNA	3105	2657	5252	2626
655	gi|187608319|ref|NM_001719.2| Homo sapiens bone morphogenetic protein 7 (BMP7), mRNA	4049	3979	7710	3855
656	gi|50962825|ref|NM_001720.3| Homo sapiens bone morphogenetic protein 8b (BMP8B), mRNA	3773	3154	5408	2704
657	gi|41349436|ref|NM_004329.2| Homo sapiens bone morphogenetic protein receptor, type IA (BMPR1A), mRNA	3631	3631	7200	3600
658	gi|377823722|ref|NM_001256792.1| Homo sapiens bone morphogenetic protein receptor, type IB (BMPR1B), transcript variant 3, mRNA	5456	5303	10522	5261
658	gi|377823724|ref|NM_001256793.1| Homo sapiens bone morphogenetic protein receptor, type IB (BMPR1B), transcript variant 1, mRNA	5397	5303	10522	5261
658	gi|377823730|ref|NM_001256794.1| Homo sapiens bone morphogenetic protein receptor, type IB (BMPR1B), transcript variant 4, mRNA	5440	5303	10522	5261
658	gi|169790809|ref|NM_001203.2| Homo sapiens bone morphogenetic protein receptor, type IB (BMPR1B), transcript variant 2, mRNA	5560	5303	10522	5261
659	gi|189339276|ref|NM_001204.6| Homo sapiens bone morphogenetic protein receptor, type II (serine/threonine kinase) (BMPR2), mRNA	12086	12086	23852	11926
660	gi|156523232|ref|NM_203281.2| Homo sapiens BMX non-receptor tyrosine kinase (BMX), transcript variant 1, mRNA	2592	2429	4796	2398
660	gi|156523233|ref|NM_001721.6| Homo sapiens BMX non-receptor tyrosine kinase (BMX), transcript variant 2, mRNA	2530	2429	4796	2398
661	gi|55769551|ref|NM_001722.2| Homo sapiens polymerase (RNA) III (DNA directed) polypeptide D, 44kDa (POLR3D), mRNA	1946	1946	3830	1915
662	gi|153946400|ref|NM_001205.2| Homo sapiens BCL2/adenovirus E1B 19kDa interacting protein 1 (BNIP1), transcript variant BNIP1, mRNA	1259	1159	2132	1066
662	gi|153946398|ref|NM_013979.2| Homo sapiens BCL2/adenovirus E1B 19kDa interacting protein 1 (BNIP1), transcript variant BNIP1-b, mRNA	1388	1159	2132	1066
662	gi|153946402|ref|NM_013978.2| Homo sapiens BCL2/adenovirus E1B 19kDa interacting protein 1 (BNIP1), transcript variant BNIP1-a, mRNA	1157	1157	2132	1066
662	gi|153946404|ref|NM_013980.2| Homo sapiens BCL2/adenovirus E1B 19kDa interacting protein 1 (BNIP1), transcript variant BNIP1-c, mRNA	1286	1157	2132	1066
663	gi|530406325|ref|XM_005254607.1| PREDICTED: Homo sapiens BCL2/adenovirus E1B 19kDa interacting protein 2 (BNIP2), transcript variant X1, mRNA	6356	2518	4912	2456
663	gi|168480079|ref|NM_004330.2| Homo sapiens BCL2/adenovirus E1B 19kDa interacting protein 2 (BNIP2), mRNA	2533	2518	4912	2456
665	gi|47078259|ref|NM_004331.2| Homo sapiens BCL2/adenovirus E1B 19kDa interacting protein 3-like (BNIP3L), mRNA	3505	3505	6948	3474
666	gi|347658959|ref|NM_032515.4| Homo sapiens BCL2-related ovarian killer (BOK), mRNA	2663	2504	4266	2442
667	gi|530382429|ref|XM_005249316.1| PREDICTED: Homo sapiens dystonin (DST), transcript variant X4, mRNA	24458	3154	6246	3123
667	gi|530382433|ref|XM_005249318.1| PREDICTED: Homo sapiens dystonin (DST), transcript variant X5, mRNA	24163	3154	6246	3123
667	gi|530382435|ref|XM_005249319.1| PREDICTED: Homo sapiens dystonin (DST), transcript variant X6, mRNA	24064	3154	6246	3123
667	gi|530382445|ref|XM_005249324.1| PREDICTED: Homo sapiens dystonin (DST), transcript variant X10, mRNA	22960	3154	6246	3123
667	gi|221316621|ref|NM_001144770.1| Homo sapiens dystonin (DST), transcript variant 3, mRNA	17774	3154	6246	3123
667	gi|291290966|ref|NM_001723.5| Homo sapiens dystonin (DST), transcript variant 1e, mRNA	9006	3154	6246	3123
667	gi|291290967|ref|NM_015548.4| Homo sapiens dystonin (DST), transcript variant 1eA, mRNA	16652	3154	6246	3123
667	gi|469832269|ref|NM_183380.3| Homo sapiens dystonin (DST), transcript variant 1, mRNA	18048	3154	6246	3123
667	gi|469832270|ref|NM_001144769.2| Homo sapiens dystonin (DST), transcript variant 2, mRNA	18103	3154	6246	3123
668	gi|239735513|ref|NM_023067.3| Homo sapiens forkhead box L2 (FOXL2), mRNA	2917	2917	5772	2886
669	gi|223718105|ref|NM_001724.4| Homo sapiens 2,3-bisphosphoglycerate mutase (BPGM), transcript variant 1, mRNA	1800	1800	3478	1739
669	gi|223718101|ref|NM_199186.2| Homo sapiens 2,3-bisphosphoglycerate mutase (BPGM), transcript variant 2, mRNA	2121	1801	3478	1739
669	gi|641386939|ref|NM_001293085.1| Homo sapiens 2,3-bisphosphoglycerate mutase (BPGM), transcript variant 3, mRNA	1925	1801	3478	1739
670	gi|720642607|ref|NM_004332.3| Homo sapiens biphenyl hydrolase-like (serine hydrolase) (BPHL), transcript variant 1, mRNA	1874	1804	3392	1696
670	gi|720642992|ref|NR_026648.2| Homo sapiens biphenyl hydrolase-like (serine hydrolase) (BPHL), transcript variant 4, non-coding RNA	2170	1805	3392	1696
670	gi|720643001|ref|NR_026649.2| Homo sapiens biphenyl hydrolase-like (serine hydrolase) (BPHL), transcript variant 2, non-coding RNA	1942	1804	3392	1696
670	gi|720642345|ref|NM_001302777.1| Homo sapiens biphenyl hydrolase-like (serine hydrolase) (BPHL), transcript variant 3, mRNA	2102	1805	3392	1696
671	gi|157276598|ref|NM_001725.2| Homo sapiens bactericidal/permeability-increasing protein (BPI), mRNA	1901	1871	3680	1840
672	gi|237757283|ref|NM_007294.3| Homo sapiens breast cancer 1, early onset (BRCA1), transcript variant 1, mRNA	7224	3539	6500	3250
672	gi|237681118|ref|NM_007300.3| Homo sapiens breast cancer 1, early onset (BRCA1), transcript variant 2, mRNA	7287	3539	6500	3250
672	gi|237681124|ref|NM_007299.3| Homo sapiens breast cancer 1, early onset (BRCA1), transcript variant 5, mRNA	3800	3534	6500	3250
672	gi|237681122|ref|NM_007298.3| Homo sapiens breast cancer 1, early onset (BRCA1), transcript variant 4, mRNA	3699	3534	6500	3250
672	gi|237681120|ref|NM_007297.3| Homo sapiens breast cancer 1, early onset (BRCA1), transcript variant 3, mRNA	7132	3539	6500	3250
672	gi|237681126|ref|NR_027676.1| Homo sapiens breast cancer 1, early onset (BRCA1), transcript variant 6, non-coding RNA	7128	3537	6500	3250
673	gi|187608632|ref|NM_004333.4| Homo sapiens B-Raf proto-oncogene, serine/threonine kinase (BRAF), mRNA	2949	2135	4148	2074
673	gi|530387105|ref|XM_005250045.1| PREDICTED: Homo sapiens B-Raf proto-oncogene, serine/threonine kinase (BRAF), transcript variant X1, mRNA	9472	2135	4148	2074
673	gi|530387107|ref|XM_005250046.1| PREDICTED: Homo sapiens B-Raf proto-oncogene, serine/threonine kinase (BRAF), transcript variant X2, mRNA	9318	2135	4148	2074
673	gi|530387111|ref|XR_242190.1| PREDICTED: Homo sapiens B-Raf proto-oncogene, serine/threonine kinase (BRAF), transcript variant X6, misc_RNA	2467	2136	4148	2074
675	gi|119395733|ref|NM_000059.3| Homo sapiens breast cancer 2, early onset (BRCA2), mRNA	11386	11386	22668	11334
676	gi|729042267|ref|NM_001726.4| Homo sapiens bromodomain, testis-specific (BRDT), transcript variant 2, mRNA	3156	2659	4922	2461
676	gi|729042269|ref|NM_207189.3| Homo sapiens bromodomain, testis-specific (BRDT), transcript variant 1, mRNA	3361	2659	4922	2461
676	gi|729042271|ref|NM_001242805.2| Homo sapiens bromodomain, testis-specific (BRDT), transcript variant 3, mRNA	3430	2659	4922	2461
676	gi|729042273|ref|NM_001242806.2| Homo sapiens bromodomain, testis-specific (BRDT), transcript variant 4, mRNA	3373	2662	4922	2461
676	gi|729042275|ref|NM_001242807.2| Homo sapiens bromodomain, testis-specific (BRDT), transcript variant 5, mRNA	3029	2659	4922	2461
676	gi|729042277|ref|NM_001242808.2| Homo sapiens bromodomain, testis-specific (BRDT), transcript variant 6, mRNA	3223	2659	4922	2461
676	gi|729042279|ref|NM_001242810.2| Homo sapiens bromodomain, testis-specific (BRDT), transcript variant 7, mRNA	3717	2659	4922	2461
677	gi|347659002|ref|NM_004926.3| Homo sapiens ZFP36 ring finger protein-like 1 (ZFP36L1), transcript variant 1, mRNA	3887	2332	4540	2270
677	gi|347659003|ref|NM_001244698.1| Homo sapiens ZFP36 ring finger protein-like 1 (ZFP36L1), transcript variant 2, mRNA	3170	2329	4540	2270
677	gi|347659012|ref|NM_001244701.1| Homo sapiens ZFP36 ring finger protein-like 1 (ZFP36L1), transcript variant 3, mRNA	3212	2332	4540	2270
678	gi|188536101|ref|NM_006887.4| Homo sapiens ZFP36 ring finger protein-like 2 (ZFP36L2), mRNA	3702	3702	7342	3671
680	gi|4502454|ref|NM_001727.1| Homo sapiens bombesin-like receptor 3 (BRS3), mRNA	1413	1413	2764	1382
682	gi|383087753|ref|NM_198591.2| Homo sapiens basigin (Ok blood group) (BSG), transcript variant 4, mRNA	1657	1334	2544	1272
682	gi|383087754|ref|NM_001728.3| Homo sapiens basigin (Ok blood group) (BSG), transcript variant 1, mRNA	2107	1334	2544	1272
682	gi|383087755|ref|NM_198589.2| Homo sapiens basigin (Ok blood group) (BSG), transcript variant 2, mRNA	1759	1334	2544	1272
682	gi|383087756|ref|NM_198590.2| Homo sapiens basigin (Ok blood group) (BSG), transcript variant 3, mRNA	1814	1334	2544	1272
682	gi|530425373|ref|XM_005259619.1| PREDICTED: Homo sapiens basigin (Ok blood group) (BSG), transcript variant X1, mRNA	1663	1331	2544	1272
683	gi|530376354|ref|XM_005248185.1| PREDICTED: Homo sapiens bone marrow stromal cell antigen 1 (BST1), transcript variant X5, mRNA	1278	1041	2020	1010
683	gi|530376356|ref|XM_005248186.1| PREDICTED: Homo sapiens bone marrow stromal cell antigen 1 (BST1), transcript variant X6, mRNA	2758	1041	2020	1010
683	gi|168229158|ref|NM_004334.2| Homo sapiens bone marrow stromal cell antigen 1 (BST1), mRNA	1497	1041	2020	1010
684	gi|542133069|ref|NM_004335.3| Homo sapiens bone marrow stromal cell antigen 2 (BST2), mRNA	1048	1048	2034	1017
685	gi|168480081|ref|NM_001729.2| Homo sapiens betacellulin (BTC), mRNA	1323	1323	2584	1292
686	gi|528524480|ref|NM_001281723.1| Homo sapiens biotinidase (BTD), transcript variant 1, mRNA	2353	420	778	389
686	gi|528524482|ref|NM_001281724.1| Homo sapiens biotinidase (BTD), transcript variant 2, mRNA	2272	420	778	389
686	gi|528524484|ref|NM_000060.3| Homo sapiens biotinidase (BTD), transcript variant 3, mRNA	2084	420	778	389
686	gi|528524485|ref|NM_001281725.1| Homo sapiens biotinidase (BTD), transcript variant 4, mRNA	2276	420	778	389
686	gi|528524487|ref|NM_001281726.1| Homo sapiens biotinidase (BTD), transcript variant 5, mRNA	769	420	778	389
687	gi|59853224|ref|NM_001206.2| Homo sapiens Kruppel-like factor 9 (KLF9), mRNA	5208	5208	10354	5177
688	gi|558472831|ref|NM_001730.4| Homo sapiens Kruppel-like factor 5 (intestinal) (KLF5), transcript variant 1, mRNA	3583	2788	5514	2757
688	gi|558472832|ref|NM_001286818.1| Homo sapiens Kruppel-like factor 5 (intestinal) (KLF5), transcript variant 2, mRNA	2969	2788	5514	2757
689	gi|83641883|ref|NM_001207.4| Homo sapiens basic transcription factor 3 (BTF3), transcript variant 2, mRNA	1021	1021	1870	935
689	gi|83641884|ref|NM_001037637.1| Homo sapiens basic transcription factor 3 (BTF3), transcript variant 1, mRNA	1262	1023	1870	935
690	gi|224177471|ref|NR_026983.1| Homo sapiens basic transcription factor 3 pseudogene 11 (BTF3P11), non-coding RNA	640	640	1166	583
694	gi|209447059|ref|NM_001731.2| Homo sapiens B-cell translocation gene 1, anti-proliferative (BTG1), mRNA	4704	4700	9214	4607
695	gi|565324224|ref|NM_001287344.1| Homo sapiens Bruton agammaglobulinemia tyrosine kinase (BTK), transcript variant 3, mRNA	2767	1929	3734	1867
695	gi|565324226|ref|NM_001287345.1| Homo sapiens Bruton agammaglobulinemia tyrosine kinase (BTK), transcript variant 2, mRNA	2248	1922	3734	1867
695	gi|213385292|ref|NM_000061.2| Homo sapiens Bruton agammaglobulinemia tyrosine kinase (BTK), transcript variant 1, mRNA	2611	1929	3734	1867
696	gi|166197657|ref|NM_001732.2| Homo sapiens butyrophilin, subfamily 1, member A1 (BTN1A1), mRNA	2859	2859	5656	2828
699	gi|519666795|ref|NM_004336.4| Homo sapiens BUB1 mitotic checkpoint serine/threonine kinase (BUB1), transcript variant 1, mRNA	3636	3405	6624	3312
699	gi|519666798|ref|NM_001278616.1| Homo sapiens BUB1 mitotic checkpoint serine/threonine kinase (BUB1), transcript variant 2, mRNA	3576	3405	6624	3312
699	gi|519666800|ref|NM_001278617.1| Homo sapiens BUB1 mitotic checkpoint serine/threonine kinase (BUB1), transcript variant 3, mRNA	3465	3405	6624	3312
701	gi|168229167|ref|NM_001211.5| Homo sapiens BUB1 mitotic checkpoint serine/threonine kinase B (BUB1B), mRNA	3749	3635	7146	3573
705	gi|51173723|ref|NM_004053.3| Homo sapiens bystin-like (BYSL), mRNA	2005	2005	3948	1974
706	gi|375065828|ref|NR_046308.1| Homo sapiens translocator protein (18kDa) (TSPO), transcript variant PBR-S, non-coding RNA	710	602	1142	571
706	gi|375065823|ref|NM_000714.5| Homo sapiens translocator protein (18kDa) (TSPO), transcript variant PBR, mRNA	921	602	1142	571
706	gi|375065824|ref|NM_001256530.1| Homo sapiens translocator protein (18kDa) (TSPO), transcript variant 3, mRNA	1116	602	1142	571
706	gi|375065826|ref|NM_001256531.1| Homo sapiens translocator protein (18kDa) (TSPO), transcript variant 4, mRNA	1025	602	1142	571
708	gi|28872801|ref|NM_001212.3| Homo sapiens complement component 1, q subcomponent binding protein (C1QBP), mRNA	1163	952	1842	921
710	gi|73858567|ref|NM_000062.2| Homo sapiens serpin peptidase inhibitor, clade G (C1 inhibitor), member 1 (SERPING1), transcript variant 1, mRNA	1984	1815	3568	1784
710	gi|73858569|ref|NM_001032295.1| Homo sapiens serpin peptidase inhibitor, clade G (C1 inhibitor), member 1 (SERPING1), transcript variant 2, mRNA	1832	1815	3568	1784
711	gi|218931201|ref|NR_024615.1| Homo sapiens ERC2 intronic transcript 1 (ERC2-IT1), long non-coding RNA	2264	2264	4426	2213
712	gi|87298824|ref|NM_015991.2| Homo sapiens complement component 1, q subcomponent, A chain (C1QA), mRNA	1098	1098	2134	1067
713	gi|87298827|ref|NM_000491.3| Homo sapiens complement component 1, q subcomponent, B chain (C1QB), mRNA	1044	1044	2026	1013
714	gi|166235902|ref|NM_001114101.1| Homo sapiens complement component 1, q subcomponent, C chain (C1QC), transcript variant 1, mRNA	1205	1185	2246	1123
714	gi|166235904|ref|NM_172369.3| Homo sapiens complement component 1, q subcomponent, C chain (C1QC), transcript variant 2, mRNA	1182	1182	2246	1123
715	gi|66347874|ref|NM_001733.4| Homo sapiens complement component 1, r subcomponent (C1R), mRNA	2526	2521	4980	2490
716	gi|224967098|ref|NM_201442.2| Homo sapiens complement component 1, s subcomponent (C1S), transcript variant 1, mRNA	2850	2524	4986	2493
716	gi|224967099|ref|NM_001734.3| Homo sapiens complement component 1, s subcomponent (C1S), transcript variant 2, mRNA	2763	2524	4986	2493
716	gi|530398810|ref|XM_005253760.1| PREDICTED: Homo sapiens complement component 1, s subcomponent (C1S), transcript variant X1, mRNA	2703	2524	4986	2493
717	gi|540344549|ref|NM_001145903.2| Homo sapiens complement component 2 (C2), transcript variant 2, mRNA	2466	176	290	145
717	gi|540344554|ref|NM_001282458.1| Homo sapiens complement component 2 (C2), transcript variant 5, mRNA	2890	176	290	145
717	gi|540344556|ref|NM_001282459.1| Homo sapiens complement component 2 (C2), transcript variant 6, mRNA	1916	176	290	145
717	gi|540344550|ref|NM_000063.5| Homo sapiens complement component 2 (C2), transcript variant 1, mRNA	2862	176	290	145
717	gi|540344551|ref|NM_001178063.2| Homo sapiens complement component 2 (C2), transcript variant 3, mRNA	2012	176	290	145
717	gi|540344552|ref|NM_001282457.1| Homo sapiens complement component 2 (C2), transcript variant 4, mRNA	2069	176	290	145
718	gi|726965399|ref|NM_000064.3| Homo sapiens complement component 3 (C3), mRNA	5148	5148	10234	5117
719	gi|21314629|ref|NM_004054.2| Homo sapiens complement component 3a receptor 1 (C3AR1), mRNA	1985	1979	3896	1948
720	gi|356582272|ref|NM_001252204.1| Homo sapiens complement component 4A (Rodgers blood group) (C4A), transcript variant 2, mRNA	5288	346	382	191
720	gi|67190747|ref|NM_007293.2| Homo sapiens complement component 4A (Rodgers blood group) (C4A), transcript variant 1, mRNA	5426	346	382	191
721	gi|178557738|ref|NM_001002029.3| Homo sapiens complement component 4B (Chido blood group) (C4B), mRNA	5444	111	98	49
722	gi|62912459|ref|NM_000715.3| Homo sapiens complement component 4 binding protein, alpha (C4BPA), mRNA	2256	2196	4272	2136
722	gi|530366453|ref|XM_005273251.1| PREDICTED: Homo sapiens complement component 4 binding protein, alpha (C4BPA), transcript variant X2, mRNA	2199	2198	4272	2136
725	gi|62912461|ref|NM_001017364.1| Homo sapiens complement component 4 binding protein, beta (C4BPB), transcript variant 2, mRNA	1128	966	1748	874
725	gi|62912467|ref|NM_001017367.1| Homo sapiens complement component 4 binding protein, beta (C4BPB), transcript variant 5, mRNA	967	965	1748	874
725	gi|62912460|ref|NM_000716.3| Homo sapiens complement component 4 binding protein, beta (C4BPB), transcript variant 1, mRNA	1131	967	1748	874
726	gi|87044927|ref|NM_004055.4| Homo sapiens calpain 5 (CAPN5), mRNA	4393	4393	8724	4362
727	gi|38016946|ref|NM_001735.2| Homo sapiens complement component 5 (C5), mRNA	5480	5480	10898	5449
728	gi|112293258|ref|NM_001736.3| Homo sapiens complement component 5a receptor 1 (C5AR1), mRNA	2342	2342	4522	2261
729	gi|414144890|ref|NM_001115131.2| Homo sapiens complement component 6 (C6), transcript variant 2, mRNA	3749	3414	6766	3383
729	gi|414144891|ref|NM_000065.3| Homo sapiens complement component 6 (C6), transcript variant 1, mRNA	3722	3414	6766	3383
729	gi|530378931|ref|XM_005248357.1| PREDICTED: Homo sapiens complement component 6 (C6), transcript variant X1, mRNA	3707	3414	6766	3383
730	gi|45580687|ref|NM_000587.2| Homo sapiens complement component 7 (C7), mRNA	4034	4034	7852	3926
731	gi|215272413|ref|NM_000562.2| Homo sapiens complement component 8, alpha polypeptide (C8A), mRNA	2392	2392	4722	2361
732	gi|514239915|ref|NM_000066.3| Homo sapiens complement component 8, beta polypeptide (C8B), transcript variant 1, mRNA	2178	2178	4182	2091
732	gi|514239919|ref|NM_001278544.1| Homo sapiens complement component 8, beta polypeptide (C8B), transcript variant 3, mRNA	2307	2179	4182	2091
732	gi|514239917|ref|NM_001278543.1| Homo sapiens complement component 8, beta polypeptide (C8B), transcript variant 2, mRNA	2400	2183	4182	2091
733	gi|166197659|ref|NM_000606.2| Homo sapiens complement component 8, gamma polypeptide (C8G), mRNA	888	888	1714	857
734	gi|186972130|ref|NM_004337.2| Homo sapiens oxidative stress induced growth inhibitor family member 2 (OSGIN2), transcript variant 2, mRNA	4200	3944	7826	3913
734	gi|186972131|ref|NM_001126111.1| Homo sapiens oxidative stress induced growth inhibitor family member 2 (OSGIN2), transcript variant 1, mRNA	4246	3944	7826	3913
735	gi|187608340|ref|NM_001737.3| Homo sapiens complement component 9 (C9), mRNA	2693	2693	5324	2662
738	gi|429903878|ref|NR_073519.1| Homo sapiens vacuolar protein sorting 51 homolog (S. cerevisiae) (VPS51), transcript variant 2, non-coding RNA	2763	2762	5400	2700
738	gi|429903861|ref|NM_013265.3| Homo sapiens vacuolar protein sorting 51 homolog (S. cerevisiae) (VPS51), transcript variant 1, mRNA	2761	2761	5400	2700
740	gi|312176379|ref|NM_004927.3| Homo sapiens mitochondrial ribosomal protein L49 (MRPL49), transcript variant 1, mRNA	2119	1845	3358	1679
740	gi|312176381|ref|NR_037568.1| Homo sapiens mitochondrial ribosomal protein L49 (MRPL49), transcript variant 3, non-coding RNA	1968	1845	3358	1679
740	gi|312176380|ref|NR_037567.1| Homo sapiens mitochondrial ribosomal protein L49 (MRPL49), transcript variant 2, non-coding RNA	2096	1845	3358	1679
744	gi|223972680|ref|NM_001584.2| Homo sapiens metallophosphoesterase domain containing 2 (MPPED2), transcript variant 1, mRNA	2404	886	1710	855
744	gi|223972682|ref|NM_001145399.1| Homo sapiens metallophosphoesterase domain containing 2 (MPPED2), transcript variant 2, mRNA	5693	886	1710	855
744	gi|578820750|ref|XM_005253111.2| PREDICTED: Homo sapiens metallophosphoesterase domain containing 2 (MPPED2), transcript variant X2, mRNA	2562	886	1710	855
744	gi|530395754|ref|XM_005253112.1| PREDICTED: Homo sapiens metallophosphoesterase domain containing 2 (MPPED2), transcript variant X3, mRNA	2390	886	1710	855
745	gi|726965389|ref|NM_013279.3| Homo sapiens myelin regulatory factor (MYRF), transcript variant 1, mRNA	5756	5543	10844	5422
745	gi|726965390|ref|NM_001127392.2| Homo sapiens myelin regulatory factor (MYRF), transcript variant 2, mRNA	5949	5546	10844	5422
745	gi|530397242|ref|XM_005274222.1| PREDICTED: Homo sapiens myelin regulatory factor (MYRF), transcript variant X1, mRNA	5930	5546	10844	5422
745	gi|530397244|ref|XM_005274223.1| PREDICTED: Homo sapiens myelin regulatory factor (MYRF), transcript variant X2, mRNA	5915	5543	10844	5422
745	gi|530397246|ref|XM_005274224.1| PREDICTED: Homo sapiens myelin regulatory factor (MYRF), transcript variant X3, mRNA	5912	5543	10844	5422
745	gi|530397248|ref|XM_005274225.1| PREDICTED: Homo sapiens myelin regulatory factor (MYRF), transcript variant X4, mRNA	5849	5546	10844	5422
745	gi|530397250|ref|XM_005274226.1| PREDICTED: Homo sapiens myelin regulatory factor (MYRF), transcript variant X5, mRNA	5846	5545	10844	5422
745	gi|530397252|ref|XM_005274227.1| PREDICTED: Homo sapiens myelin regulatory factor (MYRF), transcript variant X6, mRNA	5834	5543	10844	5422
745	gi|530397254|ref|XM_005274228.1| PREDICTED: Homo sapiens myelin regulatory factor (MYRF), transcript variant X7, mRNA	5777	5542	10844	5422
746	gi|194018428|ref|NM_014206.3| Homo sapiens transmembrane protein 258 (TMEM258), mRNA	420	420	778	389
747	gi|312836844|ref|NM_006133.2| Homo sapiens diacylglycerol lipase, alpha (DAGLA), mRNA	5761	5761	11460	5730
750	gi|658132506|ref|NR_122031.1| Homo sapiens GAS8 antisense RNA 1 (GAS8-AS1), long non-coding RNA	1000	1000	1920	960
752	gi|33356147|ref|NM_005892.3| Homo sapiens formin-like 1 (FMNL1), mRNA	3973	3764	7212	3606
752	gi|578831369|ref|XM_006722069.1| PREDICTED: Homo sapiens formin-like 1 (FMNL1), transcript variant X10, mRNA	3800	3760	7212	3606
753	gi|442734417|ref|NM_181482.4| Homo sapiens low density lipoprotein receptor class A domain containing 4 (LDLRAD4), transcript variant a2, mRNA	8689	7627	15192	7596
753	gi|442734418|ref|NM_001276249.1| Homo sapiens low density lipoprotein receptor class A domain containing 4 (LDLRAD4), transcript variant d1, mRNA	8138	7627	15192	7596
753	gi|442734420|ref|NM_001276251.1| Homo sapiens low density lipoprotein receptor class A domain containing 4 (LDLRAD4), transcript variant e1, mRNA	8682	7627	15192	7596
753	gi|442734422|ref|NM_001003674.3| Homo sapiens low density lipoprotein receptor class A domain containing 4 (LDLRAD4), transcript variant c1, mRNA	9148	7627	15192	7596
753	gi|442734426|ref|NM_001003675.3| Homo sapiens low density lipoprotein receptor class A domain containing 4 (LDLRAD4), transcript variant c2, mRNA	9094	7627	15192	7596
753	gi|511630707|ref|NM_181481.4| Homo sapiens low density lipoprotein receptor class A domain containing 4 (LDLRAD4), transcript variant a1, mRNA	8484	7627	15192	7596
753	gi|530424932|ref|XM_005258140.1| PREDICTED: Homo sapiens low density lipoprotein receptor class A domain containing 4 (LDLRAD4), transcript variant X1, mRNA	8710	7627	15192	7596
753	gi|578832204|ref|XM_006722354.1| PREDICTED: Homo sapiens low density lipoprotein receptor class A domain containing 4 (LDLRAD4), transcript variant X2, mRNA	8571	7627	15192	7596
753	gi|578832202|ref|XM_006722353.1| PREDICTED: Homo sapiens low density lipoprotein receptor class A domain containing 4 (LDLRAD4), transcript variant X3, mRNA	8767	7627	15192	7596
754	gi|315709512|ref|NM_004339.3| Homo sapiens pituitary tumor-transforming 1 interacting protein (PTTG1IP), transcript variant 1, mRNA	2843	2515	4906	2453
754	gi|558472856|ref|NR_104597.1| Homo sapiens pituitary tumor-transforming 1 interacting protein (PTTG1IP), transcript variant 3, non-coding RNA	2734	2515	4906	2453
754	gi|558472834|ref|NM_001286822.1| Homo sapiens pituitary tumor-transforming 1 interacting protein (PTTG1IP), transcript variant 2, mRNA	2515	2515	4906	2453
755	gi|407027848|ref|NM_001271441.1| Homo sapiens chromosome 21 open reading frame 2 (C21orf2), transcript variant 3, mRNA	2611	1942	3638	1819
755	gi|187608404|ref|NM_004928.2| Homo sapiens chromosome 21 open reading frame 2 (C21orf2), transcript variant 1, mRNA	2254	1942	3638	1819
755	gi|407027850|ref|NM_001271442.1| Homo sapiens chromosome 21 open reading frame 2 (C21orf2), transcript variant 4, mRNA	2159	1938	3638	1819
755	gi|407027846|ref|NM_001271440.1| Homo sapiens chromosome 21 open reading frame 2 (C21orf2), transcript variant 2, mRNA	2251	1941	3638	1819
757	gi|338753388|ref|NR_040016.1| Homo sapiens transmembrane protein 50B (TMEM50B), transcript variant 2, non-coding RNA	3127	2367	4514	2257
757	gi|338797699|ref|NM_006134.6| Homo sapiens transmembrane protein 50B (TMEM50B), transcript variant 1, mRNA	2385	2367	4514	2257
758	gi|113204626|ref|NM_001044370.1| Homo sapiens metallophosphoesterase domain containing 1 (MPPED1), mRNA	2531	2531	5000	2500
759	gi|634743296|ref|NM_001738.4| Homo sapiens carbonic anhydrase I (CA1), transcript variant 2, mRNA	1319	840	1556	778
759	gi|634743298|ref|NM_001128831.3| Homo sapiens carbonic anhydrase I (CA1), transcript variant 4, mRNA	1265	840	1556	778
759	gi|634743299|ref|NM_001291967.1| Homo sapiens carbonic anhydrase I (CA1), transcript variant 6, mRNA	1067	840	1556	778
759	gi|634743301|ref|NM_001291968.1| Homo sapiens carbonic anhydrase I (CA1), transcript variant 7, mRNA	948	839	1556	778
759	gi|258679497|ref|NM_001164830.1| Homo sapiens carbonic anhydrase I (CA1), transcript variant 5, mRNA	1211	840	1556	778
759	gi|634743297|ref|NM_001128829.3| Homo sapiens carbonic anhydrase I (CA1), transcript variant 1, mRNA	1340	840	1556	778
759	gi|634743295|ref|NM_001128830.3| Homo sapiens carbonic anhydrase I (CA1), transcript variant 3, mRNA	1342	840	1556	778
760	gi|157952216|ref|NM_000067.2| Homo sapiens carbonic anhydrase II (CA2), transcript variant 1, mRNA	1666	1547	2970	1485
760	gi|654823807|ref|NM_001293675.1| Homo sapiens carbonic anhydrase II (CA2), transcript variant 2, mRNA	1547	1547	2970	1485
761	gi|208609975|ref|NM_005181.3| Homo sapiens carbonic anhydrase III (CA3), mRNA	1753	1696	3268	1634
762	gi|187608493|ref|NM_000717.3| Homo sapiens carbonic anhydrase IV (CA4), mRNA	1165	1154	2188	1094
762	gi|530412792|ref|XM_005257639.1| PREDICTED: Homo sapiens carbonic anhydrase IV (CA4), transcript variant X1, mRNA	1226	1156	2188	1094
763	gi|4502520|ref|NM_001739.1| Homo sapiens carbonic anhydrase VA, mitochondrial (CA5A), mRNA	1084	1084	2106	1053
765	gi|395132470|ref|NM_001270501.1| Homo sapiens carbonic anhydrase VI (CA6), transcript variant 3, mRNA	1198	570	1016	508
765	gi|395132472|ref|NM_001270502.1| Homo sapiens carbonic anhydrase VI (CA6), transcript variant 4, mRNA	1049	568	1016	508
765	gi|395132467|ref|NM_001215.3| Homo sapiens carbonic anhydrase VI (CA6), transcript variant 1, mRNA	1378	570	1016	508
765	gi|395132468|ref|NM_001270500.1| Homo sapiens carbonic anhydrase VI (CA6), transcript variant 2, mRNA	995	570	1016	508
766	gi|62240987|ref|NM_005182.2| Homo sapiens carbonic anhydrase VII (CA7), transcript variant 1, mRNA	1563	1415	2768	1384
766	gi|62240988|ref|NM_001014435.1| Homo sapiens carbonic anhydrase VII (CA7), transcript variant 2, mRNA	1715	1415	2768	1384
767	gi|56121820|ref|NM_004056.4| Homo sapiens carbonic anhydrase VIII (CA8), mRNA	2278	2278	4494	2247
768	gi|169636419|ref|NM_001216.2| Homo sapiens carbonic anhydrase IX (CA9), mRNA	1561	1561	3048	1530
770	gi|62388873|ref|NM_001217.3| Homo sapiens carbonic anhydrase XI (CA11), mRNA	1686	1634	3144	1572
771	gi|654824130|ref|NM_206925.2| Homo sapiens carbonic anhydrase XII (CA12), transcript variant 2, mRNA	4176	3990	7714	3857
771	gi|654823741|ref|NM_001218.4| Homo sapiens carbonic anhydrase XII (CA12), transcript variant 1, mRNA	4209	3991	7714	3857
771	gi|654824168|ref|NM_001293642.1| Homo sapiens carbonic anhydrase XII (CA12), transcript variant 3, mRNA	3996	3989	7714	3857
773	gi|187828879|ref|NM_001127221.1| Homo sapiens calcium channel, voltage-dependent, P/Q type, alpha 1A subunit (CACNA1A), transcript variant 3, mRNA	8626	8531	16656	8328
773	gi|148536845|ref|NM_023035.2| Homo sapiens calcium channel, voltage-dependent, P/Q type, alpha 1A subunit (CACNA1A), transcript variant 2, mRNA	8646	8542	16656	8328
773	gi|148536843|ref|NM_000068.3| Homo sapiens calcium channel, voltage-dependent, P/Q type, alpha 1A subunit (CACNA1A), transcript variant 1, mRNA	8641	8537	16656	8328
773	gi|187828891|ref|NM_001127222.1| Homo sapiens calcium channel, voltage-dependent, P/Q type, alpha 1A subunit (CACNA1A), transcript variant 4, mRNA	8628	8535	16656	8328
773	gi|291463272|ref|NM_001174080.1| Homo sapiens calcium channel, voltage-dependent, P/Q type, alpha 1A subunit (CACNA1A), transcript variant 5, mRNA	8632	8535	16656	8328
774	gi|345091031|ref|NM_000718.3| Homo sapiens calcium channel, voltage-dependent, N type, alpha 1B subunit (CACNA1B), transcript variant 1, mRNA	9805	9622	19056	9528
774	gi|345091033|ref|NM_001243812.1| Homo sapiens calcium channel, voltage-dependent, N type, alpha 1B subunit (CACNA1B), transcript variant 2, mRNA	9618	9618	19056	9528
775	gi|264681419|ref|NM_001167625.1| Homo sapiens calcium channel, voltage-dependent, L type, alpha 1C subunit (CACNA1C), transcript variant 23, mRNA	13660	12626	24460	12230
775	gi|193788716|ref|NM_000719.6| Homo sapiens calcium channel, voltage-dependent, L type, alpha 1C subunit (CACNA1C), transcript variant 18, mRNA	13480	12626	24460	12230
775	gi|193788723|ref|NM_001129827.1| Homo sapiens calcium channel, voltage-dependent, L type, alpha 1C subunit (CACNA1C), transcript variant 2, mRNA	13624	12626	24460	12230
775	gi|193788727|ref|NM_001129829.1| Homo sapiens calcium channel, voltage-dependent, L type, alpha 1C subunit (CACNA1C), transcript variant 3, mRNA	13603	12628	24460	12230
775	gi|193788731|ref|NM_001129831.1| Homo sapiens calcium channel, voltage-dependent, L type, alpha 1C subunit (CACNA1C), transcript variant 5, mRNA	13564	12626	24460	12230
775	gi|193788525|ref|NM_001129832.1| Homo sapiens calcium channel, voltage-dependent, L type, alpha 1C subunit (CACNA1C), transcript variant 6, mRNA	13540	12626	24460	12230
775	gi|193794827|ref|NM_001129833.1| Homo sapiens calcium channel, voltage-dependent, L type, alpha 1C subunit (CACNA1C), transcript variant 7, mRNA	13537	12628	24460	12230
775	gi|193788527|ref|NM_001129834.1| Homo sapiens calcium channel, voltage-dependent, L type, alpha 1C subunit (CACNA1C), transcript variant 8, mRNA	13537	12628	24460	12230
775	gi|193788529|ref|NM_001129835.1| Homo sapiens calcium channel, voltage-dependent, L type, alpha 1C subunit (CACNA1C), transcript variant 9, mRNA	13537	12628	24460	12230
775	gi|193794829|ref|NM_001129836.1| Homo sapiens calcium channel, voltage-dependent, L type, alpha 1C subunit (CACNA1C), transcript variant 10, mRNA	13531	12626	24460	12230
775	gi|193788531|ref|NM_001129837.1| Homo sapiens calcium channel, voltage-dependent, L type, alpha 1C subunit (CACNA1C), transcript variant 11, mRNA	13504	12628	24460	12230
775	gi|193788533|ref|NM_001129838.1| Homo sapiens calcium channel, voltage-dependent, L type, alpha 1C subunit (CACNA1C), transcript variant 12, mRNA	13504	12628	24460	12230
775	gi|193794831|ref|NM_001129839.1| Homo sapiens calcium channel, voltage-dependent, L type, alpha 1C subunit (CACNA1C), transcript variant 13, mRNA	13498	12628	24460	12230
775	gi|193788535|ref|NM_001129840.1| Homo sapiens calcium channel, voltage-dependent, L type, alpha 1C subunit (CACNA1C), transcript variant 14, mRNA	13480	12626	24460	12230
775	gi|193788537|ref|NM_001129841.1| Homo sapiens calcium channel, voltage-dependent, L type, alpha 1C subunit (CACNA1C), transcript variant 15, mRNA	13480	12626	24460	12230
775	gi|193788539|ref|NM_001129842.1| Homo sapiens calcium channel, voltage-dependent, L type, alpha 1C subunit (CACNA1C), transcript variant 16, mRNA	13480	12626	24460	12230
775	gi|193788541|ref|NM_001129843.1| Homo sapiens calcium channel, voltage-dependent, L type, alpha 1C subunit (CACNA1C), transcript variant 17, mRNA	13480	12626	24460	12230
775	gi|193788543|ref|NM_001129844.1| Homo sapiens calcium channel, voltage-dependent, L type, alpha 1C subunit (CACNA1C), transcript variant 19, mRNA	13471	12623	24460	12230
775	gi|193788547|ref|NM_001129846.1| Homo sapiens calcium channel, voltage-dependent, L type, alpha 1C subunit (CACNA1C), transcript variant 20, mRNA	13447	12626	24460	12230
775	gi|264681415|ref|NM_001167623.1| Homo sapiens calcium channel, voltage-dependent, L type, alpha 1C subunit (CACNA1C), transcript variant 21, mRNA	13480	12626	24460	12230
775	gi|600971651|ref|NM_001167624.2| Homo sapiens calcium channel, voltage-dependent, L type, alpha 1C subunit (CACNA1C), transcript variant 22, mRNA	13550	12626	24460	12230
775	gi|600971711|ref|NM_001129830.2| Homo sapiens calcium channel, voltage-dependent, L type, alpha 1C subunit (CACNA1C), transcript variant 4, mRNA	13550	12626	24460	12230
775	gi|600971713|ref|NM_199460.3| Homo sapiens calcium channel, voltage-dependent, L type, alpha 1C subunit (CACNA1C), transcript variant 1, mRNA	13694	12626	24460	12230
775	gi|578822691|ref|XM_006719017.1| PREDICTED: Homo sapiens calcium channel, voltage-dependent, L type, alpha 1C subunit (CACNA1C), transcript variant X5, mRNA	13533	12626	24460	12230
776	gi|427197606|ref|NM_000720.3| Homo sapiens calcium channel, voltage-dependent, L type, alpha 1D subunit (CACNA1D), transcript variant 1, mRNA	7726	7495	14644	7322
776	gi|427197607|ref|NM_001128839.2| Homo sapiens calcium channel, voltage-dependent, L type, alpha 1D subunit (CACNA1D), transcript variant 3, mRNA	7594	7492	14644	7322
776	gi|427197608|ref|NM_001128840.2| Homo sapiens calcium channel, voltage-dependent, L type, alpha 1D subunit (CACNA1D), transcript variant 2, mRNA	7666	7494	14644	7322
777	gi|329663503|ref|NM_001205293.1| Homo sapiens calcium channel, voltage-dependent, R type, alpha 1E subunit (CACNA1E), transcript variant 1, mRNA	15101	14917	29644	14822
777	gi|329663530|ref|NM_001205294.1| Homo sapiens calcium channel, voltage-dependent, R type, alpha 1E subunit (CACNA1E), transcript variant 2, mRNA	14915	14915	29644	14822
777	gi|329663538|ref|NM_000721.3| Homo sapiens calcium channel, voltage-dependent, R type, alpha 1E subunit (CACNA1E), transcript variant 3, mRNA	14972	14915	29644	14822
778	gi|531990801|ref|NM_005183.3| Homo sapiens calcium channel, voltage-dependent, L type, alpha 1F subunit (CACNA1F), transcript variant 1, mRNA	6070	5805	11412	5706
778	gi|531990802|ref|NM_001256789.2| Homo sapiens calcium channel, voltage-dependent, L type, alpha 1F subunit (CACNA1F), transcript variant 2, mRNA	6037	5804	11412	5706
778	gi|531990803|ref|NM_001256790.2| Homo sapiens calcium channel, voltage-dependent, L type, alpha 1F subunit (CACNA1F), transcript variant 3, mRNA	5875	5805	11412	5706
779	gi|110349766|ref|NM_000069.2| Homo sapiens calcium channel, voltage-dependent, L type, alpha 1S subunit (CACNA1S), mRNA	6168	6168	12232	6116
780	gi|321400058|ref|NM_001202521.1| Homo sapiens discoidin domain receptor tyrosine kinase 1 (DDR1), transcript variant 4, mRNA	3304	3182	6000	3000
780	gi|321400060|ref|NM_001202522.1| Homo sapiens discoidin domain receptor tyrosine kinase 1 (DDR1), transcript variant 5, mRNA	3222	3179	6000	3000
780	gi|321400062|ref|NM_001202523.1| Homo sapiens discoidin domain receptor tyrosine kinase 1 (DDR1), transcript variant 6, mRNA	3801	3182	6000	3000
780	gi|578811914|ref|XM_006715185.1| PREDICTED: Homo sapiens discoidin domain receptor tyrosine kinase 1 (DDR1), transcript variant X9, mRNA	3903	3182	6000	3000
780	gi|83977449|ref|NM_013993.2| Homo sapiens discoidin domain receptor tyrosine kinase 1 (DDR1), transcript variant 2, mRNA	3877	3182	6000	3000
780	gi|83977451|ref|NM_013994.2| Homo sapiens discoidin domain receptor tyrosine kinase 1 (DDR1), transcript variant 3, mRNA	3678	3186	6000	3000
780	gi|663071024|ref|NM_001297652.1| Homo sapiens discoidin domain receptor tyrosine kinase 1 (DDR1), transcript variant 7, mRNA	3920	3182	6000	3000
780	gi|663071026|ref|NM_001297653.1| Homo sapiens discoidin domain receptor tyrosine kinase 1 (DDR1), transcript variant 8, mRNA	3722	3182	6000	3000
780	gi|663071028|ref|NM_001297654.1| Homo sapiens discoidin domain receptor tyrosine kinase 1 (DDR1), transcript variant 9, mRNA	3833	3182	6000	3000
780	gi|114520614|ref|NM_001954.4| Homo sapiens discoidin domain receptor tyrosine kinase 1 (DDR1), transcript variant 1, mRNA	3840	3182	6000	3000
780	gi|578840877|ref|XM_006725501.1| PREDICTED: Homo sapiens discoidin domain receptor tyrosine kinase 1 (DDR1), transcript variant X9, mRNA	3903	3182	6000	3000
780	gi|578841660|ref|XM_006725827.1| PREDICTED: Homo sapiens discoidin domain receptor tyrosine kinase 1 (DDR1), transcript variant X9, mRNA	3903	3182	6000	3000
780	gi|578842122|ref|XM_006726017.1| PREDICTED: Homo sapiens discoidin domain receptor tyrosine kinase 1 (DDR1), transcript variant X9, mRNA	3903	3182	6000	3000
781	gi|726965400|ref|NM_000722.3| Homo sapiens calcium channel, voltage-dependent, alpha 2/delta subunit 1 (CACNA2D1), transcript variant 1, mRNA	7583	899	1736	868
781	gi|726965401|ref|NM_001302890.1| Homo sapiens calcium channel, voltage-dependent, alpha 2/delta subunit 1 (CACNA2D1), transcript variant 2, mRNA	1538	899	1736	868
781	gi|578814597|ref|XM_006716118.1| PREDICTED: Homo sapiens calcium channel, voltage-dependent, alpha 2/delta subunit 1 (CACNA2D1), transcript variant X1, mRNA	7301	899	1736	868
781	gi|530386376|ref|XM_005250570.1| PREDICTED: Homo sapiens calcium channel, voltage-dependent, alpha 2/delta subunit 1 (CACNA2D1), transcript variant X4, mRNA	7280	899	1736	868
781	gi|530386380|ref|XM_005250572.1| PREDICTED: Homo sapiens calcium channel, voltage-dependent, alpha 2/delta subunit 1 (CACNA2D1), transcript variant X6, mRNA	7229	899	1736	868
781	gi|530386382|ref|XM_005250573.1| PREDICTED: Homo sapiens calcium channel, voltage-dependent, alpha 2/delta subunit 1 (CACNA2D1), transcript variant X8, mRNA	7223	899	1736	868
781	gi|530386384|ref|XM_005250574.1| PREDICTED: Homo sapiens calcium channel, voltage-dependent, alpha 2/delta subunit 1 (CACNA2D1), transcript variant X9, mRNA	7208	899	1736	868
782	gi|356582350|ref|NM_199247.2| Homo sapiens calcium channel, voltage-dependent, beta 1 subunit (CACNB1), transcript variant 2, mRNA	1905	1174	2224	1112
782	gi|356582351|ref|NM_199248.2| Homo sapiens calcium channel, voltage-dependent, beta 1 subunit (CACNB1), transcript variant 3, mRNA	1770	1174	2224	1112
782	gi|356582343|ref|NM_000723.4| Homo sapiens calcium channel, voltage-dependent, beta 1 subunit (CACNB1), transcript variant 1, mRNA	3742	1174	2224	1112
782	gi|530412806|ref|XM_005257646.1| PREDICTED: Homo sapiens calcium channel, voltage-dependent, beta 1 subunit (CACNB1), transcript variant X4, mRNA	1445	1174	2224	1112
783	gi|148232725|ref|NM_000724.3| Homo sapiens calcium channel, voltage-dependent, beta 2 subunit (CACNB2), transcript variant 1, mRNA	4468	3648	7046	3523
783	gi|147898680|ref|NM_201596.2| Homo sapiens calcium channel, voltage-dependent, beta 2 subunit (CACNB2), transcript variant 2, mRNA	4078	3648	7046	3523
783	gi|148226484|ref|NM_201590.2| Homo sapiens calcium channel, voltage-dependent, beta 2 subunit (CACNB2), transcript variant 3, mRNA	4098	3648	7046	3523
783	gi|148233695|ref|NM_201597.2| Homo sapiens calcium channel, voltage-dependent, beta 2 subunit (CACNB2), transcript variant 4, mRNA	4006	3648	7046	3523
783	gi|147901382|ref|NM_201593.2| Homo sapiens calcium channel, voltage-dependent, beta 2 subunit (CACNB2), transcript variant 5, mRNA	3964	3648	7046	3523
783	gi|148234652|ref|NM_201570.2| Homo sapiens calcium channel, voltage-dependent, beta 2 subunit (CACNB2), transcript variant 7, mRNA	4322	3648	7046	3523
783	gi|269308234|ref|NM_001167945.1| Homo sapiens calcium channel, voltage-dependent, beta 2 subunit (CACNB2), transcript variant 9, mRNA	4187	3648	7046	3523
783	gi|269308238|ref|NM_201571.3| Homo sapiens calcium channel, voltage-dependent, beta 2 subunit (CACNB2), transcript variant 6, mRNA	4301	3648	7046	3523
783	gi|269308239|ref|NM_201572.3| Homo sapiens calcium channel, voltage-dependent, beta 2 subunit (CACNB2), transcript variant 8, mRNA	4229	3648	7046	3523
784	gi|332634845|ref|NM_000725.3| Homo sapiens calcium channel, voltage-dependent, beta 3 subunit (CACNB3), transcript variant 1, mRNA	2958	2334	4544	2272
784	gi|332634849|ref|NM_001206915.1| Homo sapiens calcium channel, voltage-dependent, beta 3 subunit (CACNB3), transcript variant 2, mRNA	2835	2332	4544	2272
784	gi|332634854|ref|NM_001206916.1| Homo sapiens calcium channel, voltage-dependent, beta 3 subunit (CACNB3), transcript variant 3, mRNA	2609	2334	4544	2272
784	gi|332634864|ref|NM_001206917.1| Homo sapiens calcium channel, voltage-dependent, beta 3 subunit (CACNB3), transcript variant 4, mRNA	2576	2334	4544	2272
785	gi|224831258|ref|NM_000726.3| Homo sapiens calcium channel, voltage-dependent, beta 4 subunit (CACNB4), transcript variant 2, mRNA	7979	7578	15032	7516
785	gi|578804854|ref|XM_006712731.1| PREDICTED: Homo sapiens calcium channel, voltage-dependent, beta 4 subunit (CACNB4), transcript variant X1, mRNA	8189	7578	15032	7516
785	gi|224831259|ref|NM_001005746.2| Homo sapiens calcium channel, voltage-dependent, beta 4 subunit (CACNB4), transcript variant 3, mRNA	7929	7578	15032	7516
785	gi|224831260|ref|NM_001005747.2| Homo sapiens calcium channel, voltage-dependent, beta 4 subunit (CACNB4), transcript variant 1, mRNA	8067	7578	15032	7516
785	gi|224831261|ref|NM_001145798.1| Homo sapiens calcium channel, voltage-dependent, beta 4 subunit (CACNB4), transcript variant 4, mRNA	7793	7578	15032	7516
786	gi|313482780|ref|NM_000727.3| Homo sapiens calcium channel, voltage-dependent, gamma subunit 1 (CACNG1), mRNA	1327	1327	2592	1296
788	gi|319918843|ref|NM_000387.5| Homo sapiens solute carrier family 25 (carnitine/acylcarnitine translocase), member 20 (SLC25A20), mRNA	1909	1481	2838	1419
788	gi|578806573|ref|XM_006713327.1| PREDICTED: Homo sapiens solute carrier family 25 (carnitine/acylcarnitine translocase), member 20 (SLC25A20), transcript variant X1, mRNA	1480	1480	2838	1419
790	gi|578803163|ref|XM_005264555.2| PREDICTED: Homo sapiens carbamoyl-phosphate synthetase 2, aspartate transcarbamylase, and dihydroorotase (CAD), transcript variant X1, mRNA	7049	6713	13178	6589
790	gi|578803164|ref|XM_005264556.2| PREDICTED: Homo sapiens carbamoyl-phosphate synthetase 2, aspartate transcarbamylase, and dihydroorotase (CAD), transcript variant X2, mRNA	6947	6712	13178	6589
790	gi|578803165|ref|XM_005264557.2| PREDICTED: Homo sapiens carbamoyl-phosphate synthetase 2, aspartate transcarbamylase, and dihydroorotase (CAD), transcript variant X3, mRNA	6896	6708	13178	6589
790	gi|578803166|ref|XM_006712101.1| PREDICTED: Homo sapiens carbamoyl-phosphate synthetase 2, aspartate transcarbamylase, and dihydroorotase (CAD), transcript variant X4, mRNA	6860	6712	13178	6589
794	gi|297632392|ref|NM_001740.4| Homo sapiens calbindin 2 (CALB2), transcript variant CALB2, mRNA	1485	1392	2660	1330
794	gi|297747272|ref|NM_007088.3| Homo sapiens calbindin 2 (CALB2), transcript variant CALB2c, mRNA	1391	1391	2660	1330
794	gi|297632393|ref|NR_027910.2| Homo sapiens calbindin 2 (CALB2), transcript variant CALB2b, non-coding RNA	1445	1392	2660	1330
795	gi|112382245|ref|NM_004057.2| Homo sapiens S100 calcium binding protein G (S100G), mRNA	453	453	844	422
796	gi|675269493|ref|NR_125898.1| Homo sapiens calcitonin-related polypeptide alpha (CALCA), transcript variant 4, non-coding RNA	1064	278	380	190
796	gi|269784662|ref|NM_001033952.2| Homo sapiens calcitonin-related polypeptide alpha (CALCA), transcript variant 2, mRNA	816	281	380	190
796	gi|76880474|ref|NM_001741.2| Homo sapiens calcitonin-related polypeptide alpha (CALCA), transcript variant 1, mRNA	792	278	380	190
796	gi|269784661|ref|NM_001033953.2| Homo sapiens calcitonin-related polypeptide alpha (CALCA), transcript variant 3, mRNA	916	281	380	190
797	gi|45439360|ref|NM_000728.3| Homo sapiens calcitonin-related polypeptide beta (CALCB), mRNA	1031	1029	1828	914
799	gi|260064023|ref|NM_001164737.1| Homo sapiens calcitonin receptor (CALCR), transcript variant 1, mRNA	3696	3321	6518	3259
799	gi|260064022|ref|NM_001742.3| Homo sapiens calcitonin receptor (CALCR), transcript variant 2, mRNA	3577	3321	6518	3259
799	gi|260064026|ref|NM_001164738.1| Homo sapiens calcitonin receptor (CALCR), transcript variant 3, mRNA	3610	3321	6518	3259
800	gi|261490655|ref|NM_033138.3| Homo sapiens caldesmon 1 (CALD1), transcript variant 1, mRNA	5241	3940	7694	3847
800	gi|261490656|ref|NM_033139.3| Homo sapiens caldesmon 1 (CALD1), transcript variant 4, mRNA	4291	3940	7694	3847
800	gi|261490657|ref|NM_033140.3| Homo sapiens caldesmon 1 (CALD1), transcript variant 5, mRNA	4213	3938	7694	3847
800	gi|261490654|ref|NM_004342.6| Homo sapiens caldesmon 1 (CALD1), transcript variant 2, mRNA	4476	3938	7694	3847
800	gi|261490658|ref|NM_033157.3| Homo sapiens caldesmon 1 (CALD1), transcript variant 3, mRNA	4551	3938	7694	3847
801	gi|260656023|ref|NM_006888.4| Homo sapiens calmodulin 1 (phosphorylase kinase, delta) (CALM1), mRNA	4268	4268	8474	4237
808	gi|58218967|ref|NM_005184.2| Homo sapiens calmodulin 3 (phosphorylase kinase, delta) (CALM3), mRNA	2277	2277	4492	2246
810	gi|635574597|ref|NM_005185.3| Homo sapiens calmodulin-like 3 (CALML3), mRNA	1417	1349	2574	1287
811	gi|209862753|ref|NM_004343.3| Homo sapiens calreticulin (CALR), mRNA	1929	1929	3796	1898
813	gi|314122174|ref|NM_001219.4| Homo sapiens calumenin (CALU), transcript variant 1, mRNA	5366	4631	8932	4466
813	gi|314122175|ref|NM_001130674.2| Homo sapiens calumenin (CALU), transcript variant 2, mRNA	5366	4631	8932	4466
813	gi|314122176|ref|NM_001199671.1| Homo sapiens calumenin (CALU), transcript variant 3, mRNA	6181	4631	8932	4466
813	gi|314122178|ref|NM_001199672.1| Homo sapiens calumenin (CALU), transcript variant 4, mRNA	6181	4631	8932	4466
813	gi|314122180|ref|NM_001199673.1| Homo sapiens calumenin (CALU), transcript variant 5, mRNA	5166	4629	8932	4466
813	gi|443497971|ref|NR_074086.1| Homo sapiens calumenin (CALU), transcript variant 7, non-coding RNA	4940	4630	8932	4466
814	gi|312596937|ref|NM_001744.4| Homo sapiens calcium/calmodulin-dependent protein kinase IV (CAMK4), mRNA	2272	2265	4468	2234
815	gi|212549564|ref|NM_015981.3| Homo sapiens calcium/calmodulin-dependent protein kinase II alpha (CAMK2A), transcript variant 1, mRNA	4918	4886	9638	4819
815	gi|212549565|ref|NM_171825.2| Homo sapiens calcium/calmodulin-dependent protein kinase II alpha (CAMK2A), transcript variant 2, mRNA	4885	4885	9638	4819
816	gi|212549583|ref|NM_172079.2| Homo sapiens calcium/calmodulin-dependent protein kinase II beta (CAMK2B), transcript variant 3, mRNA	4142	2073	3890	1945
816	gi|212549585|ref|NM_172081.2| Homo sapiens calcium/calmodulin-dependent protein kinase II beta (CAMK2B), transcript variant 5, mRNA	4097	2073	3890	1945
816	gi|212549586|ref|NM_172084.2| Homo sapiens calcium/calmodulin-dependent protein kinase II beta (CAMK2B), transcript variant 8, mRNA	3935	2073	3890	1945
816	gi|212549587|ref|NM_172083.2| Homo sapiens calcium/calmodulin-dependent protein kinase II beta (CAMK2B), transcript variant 7, mRNA	4025	2073	3890	1945
816	gi|212549588|ref|NM_172078.2| Homo sapiens calcium/calmodulin-dependent protein kinase II beta (CAMK2B), transcript variant 2, mRNA	4214	2073	3890	1945
816	gi|212549589|ref|NM_172082.2| Homo sapiens calcium/calmodulin-dependent protein kinase II beta (CAMK2B), transcript variant 6, mRNA	4064	2073	3890	1945
816	gi|212549590|ref|NM_172080.2| Homo sapiens calcium/calmodulin-dependent protein kinase II beta (CAMK2B), transcript variant 4, mRNA	4139	2073	3890	1945
816	gi|642945628|ref|NM_001293170.1| Homo sapiens calcium/calmodulin-dependent protein kinase II beta (CAMK2B), transcript variant 9, mRNA	2427	2070	3890	1945
816	gi|212549591|ref|NM_001220.4| Homo sapiens calcium/calmodulin-dependent protein kinase II beta (CAMK2B), transcript variant 1, mRNA	4586	2073	3890	1945
817	gi|212549749|ref|NM_001221.3| Homo sapiens calcium/calmodulin-dependent protein kinase II delta (CAMK2D), transcript variant 3, mRNA	5872	2292	4462	2231
817	gi|212549750|ref|NM_172128.2| Homo sapiens calcium/calmodulin-dependent protein kinase II delta (CAMK2D), transcript variant 2, mRNA	5776	2292	4462	2231
817	gi|212549751|ref|NM_172127.2| Homo sapiens calcium/calmodulin-dependent protein kinase II delta (CAMK2D), transcript variant 1, mRNA	5820	2292	4462	2231
817	gi|212549752|ref|NM_172114.1| Homo sapiens calcium/calmodulin-dependent protein kinase II delta (CAMK2D), transcript variant 6, mRNA	2548	2293	4462	2231
817	gi|212549754|ref|NM_172115.2| Homo sapiens calcium/calmodulin-dependent protein kinase II delta (CAMK2D), transcript variant 4, mRNA	2506	2292	4462	2231
817	gi|212549755|ref|NM_172129.1| Homo sapiens calcium/calmodulin-dependent protein kinase II delta (CAMK2D), transcript variant 5, mRNA	2539	2293	4462	2231
818	gi|325197140|ref|NM_001204492.1| Homo sapiens calcium/calmodulin-dependent protein kinase II gamma (CAMK2G), transcript variant 7, mRNA	3767	3442	6636	3318
818	gi|325197145|ref|NM_001222.3| Homo sapiens calcium/calmodulin-dependent protein kinase II gamma (CAMK2G), transcript variant 4, mRNA	3635	3440	6636	3318
818	gi|325197146|ref|NM_172169.2| Homo sapiens calcium/calmodulin-dependent protein kinase II gamma (CAMK2G), transcript variant 2, mRNA	3731	3442	6636	3318
818	gi|325197148|ref|NM_172170.4| Homo sapiens calcium/calmodulin-dependent protein kinase II gamma (CAMK2G), transcript variant 3, mRNA	3704	3440	6636	3318
818	gi|325197150|ref|NM_172171.2| Homo sapiens calcium/calmodulin-dependent protein kinase II gamma (CAMK2G), transcript variant 1, mRNA	3818	3440	6636	3318
818	gi|325197153|ref|NM_172173.2| Homo sapiens calcium/calmodulin-dependent protein kinase II gamma (CAMK2G), transcript variant 6, mRNA	3662	3440	6636	3318
818	gi|578819833|ref|XM_006717993.1| PREDICTED: Homo sapiens calcium/calmodulin-dependent protein kinase II gamma (CAMK2G), transcript variant X1, mRNA	3905	3442	6636	3318
818	gi|530394437|ref|XM_005270195.1| PREDICTED: Homo sapiens calcium/calmodulin-dependent protein kinase II gamma (CAMK2G), transcript variant X3, mRNA	3872	3442	6636	3318
818	gi|578819837|ref|XM_006717995.1| PREDICTED: Homo sapiens calcium/calmodulin-dependent protein kinase II gamma (CAMK2G), transcript variant X5, mRNA	3863	3442	6636	3318
818	gi|578819839|ref|XM_006717996.1| PREDICTED: Homo sapiens calcium/calmodulin-dependent protein kinase II gamma (CAMK2G), transcript variant X6, mRNA	3842	3440	6636	3318
818	gi|530394441|ref|XM_005270197.1| PREDICTED: Homo sapiens calcium/calmodulin-dependent protein kinase II gamma (CAMK2G), transcript variant X8, mRNA	3836	3442	6636	3318
818	gi|530394443|ref|XM_005270198.1| PREDICTED: Homo sapiens calcium/calmodulin-dependent protein kinase II gamma (CAMK2G), transcript variant X9, mRNA	3830	3442	6636	3318
818	gi|530394445|ref|XM_005270199.1| PREDICTED: Homo sapiens calcium/calmodulin-dependent protein kinase II gamma (CAMK2G), transcript variant X11, mRNA	3803	3442	6636	3318
818	gi|578819841|ref|XM_006717997.1| PREDICTED: Homo sapiens calcium/calmodulin-dependent protein kinase II gamma (CAMK2G), transcript variant X12, mRNA	3791	3442	6636	3318
818	gi|530394447|ref|XM_005270200.1| PREDICTED: Homo sapiens calcium/calmodulin-dependent protein kinase II gamma (CAMK2G), transcript variant X13, mRNA	3773	3440	6636	3318
818	gi|530394449|ref|XM_005270201.1| PREDICTED: Homo sapiens calcium/calmodulin-dependent protein kinase II gamma (CAMK2G), transcript variant X14, mRNA	3767	3440	6636	3318
818	gi|578819843|ref|XM_006717998.1| PREDICTED: Homo sapiens calcium/calmodulin-dependent protein kinase II gamma (CAMK2G), transcript variant X15, mRNA	3749	3442	6636	3318
818	gi|530394451|ref|XM_005270202.1| PREDICTED: Homo sapiens calcium/calmodulin-dependent protein kinase II gamma (CAMK2G), transcript variant X16, mRNA	3740	3440	6636	3318
818	gi|530394453|ref|XM_005270203.1| PREDICTED: Homo sapiens calcium/calmodulin-dependent protein kinase II gamma (CAMK2G), transcript variant X17, mRNA	3728	3440	6636	3318
818	gi|530394457|ref|XM_005270205.1| PREDICTED: Homo sapiens calcium/calmodulin-dependent protein kinase II gamma (CAMK2G), transcript variant X19, mRNA	3689	3442	6636	3318
818	gi|578819847|ref|XM_006718000.1| PREDICTED: Homo sapiens calcium/calmodulin-dependent protein kinase II gamma (CAMK2G), transcript variant X28, mRNA	4037	3442	6636	3318
819	gi|325995132|ref|NM_001745.3| Homo sapiens calcium modulating ligand (CAMLG), mRNA	2255	2220	4148	2074
820	gi|348041313|ref|NM_004345.4| Homo sapiens cathelicidin antimicrobial peptide (CAMP), mRNA	758	758	1454	727
821	gi|66933003|ref|NM_001746.3| Homo sapiens calnexin (CANX), transcript variant 1, mRNA	4953	4902	9680	4840
821	gi|66933004|ref|NM_001024649.1| Homo sapiens calnexin (CANX), transcript variant 2, mRNA	4900	4900	9680	4840
822	gi|371502123|ref|NM_001747.3| Homo sapiens capping protein (actin filament), gelsolin-like (CAPG), transcript variant 1, mRNA	1604	1186	2248	1124
822	gi|371502124|ref|NM_001256139.1| Homo sapiens capping protein (actin filament), gelsolin-like (CAPG), transcript variant 2, mRNA	1314	1186	2248	1124
822	gi|371502126|ref|NM_001256140.1| Homo sapiens capping protein (actin filament), gelsolin-like (CAPG), transcript variant 3, mRNA	1559	1180	2248	1124
823	gi|311893361|ref|NM_005186.3| Homo sapiens calpain 1, (mu/I) large subunit (CAPN1), transcript variant 2, mRNA	3110	2798	5472	2736
823	gi|311893362|ref|NM_001198868.1| Homo sapiens calpain 1, (mu/I) large subunit (CAPN1), transcript variant 1, mRNA	3125	2798	5472	2736
823	gi|311893364|ref|NM_001198869.1| Homo sapiens calpain 1, (mu/I) large subunit (CAPN1), transcript variant 3, mRNA	3094	2798	5472	2736
823	gi|338753356|ref|NR_040008.1| Homo sapiens calpain 1, (mu/I) large subunit (CAPN1), transcript variant 4, non-coding RNA	3040	2796	5472	2736
823	gi|578821762|ref|XM_006718698.1| PREDICTED: Homo sapiens calpain 1, (mu/I) large subunit (CAPN1), transcript variant X1, mRNA	2962	2798	5472	2736
824	gi|225703099|ref|NM_001146068.1| Homo sapiens calpain 2, (m/II) large subunit (CAPN2), transcript variant 2, mRNA	3270	3032	6002	3001
824	gi|157389004|ref|NM_001748.4| Homo sapiens calpain 2, (m/II) large subunit (CAPN2), transcript variant 1, mRNA	3492	3032	6002	3001
825	gi|27765071|ref|NM_024344.1| Homo sapiens calpain 3, (p94) (CAPN3), transcript variant 2, mRNA	3298	1096	2130	1065
825	gi|27765073|ref|NM_173087.1| Homo sapiens calpain 3, (p94) (CAPN3), transcript variant 3, mRNA	3040	1096	2130	1065
825	gi|27765075|ref|NM_173088.1| Homo sapiens calpain 3, (p94) (CAPN3), transcript variant 4, mRNA	1661	1096	2130	1065
825	gi|27765077|ref|NM_173089.1| Homo sapiens calpain 3, (p94) (CAPN3), transcript variant 5, mRNA	1291	1096	2130	1065
825	gi|27765079|ref|NM_173090.1| Homo sapiens calpain 3, (p94) (CAPN3), transcript variant 6, mRNA	1309	1096	2130	1065
825	gi|27765081|ref|NM_000070.2| Homo sapiens calpain 3, (p94) (CAPN3), transcript variant 1, mRNA	3316	1096	2130	1065
826	gi|701461510|ref|NM_001749.3| Homo sapiens calpain, small subunit 1 (CAPNS1), transcript variant 1, mRNA	1582	1114	2108	1054
826	gi|701461511|ref|NM_001003962.2| Homo sapiens calpain, small subunit 1 (CAPNS1), transcript variant 2, mRNA	1579	1114	2108	1054
826	gi|701461514|ref|NM_001302633.1| Homo sapiens calpain, small subunit 1 (CAPNS1), transcript variant 4, mRNA	1271	1114	2108	1054
826	gi|701461512|ref|NM_001302632.1| Homo sapiens calpain, small subunit 1 (CAPNS1), transcript variant 3, mRNA	1486	1114	2108	1054
826	gi|530417332|ref|XM_005259295.1| PREDICTED: Homo sapiens calpain, small subunit 1 (CAPNS1), transcript variant X1, mRNA	1544	1116	2108	1054
826	gi|530417334|ref|XM_005259296.1| PREDICTED: Homo sapiens calpain, small subunit 1 (CAPNS1), transcript variant X2, mRNA	1547	1116	2108	1054
827	gi|268607640|ref|NM_014289.3| Homo sapiens calpain 6 (CAPN6), mRNA	3604	3604	7122	3561
829	gi|89357939|ref|NM_006135.2| Homo sapiens capping protein (actin filament) muscle Z-line, alpha 1 (CAPZA1), mRNA	2758	2758	5454	2727
830	gi|41327721|ref|NM_006136.2| Homo sapiens capping protein (actin filament) muscle Z-line, alpha 2 (CAPZA2), mRNA	2373	2373	4684	2342
831	gi|545746426|ref|NM_001284213.1| Homo sapiens calpastatin (CAST), transcript variant 14, mRNA	4137	1524	2862	1431
831	gi|545746423|ref|NM_001042440.3| Homo sapiens calpastatin (CAST), transcript variant 6, mRNA	4596	1524	2862	1431
831	gi|545746424|ref|NM_001284212.1| Homo sapiens calpastatin (CAST), transcript variant 13, mRNA	4195	1524	2862	1431
831	gi|298919188|ref|NM_001190442.1| Homo sapiens calpastatin (CAST), transcript variant 11, mRNA	4468	1524	2862	1431
831	gi|298919186|ref|NM_173060.3| Homo sapiens calpastatin (CAST), transcript variant 2, mRNA	4304	1524	2862	1431
831	gi|545746449|ref|NR_104285.1| Homo sapiens calpastatin (CAST), transcript variant 15, non-coding RNA	1874	1522	2862	1431
832	gi|531990812|ref|NM_004930.4| Homo sapiens capping protein (actin filament) muscle Z-line, beta (CAPZB), transcript variant 1, mRNA	1797	1518	2912	1456
832	gi|531990813|ref|NM_001206540.2| Homo sapiens capping protein (actin filament) muscle Z-line, beta (CAPZB), transcript variant 2, mRNA	1910	1518	2912	1456
832	gi|531990814|ref|NM_001206541.2| Homo sapiens capping protein (actin filament) muscle Z-line, beta (CAPZB), transcript variant 3, mRNA	2217	1515	2912	1456
832	gi|531990815|ref|NM_001282162.1| Homo sapiens capping protein (actin filament) muscle Z-line, beta (CAPZB), transcript variant 4, mRNA	2109	1518	2912	1456
833	gi|303304983|ref|NM_139273.3| Homo sapiens cysteinyl-tRNA synthetase (CARS), transcript variant 1, mRNA	2558	2490	4614	2307
833	gi|303304984|ref|NM_001014437.2| Homo sapiens cysteinyl-tRNA synthetase (CARS), transcript variant 3, mRNA	2799	2487	4614	2307
833	gi|303304985|ref|NM_001751.5| Homo sapiens cysteinyl-tRNA synthetase (CARS), transcript variant 2, mRNA	2550	2487	4614	2307
833	gi|303304988|ref|NR_036542.1| Homo sapiens cysteinyl-tRNA synthetase (CARS), transcript variant 4, non-coding RNA	2846	2490	4614	2307
833	gi|303304986|ref|NM_001194997.1| Homo sapiens cysteinyl-tRNA synthetase (CARS), transcript variant 5, mRNA	2807	2490	4614	2307
833	gi|578820844|ref|XR_428857.1| PREDICTED: Homo sapiens cysteinyl-tRNA synthetase (CARS), transcript variant X2, misc_RNA	2858	2487	4614	2307
833	gi|578839825|ref|XR_430701.1| PREDICTED: Homo sapiens cysteinyl-tRNA synthetase (CARS), transcript variant X2, misc_RNA	2858	2487	4614	2307
834	gi|380254451|ref|NM_033292.3| Homo sapiens caspase 1, apoptosis-related cysteine peptidase (CASP1), transcript variant alpha, mRNA	1393	444	650	325
834	gi|380254452|ref|NM_001223.4| Homo sapiens caspase 1, apoptosis-related cysteine peptidase (CASP1), transcript variant beta, mRNA	1330	444	650	325
834	gi|380254453|ref|NM_033293.3| Homo sapiens caspase 1, apoptosis-related cysteine peptidase (CASP1), transcript variant gamma, mRNA	1112	444	650	325
834	gi|380254454|ref|NM_033294.3| Homo sapiens caspase 1, apoptosis-related cysteine peptidase (CASP1), transcript variant delta, mRNA	968	444	650	325
834	gi|380254455|ref|NM_033295.3| Homo sapiens caspase 1, apoptosis-related cysteine peptidase (CASP1), transcript variant epsilon, mRNA	443	443	650	325
834	gi|574957101|ref|NM_001257118.2| Homo sapiens caspase 1, apoptosis-related cysteine peptidase (CASP1), transcript variant 6, mRNA	2019	447	650	325
834	gi|574957057|ref|NM_001257119.2| Homo sapiens caspase 1, apoptosis-related cysteine peptidase (CASP1), transcript variant 7, mRNA	1956	447	650	325
835	gi|320461578|ref|NM_032982.3| Homo sapiens caspase 2, apoptosis-related cysteine peptidase (CASP2), transcript variant 1, mRNA	4242	3714	6954	3477
835	gi|320461587|ref|NM_032983.3| Homo sapiens caspase 2, apoptosis-related cysteine peptidase (CASP2), transcript variant 3, mRNA	4024	3707	6954	3477
835	gi|331999981|ref|NM_001224.4| Homo sapiens caspase 2, apoptosis-related cysteine peptidase (CASP2), transcript variant 2, mRNA	4057	3714	6954	3477
836	gi|73622121|ref|NM_004346.3| Homo sapiens caspase 3, apoptosis-related cysteine peptidase (CASP3), transcript variant alpha, mRNA	2689	2522	4920	2460
836	gi|73622122|ref|NM_032991.2| Homo sapiens caspase 3, apoptosis-related cysteine peptidase (CASP3), transcript variant beta, mRNA	2522	2522	4920	2460
837	gi|73622123|ref|NM_001225.3| Homo sapiens caspase 4, apoptosis-related cysteine peptidase (CASP4), transcript variant alpha, mRNA	1319	1242	2310	1155
837	gi|73622124|ref|NM_033306.2| Homo sapiens caspase 4, apoptosis-related cysteine peptidase (CASP4), transcript variant gamma, mRNA	1352	1242	2310	1155
838	gi|209870080|ref|NR_024239.1| Homo sapiens caspase 5, apoptosis-related cysteine peptidase (CASP5), transcript variant e, non-coding RNA	1165	913	1622	811
838	gi|304434792|ref|NR_036562.1| Homo sapiens caspase 5, apoptosis-related cysteine peptidase (CASP5), transcript variant g, non-coding RNA	913	913	1622	811
838	gi|209870068|ref|NM_004347.3| Homo sapiens caspase 5, apoptosis-related cysteine peptidase (CASP5), transcript variant a, mRNA	1449	913	1622	811
838	gi|209870070|ref|NM_001136109.1| Homo sapiens caspase 5, apoptosis-related cysteine peptidase (CASP5), transcript variant b, mRNA	1275	913	1622	811
838	gi|209870072|ref|NM_001136110.1| Homo sapiens caspase 5, apoptosis-related cysteine peptidase (CASP5), transcript variant c, mRNA	1023	913	1622	811
838	gi|209870078|ref|NM_001136112.1| Homo sapiens caspase 5, apoptosis-related cysteine peptidase (CASP5), transcript variant f, mRNA	1488	913	1622	811
839	gi|73622127|ref|NM_032992.2| Homo sapiens caspase 6, apoptosis-related cysteine peptidase (CASP6), transcript variant beta, mRNA	1394	1394	2514	1257
839	gi|73622128|ref|NM_001226.3| Homo sapiens caspase 6, apoptosis-related cysteine peptidase (CASP6), transcript variant alpha, mRNA	1661	1395	2514	1257
840	gi|388596693|ref|NM_033338.5| Homo sapiens caspase 7, apoptosis-related cysteine peptidase (CASP7), transcript variant d, mRNA	2714	2064	4004	2002
840	gi|388596694|ref|NM_033339.4| Homo sapiens caspase 7, apoptosis-related cysteine peptidase (CASP7), transcript variant c, mRNA	2681	2064	4004	2002
840	gi|388596695|ref|NM_001227.4| Homo sapiens caspase 7, apoptosis-related cysteine peptidase (CASP7), transcript variant a, mRNA	2607	2064	4004	2002
840	gi|388596699|ref|NM_001267057.1| Homo sapiens caspase 7, apoptosis-related cysteine peptidase (CASP7), transcript variant f, mRNA	2638	2064	4004	2002
840	gi|388596696|ref|NM_033340.3| Homo sapiens caspase 7, apoptosis-related cysteine peptidase (CASP7), transcript variant b, mRNA	2451	2064	4004	2002
840	gi|388596697|ref|NM_001267056.1| Homo sapiens caspase 7, apoptosis-related cysteine peptidase (CASP7), transcript variant e, mRNA	2485	2064	4004	2002
840	gi|388596701|ref|NM_001267058.1| Homo sapiens caspase 7, apoptosis-related cysteine peptidase (CASP7), transcript variant g, mRNA	2289	2064	4004	2002
840	gi|578819891|ref|XM_006718018.1| PREDICTED: Homo sapiens caspase 7, apoptosis-related cysteine peptidase (CASP7), transcript variant X3, mRNA	2493	2064	4004	2002
841	gi|122056470|ref|NM_001228.4| Homo sapiens caspase 8, apoptosis-related cysteine peptidase (CASP8), transcript variant A, mRNA	2914	555	986	493
841	gi|122056469|ref|NM_033355.3| Homo sapiens caspase 8, apoptosis-related cysteine peptidase (CASP8), transcript variant B, mRNA	2769	552	986	493
841	gi|122056471|ref|NM_033356.3| Homo sapiens caspase 8, apoptosis-related cysteine peptidase (CASP8), transcript variant C, mRNA	2655	552	986	493
841	gi|122056472|ref|NM_033358.3| Homo sapiens caspase 8, apoptosis-related cysteine peptidase (CASP8), transcript variant E, mRNA	1123	552	986	493
841	gi|122056473|ref|NM_001080124.1| Homo sapiens caspase 8, apoptosis-related cysteine peptidase (CASP8), transcript variant F, mRNA	2750	552	986	493
841	gi|122056475|ref|NM_001080125.1| Homo sapiens caspase 8, apoptosis-related cysteine peptidase (CASP8), transcript variant G, mRNA	2938	552	986	493
841	gi|614458243|ref|NR_111983.1| Homo sapiens caspase 8, apoptosis-related cysteine peptidase (CASP8), transcript variant H, non-coding RNA	3083	552	986	493
841	gi|530371023|ref|XM_005246885.1| PREDICTED: Homo sapiens caspase 8, apoptosis-related cysteine peptidase (CASP8), transcript variant X1, mRNA	2710	552	986	493
841	gi|530371025|ref|XM_005246886.1| PREDICTED: Homo sapiens caspase 8, apoptosis-related cysteine peptidase (CASP8), transcript variant X2, mRNA	2681	552	986	493
841	gi|530371027|ref|XM_005246887.1| PREDICTED: Homo sapiens caspase 8, apoptosis-related cysteine peptidase (CASP8), transcript variant X3, mRNA	2833	552	986	493
841	gi|578804997|ref|XM_006712789.1| PREDICTED: Homo sapiens caspase 8, apoptosis-related cysteine peptidase (CASP8), transcript variant X4, mRNA	2792	552	986	493
841	gi|530371031|ref|XM_005246889.1| PREDICTED: Homo sapiens caspase 8, apoptosis-related cysteine peptidase (CASP8), transcript variant X5, mRNA	2652	552	986	493
841	gi|530371029|ref|XM_005246888.1| PREDICTED: Homo sapiens caspase 8, apoptosis-related cysteine peptidase (CASP8), transcript variant X6, mRNA	2775	552	986	493
841	gi|530371037|ref|XM_005246892.1| PREDICTED: Homo sapiens caspase 8, apoptosis-related cysteine peptidase (CASP8), transcript variant X10, mRNA	2607	552	986	493
841	gi|578805002|ref|XM_006712791.1| PREDICTED: Homo sapiens caspase 8, apoptosis-related cysteine peptidase (CASP8), transcript variant X11, mRNA	2503	552	986	493
842	gi|493799668|ref|NR_102732.1| Homo sapiens caspase 9, apoptosis-related cysteine peptidase (CASP9), transcript variant 4, non-coding RNA	3096	2075	3952	1976
842	gi|493799667|ref|NR_102733.1| Homo sapiens caspase 9, apoptosis-related cysteine peptidase (CASP9), transcript variant 5, non-coding RNA	2898	2075	3952	1976
842	gi|493798577|ref|NM_001229.4| Homo sapiens caspase 9, apoptosis-related cysteine peptidase (CASP9), transcript variant alpha, mRNA	3038	2075	3952	1976
842	gi|493798716|ref|NM_001278054.1| Homo sapiens caspase 9, apoptosis-related cysteine peptidase (CASP9), transcript variant beta, mRNA	2588	2075	3952	1976
842	gi|493798976|ref|NM_032996.3| Homo sapiens caspase 9, apoptosis-related cysteine peptidase (CASP9), transcript variant 3, mRNA	2869	2075	3952	1976
843	gi|98985796|ref|NM_001230.4| Homo sapiens caspase 10, apoptosis-related cysteine peptidase (CASP10), transcript variant 3, mRNA	5777	1597	3070	1535
843	gi|98985798|ref|NM_032977.3| Homo sapiens caspase 10, apoptosis-related cysteine peptidase (CASP10), transcript variant 1, mRNA	5906	1597	3070	1535
843	gi|330864822|ref|NM_001206524.1| Homo sapiens caspase 10, apoptosis-related cysteine peptidase (CASP10), transcript variant 6, mRNA	5705	1597	3070	1535
843	gi|330864668|ref|NM_032974.4| Homo sapiens caspase 10, apoptosis-related cysteine peptidase (CASP10), transcript variant 2, mRNA	2307	1597	3070	1535
843	gi|330864677|ref|NM_032976.3| Homo sapiens caspase 10, apoptosis-related cysteine peptidase (CASP10), transcript variant 4, mRNA	5814	1597	3070	1535
843	gi|330864683|ref|NM_001206542.1| Homo sapiens caspase 10, apoptosis-related cysteine peptidase (CASP10), transcript variant 5, mRNA	2178	1597	3070	1535
844	gi|227430326|ref|NM_001231.4| Homo sapiens calsequestrin 1 (fast-twitch, skeletal muscle) (CASQ1), mRNA	1993	1981	3900	1950
845	gi|189011540|ref|NM_001232.3| Homo sapiens calsequestrin 2 (cardiac muscle) (CASQ2), mRNA	2716	2716	5366	2683
846	gi|296010810|ref|NM_001178065.1| Homo sapiens calcium-sensing receptor (CASR), transcript variant 1, mRNA	5011	4787	9450	4725
846	gi|189409146|ref|NM_000388.3| Homo sapiens calcium-sensing receptor (CASR), transcript variant 2, mRNA	4924	4785	9450	4725
847	gi|260436906|ref|NM_001752.3| Homo sapiens catalase (CAT), mRNA	2300	2300	4538	2269
857	gi|290542357|ref|NM_001753.4| Homo sapiens caveolin 1, caveolae protein, 22kDa (CAV1), transcript variant 1, mRNA	2723	2416	4770	2385
857	gi|290542358|ref|NM_001172895.1| Homo sapiens caveolin 1, caveolae protein, 22kDa (CAV1), transcript variant 2, mRNA	3212	2416	4770	2385
857	gi|290542360|ref|NM_001172896.1| Homo sapiens caveolin 1, caveolae protein, 22kDa (CAV1), transcript variant 3, mRNA	2647	2416	4770	2385
857	gi|290542362|ref|NM_001172897.1| Homo sapiens caveolin 1, caveolae protein, 22kDa (CAV1), transcript variant 4, mRNA	2446	2416	4770	2385
858	gi|332164661|ref|NM_001233.4| Homo sapiens caveolin 2 (CAV2), transcript variant 1, mRNA	3121	2574	4860	2430
858	gi|332164662|ref|NM_198212.2| Homo sapiens caveolin 2 (CAV2), transcript variant 2, mRNA	2933	2574	4860	2430
858	gi|332164663|ref|NM_001206747.1| Homo sapiens caveolin 2 (CAV2), transcript variant 1, mRNA	3121	2574	4860	2430
858	gi|332164665|ref|NM_001206748.1| Homo sapiens caveolin 2 (CAV2), transcript variant 3, mRNA	3006	2574	4860	2430
859	gi|299115915|ref|NM_033337.2| Homo sapiens caveolin 3 (CAV3), transcript variant 1, mRNA	1435	1342	2560	1280
859	gi|356582412|ref|NM_001234.4| Homo sapiens caveolin 3 (CAV3), transcript variant 2, mRNA	1339	1339	2560	1280
860	gi|226442790|ref|NM_001015051.3| Homo sapiens runt-related transcription factor 2 (RUNX2), transcript variant 2, mRNA	5487	0	0	0
860	gi|226442782|ref|NM_001024630.3| Homo sapiens runt-related transcription factor 2 (RUNX2), transcript variant 1, mRNA	5553	0	0	0
860	gi|511094032|ref|NR_103532.1| Homo sapiens runt-related transcription factor 2 (RUNX2), transcript variant 5, non-coding RNA	477	0	0	0
860	gi|511094033|ref|NR_103533.1| Homo sapiens runt-related transcription factor 2 (RUNX2), transcript variant 6, non-coding RNA	442	0	0	0
860	gi|578812018|ref|XM_006715232.1| PREDICTED: Homo sapiens runt-related transcription factor 2 (RUNX2), transcript variant X6, mRNA	5130	0	0	0
860	gi|511093988|ref|NM_001278478.1| Homo sapiens runt-related transcription factor 2 (RUNX2), transcript variant 4, mRNA	5235	0	0	0
861	gi|169790826|ref|NM_001001890.2| Homo sapiens runt-related transcription factor 1 (RUNX1), transcript variant 2, mRNA	7274	710	1338	669
861	gi|169790829|ref|NM_001754.4| Homo sapiens runt-related transcription factor 1 (RUNX1), transcript variant 1, mRNA	5967	710	1338	669
861	gi|169790836|ref|NM_001122607.1| Homo sapiens runt-related transcription factor 1 (RUNX1), transcript variant 3, mRNA	2722	710	1338	669
862	gi|310923115|ref|NM_001198679.1| Homo sapiens runt-related transcription factor 1; translocated to, 1 (cyclin D-related) (RUNX1T1), transcript variant 15, mRNA	7454	6999	13852	6926
862	gi|310923104|ref|NM_001198632.1| Homo sapiens runt-related transcription factor 1; translocated to, 1 (cyclin D-related) (RUNX1T1), transcript variant 6, mRNA	7401	6999	13852	6926
862	gi|310923094|ref|NM_001198627.1| Homo sapiens runt-related transcription factor 1; translocated to, 1 (cyclin D-related) (RUNX1T1), transcript variant 8, mRNA	7687	6999	13852	6926
862	gi|310923106|ref|NM_001198633.1| Homo sapiens runt-related transcription factor 1; translocated to, 1 (cyclin D-related) (RUNX1T1), transcript variant 13, mRNA	7372	6999	13852	6926
862	gi|310923089|ref|NM_001198625.1| Homo sapiens runt-related transcription factor 1; translocated to, 1 (cyclin D-related) (RUNX1T1), transcript variant 5, mRNA	7769	6999	13852	6926
862	gi|310923087|ref|NM_175634.2| Homo sapiens runt-related transcription factor 1; translocated to, 1 (cyclin D-related) (RUNX1T1), transcript variant 2, mRNA	7545	6999	13852	6926
862	gi|310923098|ref|NM_001198629.1| Homo sapiens runt-related transcription factor 1; translocated to, 1 (cyclin D-related) (RUNX1T1), transcript variant 10, mRNA	7410	6999	13852	6926
862	gi|310923091|ref|NM_175636.2| Homo sapiens runt-related transcription factor 1; translocated to, 1 (cyclin D-related) (RUNX1T1), transcript variant 4, mRNA	7319	6999	13852	6926
862	gi|310923086|ref|NM_004349.3| Homo sapiens runt-related transcription factor 1; translocated to, 1 (cyclin D-related) (RUNX1T1), transcript variant 1, mRNA	7420	6999	13852	6926
862	gi|310923088|ref|NM_175635.2| Homo sapiens runt-related transcription factor 1; translocated to, 1 (cyclin D-related) (RUNX1T1), transcript variant 3, mRNA	7237	6999	13852	6926
862	gi|310923096|ref|NM_001198628.1| Homo sapiens runt-related transcription factor 1; translocated to, 1 (cyclin D-related) (RUNX1T1), transcript variant 9, mRNA	7284	6999	13852	6926
862	gi|310923092|ref|NM_001198626.1| Homo sapiens runt-related transcription factor 1; translocated to, 1 (cyclin D-related) (RUNX1T1), transcript variant 7, mRNA	7627	6999	13852	6926
862	gi|310923100|ref|NM_001198630.1| Homo sapiens runt-related transcription factor 1; translocated to, 1 (cyclin D-related) (RUNX1T1), transcript variant 11, mRNA	7470	6999	13852	6926
862	gi|310923108|ref|NM_001198634.1| Homo sapiens runt-related transcription factor 1; translocated to, 1 (cyclin D-related) (RUNX1T1), transcript variant 14, mRNA	7310	6999	13852	6926
862	gi|310923102|ref|NM_001198631.1| Homo sapiens runt-related transcription factor 1; translocated to, 1 (cyclin D-related) (RUNX1T1), transcript variant 12, mRNA	7483	6999	13852	6926
863	gi|310832378|ref|NM_005187.5| Homo sapiens core-binding factor, runt domain, alpha subunit 2; translocated to, 3 (CBFA2T3), transcript variant 1, mRNA	4372	3857	7584	3795
863	gi|310832379|ref|NM_175931.2| Homo sapiens core-binding factor, runt domain, alpha subunit 2; translocated to, 3 (CBFA2T3), transcript variant 2, mRNA	4038	3857	7584	3795
864	gi|110735399|ref|NM_001031680.2| Homo sapiens runt-related transcription factor 3 (RUNX3), transcript variant 1, mRNA	4340	3844	7596	3798
864	gi|110735400|ref|NM_004350.2| Homo sapiens runt-related transcription factor 3 (RUNX3), transcript variant 2, mRNA	4270	3844	7596	3798
865	gi|47132615|ref|NM_001755.2| Homo sapiens core-binding factor, beta subunit (CBFB), transcript variant 2, mRNA	3181	3127	6128	3064
865	gi|47132616|ref|NM_022845.2| Homo sapiens core-binding factor, beta subunit (CBFB), transcript variant 1, mRNA	3150	3125	6128	3064
866	gi|73858563|ref|NM_001756.3| Homo sapiens serpin peptidase inhibitor, clade A (alpha-1 antiproteinase, antitrypsin), member 6 (SERPINA6), mRNA	1510	1510	2958	1479
867	gi|379317151|ref|NM_005188.3| Homo sapiens Cbl proto-oncogene, E3 ubiquitin protein ligase (CBL), mRNA	11241	11241	22270	11135
868	gi|54112419|ref|NM_170662.3| Homo sapiens Cbl proto-oncogene B, E3 ubiquitin protein ligase (CBLB), mRNA	3976	3976	7890	3945
869	gi|294862296|ref|NM_004352.3| Homo sapiens cerebellin 1 precursor (CBLN1), mRNA	2435	2435	4772	2386
871	gi|333360852|ref|NM_001235.3| Homo sapiens serpin peptidase inhibitor, clade H (heat shock protein 47), member 1, (collagen binding protein 1) (SERPINH1), transcript variant 2, mRNA	2289	1995	3928	1964
871	gi|333360850|ref|NM_001207014.1| Homo sapiens serpin peptidase inhibitor, clade H (heat shock protein 47), member 1, (collagen binding protein 1) (SERPINH1), transcript variant 1, mRNA	2333	1995	3928	1964
871	gi|578821831|ref|XM_006718729.1| PREDICTED: Homo sapiens serpin peptidase inhibitor, clade H (heat shock protein 47), member 1, (collagen binding protein 1) (SERPINH1), transcript variant X2, mRNA	2082	1995	3928	1964
873	gi|557948118|ref|NM_001286789.1| Homo sapiens carbonyl reductase 1 (CBR1), transcript variant 2, mRNA	1952	873	1622	811
873	gi|557948117|ref|NM_001757.3| Homo sapiens carbonyl reductase 1 (CBR1), transcript variant 1, mRNA	1321	871	1622	811
874	gi|62240998|ref|NM_001236.3| Homo sapiens carbonyl reductase 3 (CBR3), mRNA	1128	1086	1992	996
875	gi|209862802|ref|NM_000071.2| Homo sapiens cystathionine-beta-synthase (CBS), transcript variant 1, mRNA	2609	2240	4348	2174
875	gi|295821199|ref|NM_001178008.1| Homo sapiens cystathionine-beta-synthase (CBS), transcript variant 2, mRNA	2586	2240	4348	2174
875	gi|295821201|ref|NM_001178009.1| Homo sapiens cystathionine-beta-synthase (CBS), transcript variant 3, mRNA	2372	2238	4348	2174
881	gi|169636427|ref|NM_005893.2| Homo sapiens calicin (CCIN), mRNA	1956	1956	3850	1925
883	gi|565671771|ref|NM_001287390.1| Homo sapiens cysteine conjugate-beta lyase, cytoplasmic (CCBL1), transcript variant 4, mRNA	2487	1771	3296	1648
883	gi|565671797|ref|NR_109829.1| Homo sapiens cysteine conjugate-beta lyase, cytoplasmic (CCBL1), transcript variant 5, non-coding RNA	2128	1772	3296	1648
883	gi|95147550|ref|NM_004059.4| Homo sapiens cysteine conjugate-beta lyase, cytoplasmic (CCBL1), transcript variant 1, mRNA	1925	1771	3296	1648
883	gi|169881278|ref|NM_001122671.1| Homo sapiens cysteine conjugate-beta lyase, cytoplasmic (CCBL1), transcript variant 2, mRNA	1936	1770	3296	1648
883	gi|169881280|ref|NM_001122672.1| Homo sapiens cysteine conjugate-beta lyase, cytoplasmic (CCBL1), transcript variant 3, mRNA	1792	1770	3296	1648
885	gi|292494893|ref|NM_000729.4| Homo sapiens cholecystokinin (CCK), transcript variant 1, mRNA	1511	645	1228	614
885	gi|292494891|ref|NM_001174138.1| Homo sapiens cholecystokinin (CCK), transcript variant 2, mRNA	769	645	1228	614
886	gi|63054823|ref|NM_000730.2| Homo sapiens cholecystokinin A receptor (CCKAR), mRNA	1682	1682	3302	1651
887	gi|356995851|ref|NM_176875.3| Homo sapiens cholecystokinin B receptor (CCKBR), mRNA	2206	2182	4186	2093
887	gi|530395958|ref|XM_005253210.1| PREDICTED: Homo sapiens cholecystokinin B receptor (CCKBR), transcript variant X1, mRNA	2453	2186	4186	2093
889	gi|37221185|ref|NM_004912.3| Homo sapiens KRIT1, ankyrin repeat containing (KRIT1), transcript variant 2, mRNA	4870	4051	7806	3903
889	gi|37221181|ref|NM_194455.1| Homo sapiens KRIT1, ankyrin repeat containing (KRIT1), transcript variant 4, mRNA	4997	4051	7806	3903
889	gi|37221186|ref|NM_194454.1| Homo sapiens KRIT1, ankyrin repeat containing (KRIT1), transcript variant 3, mRNA	4523	4051	7806	3903
889	gi|37221183|ref|NM_194456.1| Homo sapiens KRIT1, ankyrin repeat containing (KRIT1), transcript variant 1, mRNA	4762	4051	7806	3903
889	gi|61742816|ref|NM_001013406.1| Homo sapiens KRIT1, ankyrin repeat containing (KRIT1), transcript variant 5, mRNA	4231	4048	7806	3903
890	gi|166197663|ref|NM_001237.3| Homo sapiens cyclin A2 (CCNA2), mRNA	2811	2621	5118	2559
891	gi|356582356|ref|NM_031966.3| Homo sapiens cyclin B1 (CCNB1), mRNA	2177	2177	4292	2146
892	gi|578813046|ref|XM_006715594.1| PREDICTED: Homo sapiens cyclin C (CCNC), transcript variant X1, mRNA	2561	2087	3988	1994
892	gi|61676090|ref|NM_005190.3| Homo sapiens cyclin C (CCNC), transcript variant 1, mRNA	2321	2086	3988	1994
892	gi|61676092|ref|NM_001013399.1| Homo sapiens cyclin C (CCNC), transcript variant 2, mRNA	2099	2085	3988	1994
894	gi|209969683|ref|NM_001759.3| Homo sapiens cyclin D2 (CCND2), mRNA	6531	6467	12810	6405
896	gi|566006118|ref|NM_001760.4| Homo sapiens cyclin D3 (CCND3), transcript variant 2, mRNA	2102	1473	2884	1442
896	gi|566006088|ref|NM_001136125.2| Homo sapiens cyclin D3 (CCND3), transcript variant 3, mRNA	1886	1473	2884	1442
896	gi|566006199|ref|NM_001287427.1| Homo sapiens cyclin D3 (CCND3), transcript variant 6, mRNA	2585	1473	2884	1442
896	gi|566006130|ref|NM_001136126.2| Homo sapiens cyclin D3 (CCND3), transcript variant 4, mRNA	1883	1473	2884	1442
896	gi|566006149|ref|NM_001136017.3| Homo sapiens cyclin D3 (CCND3), transcript variant 1, mRNA	2099	1473	2884	1442
896	gi|566006201|ref|NM_001287434.1| Homo sapiens cyclin D3 (CCND3), transcript variant 5, mRNA	2065	1473	2884	1442
898	gi|339275820|ref|NM_001238.2| Homo sapiens cyclin E1 (CCNE1), mRNA	2021	1971	3880	1940
899	gi|118572587|ref|NM_001761.2| Homo sapiens cyclin F (CCNF), mRNA	4287	4287	8456	4228
900	gi|40805830|ref|NM_004060.3| Homo sapiens cyclin G1 (CCNG1), transcript variant 1, mRNA	2484	2387	4650	2325
900	gi|40805831|ref|NM_199246.1| Homo sapiens cyclin G1 (CCNG1), transcript variant 2, mRNA	2384	2384	4650	2325
901	gi|187608552|ref|NM_004354.2| Homo sapiens cyclin G2 (CCNG2), mRNA	5489	5489	10916	5458
902	gi|312596942|ref|NM_001239.3| Homo sapiens cyclin H (CCNH), transcript variant 1, mRNA	1403	1274	2428	1214
902	gi|312596943|ref|NM_001199189.1| Homo sapiens cyclin H (CCNH), transcript variant 2, mRNA	1517	1276	2428	1214
904	gi|482661630|ref|NM_001277842.1| Homo sapiens cyclin T1 (CCNT1), transcript variant b, mRNA	6915	6915	13708	6854
904	gi|356582431|ref|NM_001240.3| Homo sapiens cyclin T1 (CCNT1), transcript variant a, mRNA	7093	6916	13708	6854
905	gi|315075319|ref|NR_037649.1| Homo sapiens cyclin T2 (CCNT2), transcript variant c, non-coding RNA	6909	6822	13468	6734
905	gi|315075317|ref|NM_001241.3| Homo sapiens cyclin T2 (CCNT2), transcript variant a, mRNA	6822	6822	13468	6734
905	gi|315075318|ref|NM_058241.2| Homo sapiens cyclin T2 (CCNT2), transcript variant b, mRNA	6923	6827	13468	6734
908	gi|58331169|ref|NM_001762.3| Homo sapiens chaperonin containing TCP1, subunit 6A (zeta 1) (CCT6A), transcript variant 1, mRNA	2682	2518	4520	2260
908	gi|58331170|ref|NM_001009186.1| Homo sapiens chaperonin containing TCP1, subunit 6A (zeta 1) (CCT6A), transcript variant 2, mRNA	2547	2518	4520	2260
909	gi|110618223|ref|NM_001763.2| Homo sapiens CD1a molecule (CD1A), mRNA	2111	2081	3982	1991
910	gi|110618225|ref|NM_001764.2| Homo sapiens CD1b molecule (CD1B), mRNA	1396	1358	2584	1292
911	gi|110618226|ref|NM_001765.2| Homo sapiens CD1c molecule (CD1C), mRNA	2592	2592	5122	2561
912	gi|110618228|ref|NM_001766.3| Homo sapiens CD1d molecule (CD1D), mRNA	3795	1816	3398	1699
912	gi|530365576|ref|XM_005245583.1| PREDICTED: Homo sapiens CD1d molecule (CD1D), transcript variant X6, mRNA	1932	1816	3398	1699
912	gi|578801698|ref|XM_006711621.1| PREDICTED: Homo sapiens CD1d molecule (CD1D), transcript variant X7, mRNA	1814	1814	3398	1699
913	gi|303304959|ref|NM_001185107.1| Homo sapiens CD1e molecule (CD1E), transcript variant 7, mRNA	1847	1310	2372	1186
913	gi|303304961|ref|NM_030893.3| Homo sapiens CD1e molecule (CD1E), transcript variant 1, mRNA	2117	1310	2372	1186
913	gi|297515477|ref|NM_001042584.2| Homo sapiens CD1e molecule (CD1E), transcript variant 3, mRNA	2013	1310	2372	1186
913	gi|297515476|ref|NM_001042585.2| Homo sapiens CD1e molecule (CD1E), transcript variant 4, mRNA	1916	1308	2372	1186
913	gi|297515480|ref|NM_001042583.2| Homo sapiens CD1e molecule (CD1E), transcript variant 2, mRNA	2081	1308	2372	1186
913	gi|297515478|ref|NM_001185108.1| Homo sapiens CD1e molecule (CD1E), transcript variant 9, mRNA	1646	1308	2372	1186
913	gi|297515481|ref|NM_001185110.1| Homo sapiens CD1e molecule (CD1E), transcript variant 12, mRNA	1349	1308	2372	1186
913	gi|297515487|ref|NM_001185112.1| Homo sapiens CD1e molecule (CD1E), transcript variant 10, mRNA	1550	1310	2372	1186
913	gi|297515489|ref|NM_001185113.1| Homo sapiens CD1e molecule (CD1E), transcript variant 11, mRNA	1385	1310	2372	1186
913	gi|297515491|ref|NM_001042587.2| Homo sapiens CD1e molecule (CD1E), transcript variant 6, mRNA	1446	1310	2372	1186
913	gi|297515492|ref|NM_001042586.2| Homo sapiens CD1e molecule (CD1E), transcript variant 5, mRNA	1514	1308	2372	1186
913	gi|297515493|ref|NM_001185114.1| Homo sapiens CD1e molecule (CD1E), transcript variant 13, mRNA	1820	1310	2372	1186
913	gi|303304978|ref|NM_001185115.1| Homo sapiens CD1e molecule (CD1E), transcript variant 8, mRNA	1811	1308	2372	1186
914	gi|156071471|ref|NM_001767.3| Homo sapiens CD2 molecule (CD2), mRNA	1595	1410	2696	1348
914	gi|530363572|ref|XM_005271320.1| PREDICTED: Homo sapiens CD2 molecule (CD2), transcript variant X1, mRNA	1437	1408	2696	1348
915	gi|98985799|ref|NM_000732.4| Homo sapiens CD3d molecule, delta (CD3-TCR complex) (CD3D), transcript variant 1, mRNA	771	635	1146	573
915	gi|98985800|ref|NM_001040651.1| Homo sapiens CD3d molecule, delta (CD3-TCR complex) (CD3D), transcript variant 2, mRNA	639	635	1146	573
916	gi|166362733|ref|NM_000733.3| Homo sapiens CD3e molecule, epsilon (CD3-TCR complex) (CD3E), mRNA	1534	1534	3006	1503
917	gi|166362738|ref|NM_000073.2| Homo sapiens CD3g molecule, gamma (CD3-TCR complex) (CD3G), mRNA	1311	1284	2370	1185
919	gi|166362721|ref|NM_198053.2| Homo sapiens CD247 molecule (CD247), transcript variant 1, mRNA	1690	1688	3252	1626
919	gi|166362722|ref|NM_000734.3| Homo sapiens CD247 molecule (CD247), transcript variant 2, mRNA	1687	1687	3252	1626
920	gi|303522473|ref|NM_000616.4| Homo sapiens CD4 molecule (CD4), transcript variant 1, mRNA	3134	2834	5424	2712
920	gi|343790964|ref|NM_001195014.2| Homo sapiens CD4 molecule (CD4), transcript variant 2, mRNA	3178	2833	5424	2712
920	gi|343790963|ref|NM_001195015.2| Homo sapiens CD4 molecule (CD4), transcript variant 3, mRNA	2866	2831	5424	2712
920	gi|343790965|ref|NM_001195016.2| Homo sapiens CD4 molecule (CD4), transcript variant 4, mRNA	2853	2831	5424	2712
920	gi|343790968|ref|NM_001195017.2| Homo sapiens CD4 molecule (CD4), transcript variant 5, mRNA	2831	2831	5424	2712
921	gi|166197667|ref|NM_014207.3| Homo sapiens CD5 molecule (CD5), mRNA	3180	3180	6298	3149
922	gi|187608675|ref|NM_005894.2| Homo sapiens CD5 molecule-like (CD5L), mRNA	2248	1182	2302	1151
922	gi|530365617|ref|XM_005245602.1| PREDICTED: Homo sapiens CD5 molecule-like (CD5L), transcript variant X1, mRNA	1736	1182	2302	1151
923	gi|363543325|ref|NR_045638.1| Homo sapiens CD6 molecule (CD6), transcript variant 4, non-coding RNA	3177	2967	5754	2877
923	gi|363543320|ref|NM_006725.4| Homo sapiens CD6 molecule (CD6), transcript variant 1, mRNA	3309	2970	5754	2877
923	gi|363543321|ref|NM_001254750.1| Homo sapiens CD6 molecule (CD6), transcript variant 2, mRNA	3101	2967	5754	2877
923	gi|363543323|ref|NM_001254751.1| Homo sapiens CD6 molecule (CD6), transcript variant 3, mRNA	3074	2967	5754	2877
923	gi|578821859|ref|XM_006718738.1| PREDICTED: Homo sapiens CD6 molecule (CD6), transcript variant X2, mRNA	3195	2970	5754	2877
923	gi|578821861|ref|XM_006718739.1| PREDICTED: Homo sapiens CD6 molecule (CD6), transcript variant X4, mRNA	3168	2970	5754	2877
923	gi|578821863|ref|XM_006718740.1| PREDICTED: Homo sapiens CD6 molecule (CD6), transcript variant X5, mRNA	3165	2970	5754	2877
923	gi|578821865|ref|XM_006718741.1| PREDICTED: Homo sapiens CD6 molecule (CD6), transcript variant X6, mRNA	3072	2970	5754	2877
924	gi|61676094|ref|NM_006137.6| Homo sapiens CD7 molecule (CD7), mRNA	1318	1306	2550	1275
925	gi|225007533|ref|NM_171827.3| Homo sapiens CD8a molecule (CD8A), transcript variant 2, mRNA	2924	2210	4296	2148
925	gi|225007534|ref|NM_001768.6| Homo sapiens CD8a molecule (CD8A), transcript variant 1, mRNA	3035	2210	4296	2148
925	gi|225007537|ref|NR_027353.1| Homo sapiens CD8a molecule (CD8A), transcript variant 4, non-coding RNA	2621	2210	4296	2148
925	gi|225007535|ref|NM_001145873.1| Homo sapiens CD8a molecule (CD8A), transcript variant 3, mRNA	3177	2210	4296	2148
926	gi|296010932|ref|NM_001178100.1| Homo sapiens CD8b molecule (CD8B), transcript variant 6, mRNA	944	536	948	474
926	gi|296010931|ref|NM_004931.4| Homo sapiens CD8b molecule (CD8B), transcript variant 5, mRNA	1433	536	948	474
926	gi|296010927|ref|NM_172213.3| Homo sapiens CD8b molecule (CD8B), transcript variant 2, mRNA	1071	536	948	474
926	gi|296010929|ref|NM_172101.3| Homo sapiens CD8b molecule (CD8B), transcript variant 3, mRNA	1125	536	948	474
926	gi|296010930|ref|NM_172102.3| Homo sapiens CD8b molecule (CD8B), transcript variant 4, mRNA	981	536	948	474
928	gi|319738657|ref|NM_001769.3| Homo sapiens CD9 molecule (CD9), mRNA	1321	718	1314	657
928	gi|578822707|ref|XM_005253814.2| PREDICTED: Homo sapiens CD9 molecule (CD9), transcript variant X1, mRNA	1466	719	1314	657
929	gi|291575160|ref|NM_000591.3| Homo sapiens CD14 molecule (CD14), transcript variant 1, mRNA	1648	1390	2718	1359
929	gi|291575161|ref|NM_001040021.2| Homo sapiens CD14 molecule (CD14), transcript variant 2, mRNA	1561	1390	2718	1359
929	gi|291575162|ref|NM_001174104.1| Homo sapiens CD14 molecule (CD14), transcript variant 3, mRNA	1661	1390	2718	1359
929	gi|291575164|ref|NM_001174105.1| Homo sapiens CD14 molecule (CD14), transcript variant 4, mRNA	1540	1390	2718	1359
930	gi|296010919|ref|NM_001770.5| Homo sapiens CD19 molecule (CD19), transcript variant 2, mRNA	1965	1965	3808	1904
930	gi|296010920|ref|NM_001178098.1| Homo sapiens CD19 molecule (CD19), transcript variant 1, mRNA	1968	1966	3808	1904
931	gi|68348720|ref|NM_152866.2| Homo sapiens membrane-spanning 4-domains, subfamily A, member 1 (MS4A1), transcript variant 1, mRNA	3594	3333	6542	3271
931	gi|68348721|ref|NM_021950.3| Homo sapiens membrane-spanning 4-domains, subfamily A, member 1 (MS4A1), transcript variant 3, mRNA	3331	3331	6542	3271
932	gi|73486648|ref|NM_006138.4| Homo sapiens membrane-spanning 4-domains, subfamily A, member 3 (hematopoietic cell-specific) (MS4A3), transcript variant 1, mRNA	1665	1356	2588	1294
932	gi|73486650|ref|NM_001031666.1| Homo sapiens membrane-spanning 4-domains, subfamily A, member 3 (hematopoietic cell-specific) (MS4A3), transcript variant 3, mRNA	1356	1356	2588	1294
932	gi|73486652|ref|NM_001031809.1| Homo sapiens membrane-spanning 4-domains, subfamily A, member 3 (hematopoietic cell-specific) (MS4A3), transcript variant 2, mRNA	1527	1356	2588	1294
933	gi|297374826|ref|NM_001771.3| Homo sapiens CD22 molecule (CD22), transcript variant 1, mRNA	3300	2469	4616	2308
933	gi|297374824|ref|NM_001185099.1| Homo sapiens CD22 molecule (CD22), transcript variant 2, mRNA	3036	2469	4616	2308
933	gi|297374829|ref|NM_001185101.1| Homo sapiens CD22 molecule (CD22), transcript variant 4, mRNA	2769	2468	4616	2308
933	gi|509155813|ref|NM_001278417.1| Homo sapiens CD22 molecule (CD22), transcript variant 5, mRNA	3132	2466	4616	2308
933	gi|297374827|ref|NM_001185100.1| Homo sapiens CD22 molecule (CD22), transcript variant 3, mRNA	3181	2468	4616	2308
939	gi|117422442|ref|NM_001242.4| Homo sapiens CD27 molecule (CD27), mRNA	1320	1320	2578	1289
940	gi|340545506|ref|NM_006139.3| Homo sapiens CD28 molecule (CD28), transcript variant 1, mRNA	4900	4542	8864	4432
940	gi|340545509|ref|NM_001243078.1| Homo sapiens CD28 molecule (CD28), transcript variant 3, mRNA	4543	4541	8864	4432
940	gi|340545507|ref|NM_001243077.1| Homo sapiens CD28 molecule (CD28), transcript variant 2, mRNA	4609	4542	8864	4432
941	gi|113722122|ref|NM_005191.3| Homo sapiens CD80 molecule (CD80), mRNA	2757	2757	5452	2726
942	gi|332634928|ref|NM_006889.4| Homo sapiens CD86 molecule (CD86), transcript variant 2, mRNA	2790	2066	4008	2004
942	gi|332634933|ref|NM_175862.4| Homo sapiens CD86 molecule (CD86), transcript variant 1, mRNA	2735	2066	4008	2004
942	gi|332634943|ref|NM_176892.1| Homo sapiens CD86 molecule (CD86), transcript variant 3, mRNA	2646	2065	4008	2004
942	gi|332634949|ref|NM_001206924.1| Homo sapiens CD86 molecule (CD86), transcript variant 4, mRNA	2399	2066	4008	2004
942	gi|332634953|ref|NM_001206925.1| Homo sapiens CD86 molecule (CD86), transcript variant 5, mRNA	2685	2066	4008	2004
943	gi|597709796|ref|NM_001281430.2| Homo sapiens tumor necrosis factor receptor superfamily, member 8 (TNFRSF8), transcript variant 3, mRNA	3616	3615	7052	3526
943	gi|597709794|ref|NM_001243.4| Homo sapiens tumor necrosis factor receptor superfamily, member 8 (TNFRSF8), transcript variant 1, mRNA	3706	3619	7052	3526
944	gi|356582496|ref|NM_001252290.1| Homo sapiens tumor necrosis factor (ligand) superfamily, member 8 (TNFSF8), transcript variant 2, mRNA	1526	701	1340	670
944	gi|356582493|ref|NM_001244.3| Homo sapiens tumor necrosis factor (ligand) superfamily, member 8 (TNFSF8), transcript variant 1, mRNA	3797	701	1340	670
945	gi|130979980|ref|NM_001772.3| Homo sapiens CD33 molecule (CD33), transcript variant 1, mRNA	1466	586	1042	521
945	gi|130980071|ref|NM_001082618.1| Homo sapiens CD33 molecule (CD33), transcript variant 2, mRNA	1085	583	1042	521
945	gi|294862301|ref|NM_001177608.1| Homo sapiens CD33 molecule (CD33), transcript variant 3, mRNA	1108	586	1042	521
946	gi|294774544|ref|NM_001245.5| Homo sapiens sialic acid binding Ig-like lectin 6 (SIGLEC6), transcript variant 1, mRNA	2122	1763	3180	1590
946	gi|294774545|ref|NM_198845.4| Homo sapiens sialic acid binding Ig-like lectin 6 (SIGLEC6), transcript variant 2, mRNA	2074	1763	3180	1590
946	gi|294774546|ref|NM_198846.4| Homo sapiens sialic acid binding Ig-like lectin 6 (SIGLEC6), transcript variant 3, mRNA	1946	1761	3180	1590
946	gi|294774547|ref|NM_001177547.1| Homo sapiens sialic acid binding Ig-like lectin 6 (SIGLEC6), transcript variant 4, mRNA	1966	1760	3180	1590
946	gi|294774549|ref|NM_001177548.1| Homo sapiens sialic acid binding Ig-like lectin 6 (SIGLEC6), transcript variant 5, mRNA	2073	1763	3180	1590
946	gi|294774551|ref|NM_001177549.1| Homo sapiens sialic acid binding Ig-like lectin 6 (SIGLEC6), transcript variant 6, mRNA	1913	1760	3180	1590
947	gi|77539053|ref|NM_001773.2| Homo sapiens CD34 molecule (CD34), transcript variant 2, mRNA	2816	2623	5122	2561
947	gi|68342037|ref|NM_001025109.1| Homo sapiens CD34 molecule (CD34), transcript variant 1, mRNA	2621	2621	5122	2561
948	gi|583966158|ref|NR_110501.1| Homo sapiens CD36 molecule (thrombospondin receptor) (CD36), transcript variant 9, non-coding RNA	1685	818	1450	725
948	gi|188536058|ref|NM_001001548.2| Homo sapiens CD36 molecule (thrombospondin receptor) (CD36), transcript variant 1, mRNA	4727	818	1450	725
948	gi|188536059|ref|NM_001001547.2| Homo sapiens CD36 molecule (thrombospondin receptor) (CD36), transcript variant 2, mRNA	2069	818	1450	725
948	gi|188536061|ref|NM_000072.3| Homo sapiens CD36 molecule (thrombospondin receptor) (CD36), transcript variant 3, mRNA	2108	818	1450	725
948	gi|188536062|ref|NM_001127443.1| Homo sapiens CD36 molecule (thrombospondin receptor) (CD36), transcript variant 4, mRNA	1814	818	1450	725
948	gi|188536064|ref|NM_001127444.1| Homo sapiens CD36 molecule (thrombospondin receptor) (CD36), transcript variant 5, mRNA	1989	818	1450	725
948	gi|583966139|ref|NM_001289908.1| Homo sapiens CD36 molecule (thrombospondin receptor) (CD36), transcript variant 6, mRNA	1665	818	1450	725
948	gi|583966143|ref|NM_001289909.1| Homo sapiens CD36 molecule (thrombospondin receptor) (CD36), transcript variant 7, mRNA	1693	818	1450	725
948	gi|583966149|ref|NM_001289911.1| Homo sapiens CD36 molecule (thrombospondin receptor) (CD36), transcript variant 8, mRNA	1747	818	1450	725
948	gi|530386665|ref|XM_005250713.1| PREDICTED: Homo sapiens CD36 molecule (thrombospondin receptor) (CD36), transcript variant X2, mRNA	4666	818	1450	725
948	gi|530386667|ref|XM_005250714.1| PREDICTED: Homo sapiens CD36 molecule (thrombospondin receptor) (CD36), transcript variant X3, mRNA	4633	818	1450	725
949	gi|132566683|ref|NM_005505.4| Homo sapiens scavenger receptor class B, member 1 (SCARB1), transcript variant 1, mRNA	2759	2631	5138	2569
949	gi|132566679|ref|NM_001082959.1| Homo sapiens scavenger receptor class B, member 1 (SCARB1), transcript variant 2, mRNA	2630	2630	5138	2569
950	gi|323714249|ref|NM_005506.3| Homo sapiens scavenger receptor class B, member 2 (SCARB2), transcript variant 1, mRNA	4780	4319	8312	4156
950	gi|323714252|ref|NM_001204255.1| Homo sapiens scavenger receptor class B, member 2 (SCARB2), transcript variant 2, mRNA	4340	4318	8312	4156
951	gi|91807111|ref|NM_001774.2| Homo sapiens CD37 molecule (CD37), transcript variant 1, mRNA	1263	1231	2338	1169
951	gi|91807109|ref|NM_001040031.1| Homo sapiens CD37 molecule (CD37), transcript variant 2, mRNA	1229	1229	2338	1169
952	gi|38454325|ref|NM_001775.2| Homo sapiens CD38 molecule (CD38), mRNA	1494	873	1622	811
952	gi|530376422|ref|XR_241678.1| PREDICTED: Homo sapiens CD38 molecule (CD38), transcript variant X1, misc_RNA	882	872	1622	811
953	gi|256355148|ref|NM_001776.5| Homo sapiens ectonucleoside triphosphate diphosphohydrolase 1 (ENTPD1), transcript variant 1, mRNA	12740	11763	22782	11392
953	gi|147905699|ref|NM_001098175.1| Homo sapiens ectonucleoside triphosphate diphosphohydrolase 1 (ENTPD1), transcript variant 2, mRNA	12615	11763	22782	11392
953	gi|256355120|ref|NM_001164178.1| Homo sapiens ectonucleoside triphosphate diphosphohydrolase 1 (ENTPD1), transcript variant 3, mRNA	12515	11763	22782	11392
953	gi|256355126|ref|NM_001164181.1| Homo sapiens ectonucleoside triphosphate diphosphohydrolase 1 (ENTPD1), transcript variant 5, mRNA	12387	11763	22782	11392
953	gi|256355129|ref|NM_001164182.1| Homo sapiens ectonucleoside triphosphate diphosphohydrolase 1 (ENTPD1), transcript variant 6, mRNA	12589	11763	22782	11392
953	gi|256355133|ref|NM_001164183.1| Homo sapiens ectonucleoside triphosphate diphosphohydrolase 1 (ENTPD1), transcript variant 7, mRNA	12471	11763	22782	11392
953	gi|256355123|ref|NM_001164179.1| Homo sapiens ectonucleoside triphosphate diphosphohydrolase 1 (ENTPD1), transcript variant 4, mRNA	12617	11760	22782	11392
954	gi|356582509|ref|NM_203468.2| Homo sapiens ectonucleoside triphosphate diphosphohydrolase 2 (ENTPD2), transcript variant 1, mRNA	2156	2058	3992	1996
954	gi|356582511|ref|NM_001246.3| Homo sapiens ectonucleoside triphosphate diphosphohydrolase 2 (ENTPD2), transcript variant 2, mRNA	2087	2054	3992	1996
955	gi|166235892|ref|NM_001247.2| Homo sapiens ectonucleoside triphosphate diphosphohydrolase 6 (putative) (ENTPD6), transcript variant 1, mRNA	2787	2719	5314	2657
955	gi|166235894|ref|NM_001114089.1| Homo sapiens ectonucleoside triphosphate diphosphohydrolase 6 (putative) (ENTPD6), transcript variant 2, mRNA	2718	2718	5314	2657
956	gi|634743273|ref|NM_001248.3| Homo sapiens ectonucleoside triphosphate diphosphohydrolase 3 (ENTPD3), transcript variant 2, mRNA	2826	1255	2270	1135
956	gi|634743274|ref|NM_001291960.1| Homo sapiens ectonucleoside triphosphate diphosphohydrolase 3 (ENTPD3), transcript variant 1, mRNA	2867	1255	2270	1135
956	gi|634743276|ref|NM_001291961.1| Homo sapiens ectonucleoside triphosphate diphosphohydrolase 3 (ENTPD3), transcript variant 3, mRNA	1730	1255	2270	1135
956	gi|578806784|ref|XR_427297.1| PREDICTED: Homo sapiens ectonucleoside triphosphate diphosphohydrolase 3 (ENTPD3), transcript variant X1, misc_RNA	1897	1257	2270	1135
956	gi|530373438|ref|XR_245167.1| PREDICTED: Homo sapiens ectonucleoside triphosphate diphosphohydrolase 3 (ENTPD3), transcript variant X3, misc_RNA	1879	1253	2270	1135
957	gi|222144285|ref|NM_001249.2| Homo sapiens ectonucleoside triphosphate diphosphohydrolase 5 (ENTPD5), mRNA	2064	2064	4066	2033
958	gi|720642758|ref|NM_001250.5| Homo sapiens CD40 molecule, TNF receptor superfamily member 5 (CD40), transcript variant 1, mRNA	1629	1474	2824	1412
958	gi|720642786|ref|NM_001302753.1| Homo sapiens CD40 molecule, TNF receptor superfamily member 5 (CD40), transcript variant 3, mRNA	1669	1474	2824	1412
958	gi|720642830|ref|NM_152854.3| Homo sapiens CD40 molecule, TNF receptor superfamily member 5 (CD40), transcript variant 2, mRNA	1567	1474	2824	1412
958	gi|720643041|ref|NR_126502.1| Homo sapiens CD40 molecule, TNF receptor superfamily member 5 (CD40), transcript variant 4, non-coding RNA	1632	1474	2824	1412
959	gi|58331233|ref|NM_000074.2| Homo sapiens CD40 ligand (CD40LG), mRNA	1834	1834	3544	1772
960	gi|48255940|ref|NM_001001391.1| Homo sapiens CD44 molecule (Indian blood group) (CD44), transcript variant 4, mRNA	4605	427	730	365
960	gi|48255938|ref|NM_001001390.1| Homo sapiens CD44 molecule (Indian blood group) (CD44), transcript variant 3, mRNA	5001	427	730	365
960	gi|48255936|ref|NM_001001389.1| Homo sapiens CD44 molecule (Indian blood group) (CD44), transcript variant 2, mRNA	5619	427	730	365
960	gi|48255934|ref|NM_000610.3| Homo sapiens CD44 molecule (Indian blood group) (CD44), transcript variant 1, mRNA	5748	427	730	365
960	gi|321400137|ref|NM_001202555.1| Homo sapiens CD44 molecule (Indian blood group) (CD44), transcript variant 6, mRNA	4809	427	730	365
960	gi|321400139|ref|NM_001202556.1| Homo sapiens CD44 molecule (Indian blood group) (CD44), transcript variant 7, mRNA	4542	427	730	365
960	gi|321400141|ref|NM_001202557.1| Homo sapiens CD44 molecule (Indian blood group) (CD44), transcript variant 8, mRNA	2261	427	730	365
960	gi|48255942|ref|NM_001001392.1| Homo sapiens CD44 molecule (Indian blood group) (CD44), transcript variant 5, mRNA	3985	422	730	365
960	gi|578820963|ref|XM_005253231.2| PREDICTED: Homo sapiens CD44 molecule (Indian blood group) (CD44), transcript variant X1, mRNA	5462	427	730	365
960	gi|578820964|ref|XM_005253232.2| PREDICTED: Homo sapiens CD44 molecule (Indian blood group) (CD44), transcript variant X2, mRNA	5459	427	730	365
960	gi|578820965|ref|XM_006718388.1| PREDICTED: Homo sapiens CD44 molecule (Indian blood group) (CD44), transcript variant X3, mRNA	5456	427	730	365
960	gi|578820969|ref|XM_005253233.2| PREDICTED: Homo sapiens CD44 molecule (Indian blood group) (CD44), transcript variant X4, mRNA	5342	427	730	365
960	gi|578820970|ref|XM_005253234.2| PREDICTED: Homo sapiens CD44 molecule (Indian blood group) (CD44), transcript variant X5, mRNA	5339	427	730	365
960	gi|578820971|ref|XM_005253235.2| PREDICTED: Homo sapiens CD44 molecule (Indian blood group) (CD44), transcript variant X6, mRNA	5333	427	730	365
960	gi|578820972|ref|XM_005253238.2| PREDICTED: Homo sapiens CD44 molecule (Indian blood group) (CD44), transcript variant X11, mRNA	4973	427	730	365
960	gi|578820973|ref|XM_005253239.2| PREDICTED: Homo sapiens CD44 molecule (Indian blood group) (CD44), transcript variant X12, mRNA	4967	427	730	365
960	gi|578820974|ref|XM_005253240.2| PREDICTED: Homo sapiens CD44 molecule (Indian blood group) (CD44), transcript variant X14, mRNA	4838	427	730	365
961	gi|68223312|ref|NM_001777.3| Homo sapiens CD47 molecule (CD47), transcript variant 1, mRNA	5346	5021	9820	4910
961	gi|68223313|ref|NM_198793.2| Homo sapiens CD47 molecule (CD47), transcript variant 2, mRNA	5288	5021	9820	4910
961	gi|530375553|ref|XM_005247908.1| PREDICTED: Homo sapiens CD47 molecule (CD47), transcript variant X1, mRNA	5078	5021	9820	4910
961	gi|530375555|ref|XR_241521.1| PREDICTED: Homo sapiens CD47 molecule (CD47), transcript variant X2, misc_RNA	5158	5021	9820	4910
961	gi|530375556|ref|XR_241522.1| PREDICTED: Homo sapiens CD47 molecule (CD47), transcript variant X4, misc_RNA	5100	5021	9820	4910
961	gi|530375557|ref|XM_005247909.1| PREDICTED: Homo sapiens CD47 molecule (CD47), transcript variant X7, mRNA	5021	5020	9820	4910
962	gi|365733589|ref|NM_001256030.1| Homo sapiens CD48 molecule (CD48), transcript variant 2, mRNA	1537	444	826	413
962	gi|365733591|ref|NM_001778.3| Homo sapiens CD48 molecule (CD48), transcript variant 1, mRNA	1155	444	826	413
962	gi|530365666|ref|XM_005245625.1| PREDICTED: Homo sapiens CD48 molecule (CD48), transcript variant X2, mRNA	830	444	826	413
963	gi|91106722|ref|NM_000560.3| Homo sapiens CD53 molecule (CD53), transcript variant 2, mRNA	1567	1513	2964	1482
963	gi|91106726|ref|NM_001040033.1| Homo sapiens CD53 molecule (CD53), transcript variant 1, mRNA	1572	1513	2964	1482
965	gi|221316574|ref|NM_001144822.1| Homo sapiens CD58 molecule (CD58), transcript variant 2, mRNA	1395	864	1606	803
965	gi|221316612|ref|NR_026665.1| Homo sapiens CD58 molecule (CD58), transcript variant 3, non-coding RNA	1188	865	1606	803
965	gi|221316611|ref|NM_001779.2| Homo sapiens CD58 molecule (CD58), transcript variant 1, mRNA	1153	864	1606	803
966	gi|187828909|ref|NM_001127223.1| Homo sapiens CD59 molecule, complement regulatory protein (CD59), transcript variant 5, mRNA	7801	7537	14552	7500
966	gi|187829037|ref|NM_203330.2| Homo sapiens CD59 molecule, complement regulatory protein (CD59), transcript variant 1, mRNA	7796	7537	14552	7500
966	gi|187829061|ref|NM_203329.2| Homo sapiens CD59 molecule, complement regulatory protein (CD59), transcript variant 3, mRNA	7751	7537	14552	7500
966	gi|187829069|ref|NM_001127225.1| Homo sapiens CD59 molecule, complement regulatory protein (CD59), transcript variant 6, mRNA	7694	7537	14552	7500
966	gi|187829071|ref|NM_203331.2| Homo sapiens CD59 molecule, complement regulatory protein (CD59), transcript variant 4, mRNA	7680	7537	14552	7500
966	gi|187829106|ref|NM_000611.5| Homo sapiens CD59 molecule, complement regulatory protein (CD59), transcript variant 2, mRNA	7635	7537	14552	7500
966	gi|187829182|ref|NM_001127226.1| Homo sapiens CD59 molecule, complement regulatory protein (CD59), transcript variant 7, mRNA	7629	7537	14552	7500
966	gi|187829184|ref|NM_001127227.1| Homo sapiens CD59 molecule, complement regulatory protein (CD59), transcript variant 8, mRNA	7573	7537	14552	7500
967	gi|383872437|ref|NM_001780.5| Homo sapiens CD63 molecule (CD63), transcript variant 1, mRNA	1032	700	1338	669
967	gi|383872454|ref|NM_001257390.1| Homo sapiens CD63 molecule (CD63), transcript variant 4, mRNA	981	700	1338	669
967	gi|383872446|ref|NM_001257389.1| Homo sapiens CD63 molecule (CD63), transcript variant 3, mRNA	1238	700	1338	669
967	gi|383872460|ref|NM_001257391.1| Homo sapiens CD63 molecule (CD63), transcript variant 5, mRNA	976	700	1338	669
967	gi|383872466|ref|NM_001257392.1| Homo sapiens CD63 molecule (CD63), transcript variant 7, mRNA	777	700	1338	669
967	gi|383872537|ref|NM_001257400.1| Homo sapiens CD63 molecule (CD63), transcript variant 8, mRNA	806	700	1338	669
967	gi|383872546|ref|NM_001257401.1| Homo sapiens CD63 molecule (CD63), transcript variant 9, mRNA	946	700	1338	669
967	gi|390608653|ref|NM_001267698.1| Homo sapiens CD63 molecule (CD63), transcript variant 10, mRNA	1028	700	1338	669
968	gi|91199547|ref|NM_001251.2| Homo sapiens CD68 molecule (CD68), transcript variant 1, mRNA	1872	1779	3244	1622
968	gi|91199549|ref|NM_001040059.1| Homo sapiens CD68 molecule (CD68), transcript variant 2, mRNA	1790	1776	3244	1622
969	gi|221554485|ref|NM_001781.2| Homo sapiens CD69 molecule (CD69), mRNA	1676	1676	3290	1645
970	gi|574957093|ref|NM_001252.4| Homo sapiens CD70 molecule (CD70), mRNA	913	913	1764	882
971	gi|194018444|ref|NM_001782.2| Homo sapiens CD72 molecule (CD72), mRNA	1548	1365	2606	1303
971	gi|578816789|ref|XM_006716893.1| PREDICTED: Homo sapiens CD72 molecule (CD72), transcript variant X1, mRNA	1393	1364	2606	1303
972	gi|343403784|ref|NM_004355.3| Homo sapiens CD74 molecule, major histocompatibility complex, class II invariant chain (CD74), transcript variant 2, mRNA	1506	1324	2524	1262
972	gi|343403785|ref|NM_001025159.2| Homo sapiens CD74 molecule, major histocompatibility complex, class II invariant chain (CD74), transcript variant 1, mRNA	1698	1324	2524	1262
972	gi|343403786|ref|NM_001025158.2| Homo sapiens CD74 molecule, major histocompatibility complex, class II invariant chain (CD74), transcript variant 3, mRNA	1322	1322	2524	1262
973	gi|90193587|ref|NM_001783.3| Homo sapiens CD79a molecule, immunoglobulin-associated alpha (CD79A), transcript variant 1, mRNA	1258	1144	2164	1082
973	gi|90193588|ref|NM_021601.3| Homo sapiens CD79a molecule, immunoglobulin-associated alpha (CD79A), transcript variant 2, mRNA	1144	1144	2164	1082
974	gi|90193590|ref|NM_021602.2| Homo sapiens CD79b molecule, immunoglobulin-associated beta (CD79B), transcript variant 2, mRNA	988	973	1772	886
974	gi|90193591|ref|NM_001039933.1| Homo sapiens CD79b molecule, immunoglobulin-associated beta (CD79B), transcript variant 3, mRNA	1303	978	1772	886
974	gi|90193589|ref|NM_000626.2| Homo sapiens CD79b molecule, immunoglobulin-associated beta (CD79B), transcript variant 1, mRNA	1300	975	1772	886
975	gi|62240999|ref|NM_004356.3| Homo sapiens CD81 molecule (CD81), transcript variant 1, mRNA	1497	1199	2336	1168
975	gi|663071017|ref|NM_001297649.1| Homo sapiens CD81 molecule (CD81), transcript variant 2, mRNA	1379	1199	2336	1168
976	gi|336285461|ref|NM_078481.3| Homo sapiens adhesion G protein-coupled receptor E5 (ADGRE5), transcript variant 1, mRNA	3500	2975	5462	2731
976	gi|336285465|ref|NM_001784.4| Homo sapiens adhesion G protein-coupled receptor E5 (ADGRE5), transcript variant 2, mRNA	3221	2975	5462	2731
976	gi|336285467|ref|NM_001025160.2| Homo sapiens adhesion G protein-coupled receptor E5 (ADGRE5), transcript variant 3, mRNA	3353	2975	5462	2731
977	gi|87159810|ref|NM_004357.4| Homo sapiens CD151 molecule (Raph blood group) (CD151), transcript variant 1, mRNA	1574	1508	2892	1446
977	gi|87159819|ref|NM_139030.3| Homo sapiens CD151 molecule (Raph blood group) (CD151), transcript variant 2, mRNA	1512	1508	2892	1446
977	gi|87159821|ref|NM_139029.1| Homo sapiens CD151 molecule (Raph blood group) (CD151), transcript variant 4, mRNA	1570	1508	2892	1446
977	gi|87159823|ref|NM_001039490.1| Homo sapiens CD151 molecule (Raph blood group) (CD151), transcript variant 5, mRNA	1508	1507	2892	1446
978	gi|80861461|ref|NM_001785.2| Homo sapiens cytidine deaminase (CDA), mRNA	985	984	1906	953
983	gi|281427277|ref|NM_001170406.1| Homo sapiens cyclin-dependent kinase 1 (CDK1), transcript variant 4, mRNA	1754	344	626	313
983	gi|281427279|ref|NM_001170407.1| Homo sapiens cyclin-dependent kinase 1 (CDK1), transcript variant 5, mRNA	1742	344	626	313
983	gi|281427275|ref|NM_001786.4| Homo sapiens cyclin-dependent kinase 1 (CDK1), transcript variant 1, mRNA	1923	344	626	313
983	gi|281427276|ref|NM_033379.4| Homo sapiens cyclin-dependent kinase 1 (CDK1), transcript variant 2, mRNA	1752	344	626	313
983	gi|578820044|ref|XM_006718082.1| PREDICTED: Homo sapiens cyclin-dependent kinase 1 (CDK1), transcript variant X2, mRNA	1925	344	626	313
984	gi|606215165|ref|NM_001787.2| Homo sapiens cyclin-dependent kinase 11B (CDK11B), transcript variant 1, mRNA	3141	1561	2246	1123
984	gi|606215163|ref|NM_033486.2| Homo sapiens cyclin-dependent kinase 11B (CDK11B), transcript variant 2, mRNA	3102	1561	2246	1123
984	gi|606215167|ref|NM_033487.2| Homo sapiens cyclin-dependent kinase 11B (CDK11B), transcript variant 3, mRNA	2842	1561	2246	1123
984	gi|606215168|ref|NM_033489.2| Homo sapiens cyclin-dependent kinase 11B (CDK11B), transcript variant 5, mRNA	3149	1561	2246	1123
984	gi|606215172|ref|NM_033490.2| Homo sapiens cyclin-dependent kinase 11B (CDK11B), transcript variant 6, mRNA	2965	1561	2246	1123
984	gi|606215170|ref|NM_001291345.1| Homo sapiens cyclin-dependent kinase 11B (CDK11B), transcript variant 10, mRNA	3072	1560	2246	1123
987	gi|345478653|ref|NM_006726.4| Homo sapiens LPS-responsive vesicle trafficking, beach and anchor containing (LRBA), transcript variant 2, mRNA	9914	9841	19436	9718
987	gi|530378472|ref|XM_005263373.1| PREDICTED: Homo sapiens LPS-responsive vesicle trafficking, beach and anchor containing (LRBA), transcript variant X2, mRNA	10144	9842	19436	9718
987	gi|345498498|ref|NM_001199282.2| Homo sapiens LPS-responsive vesicle trafficking, beach and anchor containing (LRBA), transcript variant 1, mRNA	9919	9839	19436	9718
988	gi|356640202|ref|NM_001253.3| Homo sapiens cell division cycle 5-like (CDC5L), mRNA	6432	6432	12562	6281
989	gi|339639594|ref|NM_001788.5| Homo sapiens septin 7 (SEPT7), transcript variant 1, mRNA	4380	4226	7810	3905
989	gi|339639595|ref|NM_001011553.3| Homo sapiens septin 7 (SEPT7), transcript variant 2, mRNA	4377	4226	7810	3905
989	gi|339639596|ref|NM_001242956.1| Homo sapiens septin 7 (SEPT7), transcript variant 3, mRNA	4272	4223	7810	3905
990	gi|51944959|ref|NM_001254.3| Homo sapiens cell division cycle 6 (CDC6), mRNA	3053	3053	5882	2941
991	gi|118402581|ref|NM_001255.2| Homo sapiens cell division cycle 20 (CDC20), mRNA	1697	1691	3320	1660
993	gi|42490757|ref|NM_001789.2| Homo sapiens cell division cycle 25A (CDC25A), transcript variant 1, mRNA	3717	3597	7070	3535
993	gi|42490759|ref|NM_201567.1| Homo sapiens cell division cycle 25A (CDC25A), transcript variant 2, mRNA	3597	3597	7070	3535
994	gi|566559975|ref|NM_001287516.1| Homo sapiens cell division cycle 25B (CDC25B), transcript variant 4, mRNA	3071	2326	4466	2233
994	gi|566559977|ref|NM_001287517.1| Homo sapiens cell division cycle 25B (CDC25B), transcript variant 5, mRNA	3029	2326	4466	2233
994	gi|566559979|ref|NM_001287518.1| Homo sapiens cell division cycle 25B (CDC25B), transcript variant 6, mRNA	2990	2320	4466	2233
[truncated: 53,101 more rows]

## Sheet: Table S2- Paralogous Genes
HomoloGene ID	symbols	Entrez GeneIDs	# of genes	# of indexed k-mers
133053	USP17L24, USP17L25, USP17L26, USP17L5, USP17L27, USP17L28, USP17L29, USP17L30, USP17L10, USP17L11, USP17L12, USP17L13, USP17L17, USP17L18, USP17L19, USP17L20, USP17L21, USP17L22, USP17L15	728369,728373,728379,728386,728393,728400,728405,728419,100287144,100287178,100287205,100287238,100287327,100287364,100287404,100287441,100287478,100287513,100288520	19	0,0,0,32,0,0,0,0,516,0,0,161,0,9,0,0,0,0,176
87947	CT47A11, CT47A7, CT47A10, CT47A9, CT47A8, CT47A6, CT47A5, CT47A4, CT47A3, CT47A2, CT47A1, CT47A12	255313,653282,728036,728042,728049,728062,728072,728075,728082,728090,728096,100507170	12	0,0,0,0,0,32,0,0,0,0,0,0
48022	GAGE1, GAGE2C, GAGE12I, GAGE2E, GAGE12G, GAGE12J, GAGE12C, GAGE12E, GAGE12H, GAGE2A, GAGE12D	2543,2574,26748,26749,645073,729396,729422,729431,729442,729447,100132399	11	2512,0,12,32,0,32,0,0,32,32,0
74280	TBC1D3F, TBC1D3B, TBC1D3C, TBC1D3, TBC1D3H, LOC101060321, TBC1D3K, TBC1D3L, LOC101060389, LOC102723859, LOC102724862	84218,414059,414060,729873,729877,101060321,101060351,101060376,101060389,102723859,102724862	11	96,252,53,118,0,22,0,32,32,0,32
41035	NBPF14, NBPF1, NBPF12, NBPF11, NBPF15, NBPF9, NBPF8, NBPF10, NBPF20	25832,55672,149013,200030,284565,400818,728841,100132406,100288142	9	864,2437,1270,485,900,477,860,637,1938
45134	CT45A3, CT45A6, CT45A1, CT45A2, CT45A7, CT45A9, CT45A8	441519,541465,541466,728911,101060211,102723680,102723737	7	0,0,109,0,0,0,0
85511	GOLGA8N, GOLGA8J, GOLGA8K, GOLGA8M, GOLGA8O, GOLGA8H, GOLGA8R	643699,653073,653125,653720,728047,728498,101059918	7	315,383,178,614,59,557,212
87808	RGPD5, RGPD4, RGPD1, RGPD3, RGPD8, RGPD6, RGPD2	84220,285190,400966,653489,727851,729540,729857	7	0,1017,945,564,163,0,160
87844	TSPY1, TSPY2, TSPY3, TSPY4, TSPY8, TSPY10	7258,64591,728137,728395,728403,100289087	6	64,100,32,35,60,0
87928	AGAP4, AGAP11, AGAP6, AGAP9, AGAP7P, AGAP5	119016,119385,414189,642517,653268,729092	6	117,1666,785,307,351,458
89932	PPIAL4G, PPIAL4D, PPIAL4B, PPIAL4C, PPIAL4F, PPIAL4E	644591,645142,653505,653598,728945,730262	6	106,32,133,32,0,0
123251	NPIPA1, NPIPA3, NPIPA2, NPIPA5, NPIPA7, NPIPA8	9284,642778,642799,100288332,101059938,101059953	6	28,6,0,88,9,0
47883	CTAGE6, CTAGE15, CTAGE9, CTAGE4, CTAGE8	340307,441294,643854,100128553,100142659	5	118,31,274,2,458
84621	SPATA31A7, SPATA31A6, SPATA31A1, SPATA31A3, SPATA31A5	26165,389730,647060,727830,727905	5	68,605,512,110,35
87960	PRR20A, PRR20B, PRR20C, PRR20D, PRR20E	122183,729233,729240,729246,729250	5	0,0,0,0,0
88477	SPANXA1, SPANXD, SPANXC, SPANXB1, SPANXA2	30014,64648,64663,728695,728712	5	0,347,59,310,19
121598	RBMY1A1, RBMY1B, RBMY1D, RBMY1E, RBMY1J	5940,378948,378949,378950,378951	5	0,34,0,32,144
128374	PRAMEF5, PRAMEF9, PRAMEF4, PRAMEF6, PRAMEF15	343068,343070,400735,440561,653619	5	126,46,369,67,247
136557	USP17L2, USP17L8, USP17L1, USP17L4, USP17L3	377630,392188,401447,645402,645836	5	277,210,148,26,72
36165	CDY1, CDY2A, CDY2B, CDY1B	9085,9426,203611,253175	4	0,20,32,0
41857	ANKRD20A1, ANKRD20A3, ANKRD20A2, ANKRD20A4	84210,441425,441430,728747	4	96,485,44,290
44896	MBD3L2, MBD3L5, MBD3L4, MBD3L3	125997,284428,653656,653657	4	170,44,0,32
84823	GOLGA6B, GOLGA6A, GOLGA6C, GOLGA6D	55889,342096,653641,653643	4	223,104,1938,191
88429	OR4F3, OR4F16, OR4F21, OR4F29	26683,81399,441308,729759	4	0,0,75,0
108155	TP53TG3, TP53TG3C, TP53TG3D, TP53TG3B	24150,653550,729264,729355	4	0,0,245,0
133281	UGT1A10, UGT1A8, UGT1A7, UGT1A9	54575,54576,54577,54600	4	550,479,588,586
13810	NOMO1, NOMO2, NOMO3	23420,283820,408050	3	440,191,157
37338	CGB, CGB5, CGB8	1082,93659,94115	3	124,76,88
68135	PGA5, PGA3, PGA4	5222,643834,643847	3	209,96,0
77940	RIMBP3, RIMBP3C, RIMBP3B	85376,150221,440804	3	375,64,36
84609	OR11H2, OR11H1, OR11H12	79334,81061,440153	3	253,32,115
85117	TCEB3C, TCEB3CL, TCEB3CL2	162699,728929,100506888	3	24,0,64
85178	FAM25A, FAM25C, FAM25G	643161,644054,100133093	3	203,14,0
85917	CYP2A6, CYP2A7, CYP2A13	1548,1549,1553	3	765,1335,1167
86764	POTEH, POTEG, POTEM	23784,404785,641455	3	189,130,4330
89759	FAM231A, FAM231C, LOC102723383	729574,729587,102723383	3	0,0,32
109368	GOLGA6L9, GOLGA6L4, GOLGA6L10	440295,643707,647042	3	842,527,783
122131	SPATA31D4, SPATA31D3, SPATA31D1	389761,389762,389763	3	224,947,3399
128174	GOLGA6L1, GOLGA6L22, GOLGA6L6	283767,440243,727832	3	0,0,740
128250	OR4F4, OR4F5, OR4F17	26682,79501,81099	3	64,113,32
128316	F8A1, F8A2, F8A3	8263,474383,474384	3	604,0,0
128756	DEFA1, DEFA3, DEFA1B	1667,1668,728358	3	14,64,0
129517	H2AFB3, H2AFB2, H2AFB1	83740,474381,474382	3	22,77,32
133998	AMY1A, AMY1B, AMY1C	276,277,278	3	1,0,0
134320	PRAMEF1, PRAMEF2, LOC400736	65121,65122,400736	3	478,713,472
134444	SPDYE2, SPDYE6, SPDYE2B	441273,729597,100310812	3	22,591,0
138953	LOC100288562, LOC101929601, LOC101929627	100288562,101929601,101929627	3	0,0,0
292	SMN1, SMN2	6606,6607	2	32,41
469	HBA1, HBA2	3039,3040	2	142,137
477	FCGR3A, FCGR3B	2214,2215	2	991,859
3924	NBL1, MINOS1-NBL1	4681,100532736	2	18,0
5224	PMF1, PMF1-BGLAP	11243,100527963	2	529,0
7918	RHCE, RHD	6006,6007	2	359,1714
7922	MRPL23, LOC102724828	6150,102724828	2	0,32
9391	ASB3, GPR75-ASB3	51130,100302652	2	321,25
9475	GPR89B, GPR89A	51463,653519	2	95,183
10256	DEFB103B, DEFB103A	55894,414325	2	0,0
11434	SLX1B, SLX1A	79008,548593	2	0,0
11573	CORO7, CORO7-PAM16	79585,100529144	2	638,29
12274	CXorf40A, CXorf40B	91966,541578	2	184,277
17531	DEFB105A, DEFB105B	245908,504180	2	0,0
18321	RSPH10B, RSPH10B2	222967,728194	2	112,96
18628	KLHL23, PHOSPHO2-KLHL23	151230,100526832	2	255,30
18764	FAM101A, ZNF664-FAM101A	144347,100533183	2	215,225
18781	MAGEA2, MAGEA2B	4101,266740	2	0,0
20393	ANXA8, ANXA8L1	653145,728113	2	277,333
23645	ARHGAP8, PRR5-ARHGAP8	23779,553158	2	69,30
27232	OR2A4, OR2A7	79541,401427	2	915,64
35479	SPACA5, SPACA5B	389852,729201	2	137,0
36030	C4A, C4B	720,721	2	191,49
37358	GSTT2, GSTT2B	2953,653689	2	120,0
37652	PLGLB2, PLGLB1	5342,5343	2	105,81
41686	FAM21C, FAM21A	253725,387680	2	975,1023
41961	KRTAP2-4, KRTAP2-3	85294,730755	2	363,480
45582	AQP12A, AQP12B	375318,653437	2	231,270
49268	SERF1A, SERF1B	8293,728492	2	6,0
50007	CFC1, CFC1B	55997,653275	2	643,164
52232	MAGED4B, MAGED4	81557,728239	2	0,0
55729	TPSAB1, TPSB2	7177,64499	2	240,214
55892	MAGEA3, MAGEA6	4102,4105	2	492,430
56582	SGK3, C8orf44-SGK3	23678,100533105	2	16,112
56717	CCZ1, CCZ1B	51622,221960	2	136,156
57185	ZNF587, ZNF417	84914,147687	2	4378,2364
66004	APITD1, APITD1-CORT	378708,100526739	2	374,0
66506	OR2T2, OR2T35	401992,403244	2	103,100
69058	CKMT1B, CKMT1A	1159,548596	2	126,126
70878	POM121, POM121C	9883,100101267	2	1119,1857
73910	OR2T29, OR2T5	343563,401993	2	64,64
74294	HSPA1A, HSPA1B	3303,3304	2	628,727
78045	SPIN2A, SPIN2B	54466,474343	2	498,302
84589	XKRY, XKRY2	9082,353515	2	0,0
85096	TRIM43, TRIM43B	129868,653192	2	209,256
85194	TRIM73, TRIM74	375593,378108	2	44,65
85408	TRIM49D1, TRIM49D2P	399939,729384	2	0,67
86332	FRG2B, FRG2	441581,448831	2	109,1009
86710	LRRC37A, LRRC37A2	9884,474170	2	3,197
86859	DEFB130, LOC100133267	245940,100133267	2	0,0
87006	ANKHD1, ANKHD1-EIF4EBP3	54882,404734	2	0,138
88315	NBPF4, NBPF6	148545,653149	2	329,113
88332	OPN1MW, OPN1MW2	2652,728458	2	270,32
88395	VCX, VCX3A	26609,51481	2	206,97
88435	DAZ1, DAZ4	1617,57135	2	0,0
88604	NXF2, NXF2B	56001,728343	2	0,1
88639	DEFB131, LOC100129216	644414,100129216	2	86,86
88640	DEFB104A, DEFB104B	140596,503618	2	0,0
88710	VCY, VCY1B	9084,353513	2	4,23
88742	RFPL1, RFPL3	5988,10738	2	277,472
88818	C2orf27A, C2orf27B	29798,408029	2	351,521
90042	HNRNPCL3, HNRNPCL4	649330,101060301	2	32,32
100509	LGALS7, LGALS7B	3963,653499	2	61,52
108091	RAB6C, WTH3DI	84084,150786	2	941,1474
108158	LOC391003, PRAMEF19	391003,645414	2	712,1089
109609	CXorf51A, CXorf51B	100129239,100133053	2	0,0
110586	OR2A1, OR2A42	346528,402317	2	23,32
113464	FAM156A, FAM156B	29057,727866	2	0,0
116071	HIST2H2AA3, HIST2H2AA4	8337,723790	2	0,0
116086	NPY4R, LOC100996758	5540,100996758	2	419,96
120819	PRR23D1, PRR23D2	100131608,100133251	2	1,0
121673	GOLGA8A, GOLGA8B	23015,440270	2	1014,1002
122118	TRIM64, TRIM64B	120146,642446	2	189,197
122147	DEFB4A, DEFB4B	1673,100289462	2	194,32
123780	OR2T34, OR2T3	127068,343173	2	163,163
128279	OR8B2, OR8B3	26595,390271	2	304,304
128347	CSH1, CSH2	1442,1443	2	163,191
128393	PRAMEF8, PRAMEF7	391002,441871	2	126,128
128480	ARPIN, C15orf38-AP3S2	348110,100526783	2	5002,31
128615	NUTM2A, NUTM2B	728118,729262	2	415,605
129593	MAGEA9, MAGEA9B	4108,728269	2	64,64
129638	FOXD4L3, FOXD4L6	286380,653404	2	64,239
129653	POLR2J2, POLR2J3	246721,548644	2	343,134
129667	CXorf49, CXorf49B	100130361,100132994	2	0,0
129671	FOXD4L4, FOXD4L5	349334,653427	2	107,1313
129688	RHOXF2, RHOXF2B	84528,727940	2	64,76
129988	TCP10, TCP10L2	6953,401285	2	451,1334
129993	FAM157A, FAM157B	728262,100132403	2	308,339
130046	HSFX2, HSFX1	100130086,100506164	2	43,36
130373	TRIM49, TRIM49C	57093,642612	2	235,232
130448	MAGEA5, MAGEA10-MAGEA5	4104,100533997	2	18,154
130454	LIMS3, LIMS3L	96626,100288695	2	0,0
130473	TMEM191C, TMEM191B	645426,728229	2	134,106
130667	KIR2DL1, KIR2DL3	3802,3804	2	327,381
131669	IGLL1, IGLL5	3543,100423062	2	559,843
131961	NPIPB6, NPIPB9	728741,100507607	2	154,94
133052	SSX4, SSX4B	6759,548313	2	5,11
133073	CT45A5, CT45A10	441521,102723631	2	32,163
133085	SULT1A3, SULT1A4	6818,445329	2	7,0
133226	SSX2, SSX2B	6757,727837	2	1,0
133254	CTAG1B, CTAG1A	1485,246100	2	4,0
133356	FAM153B, FAM153A	202134,285596	2	231,267
133745	POTEE, POTEF	445582,728378	2	402,1217
133807	GTF2IRD2, GTF2IRD2B	84163,389524	2	64,372
133816	GPRASP2, ARMCX5-GPRASP2	114928,100528062	2	331,202
134090	HSFY1, HSFY2	86614,159119	2	0,0
134114	AKR1C1, AKR1C2	1645,1646	2	443,235
134334	U2AF1, LOC102724594	7307,102724594	2	38,48
134448	BOLA2, BOLA2B	552900,654483	2	18,0
134603	DEFB107A, DEFB107B	245910,503614	2	0,0
134627	ARL17A, ARL17B	51326,100506084	2	29,0
134637	ZNF705D, ZNF705B	728957,100132396	2	1334,337
134659	DEFB106A, DEFB106B	245909,503841	2	22,0
134742	TUBA3C, TUBA3D	7278,113457	2	1052,517
134804	CALM1, CALM3	801,808	2	4237,2246
135703	DMRTC1, DMRTC1B	63947,728656	2	0,0
135764	CBWD3, CBWD6	445571,644019	2	0,192
135786	XAGE1E, XAGE1B	653067,653220	2	0,0
135787	SCGB1C1, SCGB1C2	147199,653486	2	156,83
135799	ZNF492, ZNF98	57615,148198	2	2511,712
136000	DGCR6, LOC102724770	8214,102724770	2	110,32
136094	SIK1, LOC102724428	150094,102724428	2	212,182
136195	NPIPB3, NPIPB5	23117,100132247	2	105,239
136236	RFPL4A, RFPL4AL1	342931,729974	2	192,148
136329	NUTM2F, NUTM2G	54754,441457	2	361,246
136440	KLRK1, KLRC4-KLRK1	22914,100528032	2	127,192
136494	LOC389831, LOC102724441	389831,102724441	2	296,285
136496	LOC100507462, LOC101926982	100507462,101926982	2	2512,193
136561	POTED, LOC100288966	317754,100288966	2	75,59
136720	POTEB2, POTEB	100287399,100996331	2	0,0
136744	FAM72C, FAM72D	554282,728833	2	75,96
136786	PWP2, LOC102724159	5822,102724159	2	209,229
136811	IFNA1, IFNA13	3439,3447	2	314,139
137643	CGB1, CGB2	114335,114336	2	179,101
138419	CLEC18C, CLEC18A	283971,348174	2	180,152
138936	LOC102724014, LOC102724052	102724014,102724052	2	0,0

## Sheet: Table S3 - Enriched BP GO
GO term	p-value	Genes	GOID
protein deubiquitination involved in ubiquitin-dependent protein catabolic process	1.09513e-07	USP17L24,USP17L25,USP17L26,USP17L27,USP17L28,USP17L29,USP17L30	GO:0071947
positive regulation of epithelial cell apoptotic process	2.5419e-05	USP17L24,USP17L25,USP17L26,USP17L27,USP17L28,USP17L29,USP17L30	GO:1904037
negative regulation of gene expression, epigenetic	0.00149452	DNMT3A,EPC1,HIST2H2AA3,HIST2H2AA4,HIST2H3A,HIST2H3C,HIST2H4A,HIST2H4B,MBD3L4,MIER1,PHF19	GO:0045814
defense response to bacterium	0.00600128	DEFA1B,DEFB103A,DEFB103B,DEFB104A,DEFB104B,DEFB105A,DEFB105B,DEFB106B,DEFB107A,DEFB107B,FOXP1,SPACA5B	GO:0042742
regulation of epithelial cell apoptotic process	0.00773276	USP17L24,USP17L25,USP17L26,USP17L27,USP17L28,USP17L29,USP17L30	GO:1904035

## Sheet: Table S4 - Enriched MF GO
GO term	p-value	Genes	GOID
hyaluronic acid binding	2.61725e-05	USP17L24,USP17L25,USP17L26,USP17L27,USP17L28,USP17L29,USP17L30	GO:0005540
thiol-dependent ubiquitinyl hydrolase activity	0.0404217	USP17L24,USP17L25,USP17L26,USP17L27,USP17L28,USP17L29,USP17L30,WDR20	GO:0036459
ubiquitinyl hydrolase activity	0.0404217	USP17L24,USP17L25,USP17L26,USP17L27,USP17L28,USP17L29,USP17L30,WDR20	GO:0101005
ubiquitin-like protein-specific protease activity	0.0406253	USP17L24,USP17L25,USP17L26,USP17L27,USP17L28,USP17L29,USP17L30,WDR20	GO:0019783

## Sheet: Table S5 - GENCODE
Gene Type	Uncovered Ratio	# of uncovered genese	covered genes
protein_coding	0.532867	10595	19883
processed_pseudogene	0.0268417	274	10208
lincRNA	0.0813736	609	7484
antisense	0.103511	569	5497
unprocessed_pseudogene	0.0695227	185	2661
misc_RNA	0.133816	296	2212
snRNA	0.0763158	145	1900
miRNA	0.235232	442	1879
TEC	0.0440487	47	1067
snoRNA	0.206787	195	943
sense_intronic	0.0122494	11	898
transcribed_unprocessed_pseudogene	0.392732	335	853
processed_transcript	0.396396	220	555
rRNA	0.103131	56	543
transcribed_processed_pseudogene	0.269068	127	472
IG_V_pseudogene	0.0641711	12	187
sense_overlapping	0.0491803	9	183
IG_V_gene	0.0625	9	144
transcribed_unitary_pseudogene	0.439024	54	123
TR_V_gene	0		106
unitary_pseudogene	0.0315789	3	95
TR_J_gene	0.0253165	2	79
scaRNA	0.183673	9	49
bidirectional_promoter_lncRNA	0.297872	14	47
Unclassified	0	0	45
polymorphic_pseudogene	0.105263	4	38
TR_V_pseudogene	0	0	33
3prime_overlapping_ncRNA	0.34375	11	32
Mt_tRNA	0	0	22
IG_J_gene	0.0555556	1	18
pseudogene	0	0	18
IG_C_gene	0.0714286	1	14
IG_C_pseudogene	0	0	9
ribozyme	0.375	3	8
TR_C_gene	0	0	6
sRNA	0.2	1	5
TR_J_pseudogene	0	0	4
IG_J_pseudogene	0	0	3
non_coding	0	0	3
Mt_rRNA	0	0	2
translated_processed_pseudogene	0	0	2
IG_D_gene	0	0	1
IG_pseudogene	0	0	1
macro_lncRNA	0	0	1
scRNA	0	0	1
vaultRNA	0	0	1
